# Supplementary material for: Global thermal spring distribution and relationship to endogenous and exogenous factors
Source: Nat Commun. 2022 Oct 26;13:6378. doi: 10.1038/s41467-022-34115-w (PMC9606316; doi:10.1038/s41467-022-34115-w)
Supplement: Supplementary file 2 — Dataset 1 [file 41467_2022_34115_MOESM2_ESM.xls]

## Sheet: Table1
Long	Lat	Ref	ID	Site	# springs	Tmin	Tmax	Flow	Fumarole	Resort	Bathing	Mean ambient T (°C)	Min ambient T (°C)	Max ambient T (°C)	Mean heat flow (mW/m²)	Min heat flow (mW/m²)	Max heat flow (mW/m²)	Background corrected enthalpy (kJ/kg)	Spring heat flow (MW)	Coastline proximity (km)	Chemical constituents (mg/L)	TDS (ppm)	Al₂O₃	Al₂(SO₄)₃	Ca²⁺	Ca(HCO₃)₂	CaCl₂	CaCO₃	CaO	CaS	CaSO₄	Cl¯	CO₂	CO₃²¯	Fe₂O₃	HBO₂	HCO₃¯	H₂SiO₃	K¯	K₂SO₄	KCl	LiCl	Mg²⁺	Mg(HCO₃)₂	MgCl₂	MgCO₃	MgO	MgSO₄	Na
-113.954	36.3991	Fig. 2	1	Arizona	1		37.7778					16.083	8.12083	22.5875	85.6273	41.1	160.3	90.727		414.711
-114.52	35.9822	Fig. 2	2	Arizona	1							17.7439	5.10833	23.2625	89.0545	67.1	119.8			362.878
-113.27	35.9673	Fig. 2	3	Arizona	>1		31.6667	0.422704				13.3109	7.54167	21.5292	67.7417	41.1	114.9	76.7967	32.3649	384.769
-114.252	34.8209	Fig. 2	4	Arizona	1							19.4234	9.4875	23.7083	90.175	68.6	119.8			237.616
-111.915	34.6572	Fig. 2	5	Arizona	3		22.2222	0.00315451				13.1083	1.07083	22.1667	63.6385	21.5	114.3	38.1561	0.120003	318.606
-111.885	34.2701	Fig. 2	6	Arizona	1		40	0.00473176		X		15.3202	5.86667	22.8625	74.7143	21.5	124.8	103.211	0.486903	278.974
-109.429	34.3892	Fig. 2	7	Arizona	1		23.3333	0.00012618				10.1241	2.38333	13.5417	89.5833	48.3	134.4	55.3169	0.00695896	310.933
-112.361	33.9723	Fig. 2	8	Arizona	2	46.1111	50	0.0176652			X	18.5026	8.45833	23.175	80.3	62.7	124.8	131.694	2.31943	233.308
-110.605	33.8086	Fig. 2	9	Arizona	1							13.8351	3.34583	21.7083	67.0769	21.5	99.1			272.839
-110.366	33.883	Fig. 2	10	Arizona	1		18.3333					12.7409	2.38333	20.975	69.6769	21.5	100.7	23.4237		283.632
-113.299	32.8855	Fig. 2	11	Arizona	>1	37.2222	40			X		22.2893	15.6792	24.0292	102.215	56.5	248.1	74.041		91.6939
-110.441	32.9897	Fig. 2	12	Arizona	1		32.2222	0.000378541			X	16.5073	5.95417	21.7083	79.0364	59.8	99.1	65.7291	0.0248065	184.811
-110.098	33.0791	Fig. 2	13	Arizona	1							15.0417	2.55833	21.1792	80.3091	48.3	109.6			194.69
-109.979	32.9153	Fig. 2	14	Arizona	5	27.2222	47.7778	0.0189271		X		15.2808	5.225	20.6625	80.3909	63	109.6	135.891	2.56431	176.216
-109.682	33.0493	Fig. 2	15	Arizona	1							14.024	2.38333	20	86.7692	63	127.8			191.072
-109.473	33.1833	Fig. 2	16	Arizona	1							12.8811	2.38333	18.875	88.7583	48.3	127.8			195.691
-109.324	33.0791	Fig. 2	17	Arizona	4	52.7778	71.1111			X		12.9313	2.38333	18.3833	94.0769	65.5	127.8	243.409		178.101
-112.957	32.0369	Fig. 2	18	Arizona	1							21.8263	18.525	23.9083	120.636	75.1	248.1			13.4854
-110.247	32.29	Fig. 2	19	Arizona	2		54.4444	0.00252361			X	16.9335	5.95417	21.0417	83.5417	59.8	114.7	156.853	0.394648	107.265
-110.977	31.5754	Fig. 2	20	Arizona	1		32.2222	0.00315451			X	18.0724	8.69167	21.275	89.5545	59.8	114.7	59.1764	0.186112	28.5272
-109.28	31.8434	Fig. 2	21	Arizona	1		26.6667					15.9406	7.2	19.6667	94.5462	72.6	130.5	44.8772		57.2063
-91.0211	36.4021	Fig. 3	1	Arkansas	1	38.8889	63.8889			X		14.3988	12.625	15.95	43.7091	24.7	54.2	207		672.081
-92.9664	34.616	Fig. 3	2	Arkansas	46			0.0104099				15.9572	13.575	17.1333	52.2455	26	75			520.271
-92.7587	34.5883	Fig. 3	3	Arkansas	1		26.1111	0.0116717				16.0768	13.7667	17.475	51.0571	24.9	75	41.9841	0.488555	520.54
-93.9286	34.4084	Fig. 3	4	Arkansas	1		23.3333					15.9032	13.575	17.8208	57.4455	46.6	80	31.0946		491.16
-93.541	34.3876	Fig. 3	5	Arkansas	>1	35.5556	37.7778					15.9528	13.575	17.4292	55.9364	46.6	72.4	91.2721		489.607
-93.7833	34.263	Fig. 3	6	Arkansas	1		25					16.0218	13.575	17.8208	59.1	46.6	80	37.5679		474.997
-123.24	41.6493	Fig. 8	1	California	1		32.2222	0.00012618			X	9.90152	2.62917	13.675	47.9077	26	73.1	93.4151	0.0117518	72.5522
-122.199	41.94	Fig. 8	2	California	7	37.7778	66.6667	0.00157725		X		8.26134	-3.9	14.4667	64.6429	26	242.4	244.374	0.384283	163.399
-122.411	41.8619	Fig. 8	2A	California	1	18.3333	23.8889	0.000378541				8.56305	-3.9	15.2917	50.9692	26	102.3	64.1919	0.0242264	144.427
-122.124	41.4335	Fig. 8	3	California	2		65.5556	0.000315451				9.13755	-3.9	17.1958	56.575	26	102.3	236.041	0.0742359	162.703
-121.405	41.5805	Fig. 8	3	California	1		88.3333					7.92411	-3.9	14.475	94.2273	37.9	242.4	336.721		223.038
-120.817	41.84	Fig. 8	4	California	1		21.1111	0.000630902				7.35025	2.15417	10.7167	118.423	63.2	242.4	57.6654	0.0362721	274.414
-120.579	41.6336	Fig. 8	5	California	1		26.6667	0.000630902				7.39452	2.15417	10.7167	107.054	63.2	167.6	80.7146	0.0507702	292.036
-120.695	41.5117	Fig. 8	6	California	5	26.6667	33.3333	0.0441631			X	7.46485	2.15417	11.0708	101.908	63.2	167.6	108.288	4.768	282.07
-120.823	41.5305	Fig. 8	7	California	1		27.2222	0.0173498				7.49649	2.15417	11.0708	101.869	63.2	167.6	82.6091	1.42895	271.383
-120.826	41.4429	Fig. 8	8	California	1		95.5556	0.0205043				7.54332	2.15417	11.0708	97.0833	63.2	126.6	368.721	7.53768	271.139
-120.711	41.4054	Fig. 8	9	California	1		26.6667	0.00630902				7.54765	2.15417	11.0708	100.036	63.2	167.6	80.0714	0.503656	280.821
-120.501	41.4836	Fig. 8	10	California	1		22.2222	6.30902e-05				7.47517	2.15417	10.7167	104.07	67.9	167.6	61.7889	0.00388658	298.272
-121.361	41.2483	Fig. 8	11	California	2	52.7778	76.6667	0.0141953				8.13944	-3.9	16.9375	83.4429	37.9	126.6	286.81	4.05913	227.21
-120.198	41.9181	Fig. 8	12	California	5	36.1111	42.2222	0.00473176			X	7.31979	2.15417	9.775	100.936	30.1	167.6	146.052	0.689012	326.497
-120.088	41.7774	Fig. 8	13	California	1		21.1111	0.0630902				7.37307	2.15417	10.2292	107.529	30.1	193.7	57.5695	3.62117	333.842
-120.238	41.7305	Fig. 8	14	California	>1	48.8889	97.2222	0.00630902				7.3459	2.15417	9.775	106.8	53.9	167.6	376.574	2.36868	320.996
-120.123	41.6993	Fig. 8	15	California	1	76.6667	83.3333	0.00504721				7.37328	2.15417	10.2292	113.485	53.9	193.7	318.017	1.60028	330.378
-120.101	41.6336	Fig. 8	16	California	3	60	65	0.0141953				7.40618	2.15417	10.6708	113.485	53.9	193.7	240.983	3.41056	331.86
-120.076	41.5836	Fig. 8	17	California	3		65.5556	0.00315451				7.4517	2.15417	11.0208	112.282	53.9	193.7	243.119	0.76462	333.795
-120.054	41.5461	Fig. 8	18	California	5		54.4444	0.0315451			X	7.50531	2.15417	11.1625	112.282	53.9	193.7	196.383	6.17633	335.572
-120.054	41.5461	Fig. 8	18A	California	1	82.2222	97.7778	0.00725537			X	7.50531	2.15417	11.1625	112.282	53.9	193.7	378.246	2.73608	335.572
-120.042	41.4804	Fig. 8	19	California	1		48.8889	0.012618				7.60261	2.15417	11.1792	117.064	87.4	193.7	172.737	2.17307	336.656
-120.088	41.271	Fig. 8	20	California	5	47.2222	51.6667	0.0268133				7.85956	2.15417	11.2125	110.879	67.9	193.7	183.275	4.89948	333.409
-120.248	40.5824	Fig. 8	20	California	1							8.20837	2.15417	12.2625	118.421	67.9	193.7			301.343
-120.051	41.2178	Fig. 8	21	California	1		48.8889	0.00630902				7.97089	2.15417	11.2125	110.879	67.9	193.7	171.191	1.07681	336.955
-120.082	41.3241	Fig. 8	22	California	1		21.1111	0.000315451				7.78192	2.15417	11.1792	110.538	67.9	193.7	55.8524	0.0175658	333.626
-121.864	41.042	Fig. 8	23	California	2		37.7778	0.000315451				9.72274	-3.9	17.475	61.1333	26	97.2	117.386	0.0369186	188.723
-121.927	40.9857	Fig. 8	24	California	6	37.7778	82.2222	0.00567812		X		9.97513	-3.9	17.475	59.4636	26	97.2	302.427	1.71206	185.06
-121.633	40.498	Fig. 8	25	California	3	48.8889	65.5556	0.000189271				10.9927	1.175	17.475	79.22	37.9	118.5	228.258	0.0430728	203.933
-121.598	40.448	Fig. 8	26	California	10	79.4444		0.000315451				11.0472	1.175	17.475	78.7727	37.9	118.5			204.603
-121.545	40.4448	Fig. 8	27	California	1			0.00630902				10.8434	1.175	17.475	78.7727	37.9	118.5			208.708
-121.158	41.1545	Fig. 8	28	California	1		78.3333	0.0110408			X	7.86467	1.175	15.7208	86.4231	37.9	126.6	294.958	3.24679	245.225
-121.07	41.0982	Fig. 8	29	California	9	43.3333	73.8889	0.00788627				7.77783	1.175	14.5292	87.6636	37.9	126.6	276.676	2.1754	253.335
-121.07	41.0982	Fig. 8	29	California	1		21.1111	0.0583584				7.77783	1.175	14.5292	87.6636	37.9	126.6	55.8696	3.25068	253.335
-120.213	40.3573	Fig. 8	30	California	1	71.1111	95.5556	0.0157725			X	8.28788	2.2625	12.3625	114.446	63	193.7	365.594	5.74905	279.489
-120.051	40.2854	Fig. 8	31	California	1	81.1111	95.5556	0.0441631			X	8.54249	1.4875	12.3625	116.293	63	193.7	364.525	16.0503	278.375
-120.188	40.301	Fig. 8	32	California	1		30	0.0158987				8.3308	1.4875	12.3625	114.446	63	193.7	90.7184	1.43798	274.709
-121.539	40.3823	Fig. 8	33	California	26	32.2222	93.3333	0.00536266				11.0141	1.175	17.475	78.7727	37.9	118.5	344.794	1.84347	206.927
-121.48	40.4386	Fig. 8	34	California	30	65.5556	96.1111	0.00315451				10.5814	1.175	17.475	81.2636	37.9	118.5	358.31	1.1269	213.716
-121.414	40.4292	Fig. 8	35	California	1		28.3333	0.000504721				10.3273	1.175	17.475	81.2636	37.9	118.5	75.372	0.0379277	218.644
-121.336	40.4573	Fig. 8	36	California	4	50.5556	64.4444	0.0012618		X		9.90428	1.175	17.475	90.4167	37.9	191.1	228.17	0.287041	225.926
-121.348	40.4011	Fig. 8	37	California	10	76.6667	87.7778					10.1348	1.175	17.475	87.1923	37.9	191.1	325.105		222.98
-121.305	40.3573	Fig. 8	38	California	6	48.8889	96.1111	0.000504721				10.0851	1.175	17.475	87.1923	37.9	191.1	360.392	0.181352	225.153
-120.901	40.1385	Fig. 8	39	California	5	32.2222	71.1111	0.000504721			X	8.96742	1.175	17.2542	99.4538	48.5	191.1	260.035	0.130851	236.537
-121.067	40.0478	Fig. 8	40	California	1		34.4444	0.0012618				9.83289	1.175	17.4667	94.9727	48.5	191.1	102.992	0.129565	223.32
-121.036	39.979	Fig. 8	41	California	7	26.6667	36.6667	0.00220816				9.89421	1.175	17.4667	90.2273	29.2	191.1	112.023	0.246622	216.498
-121.036	39.979	Fig. 8	41	California	1	51.6667	71.6667	0.0220816			X	9.89421	1.175	17.4667	90.2273	29.2	191.1	258.474	5.69039	216.498
-120.47	39.7461	Fig. 8	42	California	8		30	0.00883262				9.0075	1.4875	16.8542	85.6083	28.9	191.1	87.8777	0.773862	208.779
-120.332	39.5585	Fig. 8	43	California	11	18.3333	43.8889	0.00504721		X		9.08541	1.4875	16.5	89.4833	28.9	191.1	145.606	0.732701	196.374
-120.043	39.2678	Fig. 8	44	California	6	48.8889	60	0.00946353		X		8.81251	0.295833	15.8083	85.3643	28.9	191.1	214.143	2.02046	186.386
-120.39	38.9864	Fig. 8	44	California	2	15.5556	23.8889					9.97266	0.166667	17.425	59.43	27	160.9	58.276		143.072
-123.315	39.2522	Fig. 8	45	California	7	17.2222	40	0.00157725		X		12.3842	5.16667	16.7792	78.8417	50	164.9	115.513	0.181647	38.3225
-123.468	39.6773	Fig. 8	45	California	1	21.1111	93.3333	0.012618			X	11.6712	5.15833	16.6667	63.0308	42.4	89.8	342.039	4.30291	27.8518
-123.468	39.6773	Fig. 8	45	California	1		30	0.00315451				11.6712	5.15833	16.6667	63.0308	42.4	89.8	76.7031	0.241235	27.8518
-123.171	39.1677	Fig. 8	46	California	7	10	32.2222	0.00189271		X		12.7797	5.16667	16.9208	87.5923	50	192.6	81.3451	0.1535	47.8425
-123.505	38.8489	Fig. 8	47	California	2	43.3333	44.4444	0.000283906		X		12.6953	6.6875	15.3333	81.9667	59.3	98.4	132.788	0.0375861	18.1716
-122.84	39.2678	Fig. 8	48	California	4	20	40.5556	0.000946353				13.4514	5.15833	17.3042	82.9846	28.2	192.6	113.362	0.106959	77.9898
-122.602	39.371	Fig. 8	48	California	4	15.5556	23.8889	0.0012618		X		14.0893	5.15833	17.55	84.7385	28.2	192.6	41.0162	0.0515991	100.703
-122.777	39.1959	Fig. 8	49	California	1		32.2222	0.000315451			X	13.654	5.16667	17.4333	85.675	28.2	192.6	77.681	0.024431	80.5588
-122.74	39.149	Fig. 8	50	California	9	21.1111	33.3333	0.00157725			X	13.7851	5.16667	17.4333	90.2385	28.2	192.6	81.7759	0.128594	79.3331
-122.533	39.1677	Fig. 8	51	California	30		23.3333	6.30902e-05				14.3345	5.16667	17.6083	91.3308	28.2	192.6	37.6655	0.0023692	94.6726
-122.511	39.1552	Fig. 8	51	California	3			0.000189271				14.3979	5.16667	17.6083	92.55	28.2	192.6			94.5939
-122.952	38.927	Fig. 8	52	California	11	11.1111	27.7778	0.0012618		X		13.5208	5.77083	16.9833	97.8818	59.3	192.6	59.66	0.0750534	49.6454
-122.858	38.8864	Fig. 8	53	California	7	13.3333	24.4444	0.000504721				13.7538	5.77083	16.9833	100.077	59.3	192.6	44.7457	0.0225164	53.6426
-122.815	38.9083	Fig. 8	54	California	4	18.8889	24.4444	0.000252361				13.8338	5.77083	16.9833	100.077	59.3	192.6	44.4102	0.0111738	57.5128
-122.815	38.9083	Fig. 8	54	California	1		25.5556	0.000630902				13.8338	5.77083	16.9833	100.077	59.3	192.6	49.0566	0.0308571	57.5128
-122.821	38.9958	Fig. 8	55	California	5	26.6667	30.5556	0.0252361		X		13.7434	5.77083	16.9833	96.2583	28.2	192.6	70.3397	1.76977	63.3502
-122.649	38.9927	Fig. 8	56	California	10	21.1111	37.7778	0.000315451				14.1499	5.77083	17.4333	99.6182	28.2	192.6	98.8241	0.0310806	72.9765
-122.471	39.0521	Fig. 8	57	California	10	28.3333	48.8889					14.5392	5.77083	17.6083	92.7455	28.2	192.6	143.644		87.6074
-122.583	38.8238	Fig. 8	58	California	26	8.88889	43.3333	0.00851717		X		14.3815	5.77083	17.55	97.6846	28.2	192.6	121.077	1.02814	62.6296
-122.421	39.0177	Fig. 8	59	California	13	14.4444	52.2222	0.00220816		X		14.6735	5.77083	17.6083	92.7455	28.2	192.6	157.022	0.34569	87.6989
-122.68	38.7613	Fig. 8	60	California	1		33.3333	0.000315451				14.2109	5.77083	17.3667	103.475	65.9	192.6	79.9919	0.0251578	51.7251
-122.521	38.7738	Fig. 8	61	California	2	25.5556	28.8889	0.000946353				14.5431	6.62917	17.6083	98.6083	28.2	192.6	60.0217	0.0566313	63.5056
-122.571	38.7519	Fig. 8	62	California	2	18.3333	73.3333			X		14.4505	6.62917	17.4333	96.7143	28.2	192.6	246.36		58.5475
-122.611	38.7519	Fig. 8	63	California	9	17.2222	62.7778	0.000441631		X		14.3648	6.62917	17.4333	96.7143	28.2	192.6	202.489	0.0891572	55.6853
-122.643	38.7332	Fig. 8	64	California	3	32.2222	48.8889	0.000630902		X		14.3121	6.62917	17.4333	101.985	65.9	192.6	144.596	0.0909519	52.2614
-122.464	39.1263	Fig. 8	65	California	4	18.3333	26.1111	0.000693992				14.5332	5.45417	17.6083	92.7455	28.2	192.6	48.4494	0.0335226	94.364
-122.424	39.0825	Fig. 8	66	California	2		48.8889	0.000252361			X	14.6465	5.77083	17.6083	92.7455	28.2	192.6	143.195	0.0360283	92.8193
-122.336	39.1107	Fig. 8	67	California	1		51.6667	0.00012618		X		14.8552	5.77083	17.6083	89.8462	28.2	192.6	153.937	0.0193656	100.213
-122.336	39.1107	Fig. 8	67	California	3	43.3333	61.1111	0.000252361		X	X	14.8552	5.77083	17.6083	89.8462	28.2	192.6	193.457	0.0486744	100.213
-122.343	39.0888	Fig. 8	68	California	12	18.3333	60	0.00220816				14.8478	5.77083	17.6083	89.8462	28.2	192.6	188.836	0.415729	98.078
-122.355	39.0575	Fig. 8	69	California	3	60	67.2222	0.00157725				14.8249	5.77083	17.6083	91.2083	28.2	192.6	219.177	0.344661	94.8398
-123.234	38.7918	Fig. 8	70	California	2		37.7778	0.000315451			X	13.0487	6.62917	16.7625	97.9083	59.3	192.6	103.439	0.0325319	21.047
-122.99	38.6417	Fig. 8	71	California	3	48.8889	57.2222	0.000946353		X		13.6443	6.6875	16.9417	97.7545	65.9	192.6	182.253	0.171958	24.2463
-122.843	38.8137	Fig. 8	72	California	30	60		0.00315451		X		13.8326	5.77083	16.9833	100.077	59.3	192.6			47.1618
-122.824	38.7793	Fig. 8	73	California	>1		48.8889	0.000315451				13.8964	5.77083	16.9833	100.077	59.3	192.6	146.337	0.0460237	44.8566
-122.793	38.7449	Fig. 8	74	California	10	43.3333	71.1111	0.000504721				13.9821	5.77083	16.9833	103.475	65.9	192.6	239.006	0.120269	43.5399
-122.73	38.5448	Fig. 8	75	California	9	15.5556	27.7778	0.00189271		X		14.2716	7.11667	16.9833	100.836	65.9	192.6	56.514	0.106643	35.7181
-122.611	38.4135	Fig. 8	76	California	2	25.5556	27.7778	0.000315451		X		14.5504	7.11667	16.9833	108.05	74.3	192.6	55.3457	0.0174065	35.4038
-122.605	38.3354	Fig. 8	77	California	1		26.6667	0.00315451				14.5847	8.65833	16.9833	105.692	74.3	192.6	50.5568	0.159003	27.2931
-122.499	38.3447	Fig. 8	78	California	1		22.7778	0.000630902		X		14.7456	8.65833	16.9833	106.858	74.3	192.6	33.6197	0.0211471	24.0344
-122.499	38.276	Fig. 8	79	California	1	45.5556	47.7778			X		14.7658	9.7125	16.9833	106.858	74.3	192.6	138.048		17.2392
-122.499	38.276	Fig. 8	79	California	1		37.7778			X		14.7658	9.7125	16.9833	106.858	74.3	192.6	96.2438		17.2392
-122.499	38.276	Fig. 8	79	California	1	36.1111	46.1111	0.000630902		X		14.7658	9.7125	16.9833	106.858	74.3	192.6	131.08	0.0824503	17.2392
-122.527	38.623	Fig. 8	80	California	6	17.2222	33.3333	0.0012618		X		14.6188	7.075	17.4333	107.564	68.6	192.6	78.283	0.0984814	54.3454
-122.577	38.5855	Fig. 8	81	California	4	52.2222	78.3333	0.000504721			X	14.5434	7.11667	17.4333	107.564	68.6	192.6	266.947	0.13433	49.5013
-122.458	38.4729	Fig. 8	82	California	5	20.5556	32.2222	0.000378541		X		14.7772	7.11667	17.4333	104.6	33.9	192.6	72.9749	0.0275411	36.8575
-122.202	38.5354	Fig. 8	83	California	2		26.1111	0.000946353				15.1973	7.40833	17.6083	88.4538	28.2	192.6	45.6675	0.0430879	45.9014
-122.158	38.5511	Fig. 8	83	California	2	20	24.4444	0.000630902				15.2656	7.67917	17.6083	87.925	28.2	192.6	38.412	0.0241615	48.6722
-122.546	37.8633	Fig. 8	84	California	1		37.7778	0.000315451				14.7206	10.5833	16.8292	100.767	77.4	192.6	96.4335	0.0303288	3.58953
-122.02	37.9039	Fig. 8	85	California	6	23.8889	27.2222	0.000315451				15.1879	11.5917	17.0667	91.8636	33.9	192.6	50.3528	0.0158362	17.1852
-121.62	37.8414	Fig. 8	86	California	7	22.2222	48.8889	0.000946353		X		15.5271	12.575	17.1417	68.2154	27	145	139.506	0.131626	23.0087
-121.924	37.4647	Fig. 8	87	California	4	29.4444	32.2222	0.000946353				15.0875	12.2417	17.1417	73.8545	34.1	96.7	71.6752	0.0676265	13.0841
-121.77	37.3709	Fig. 8	88	California	17	16.6667	30.5556	0.000946353			X	15.1188	10.5875	17.2333	72.8923	34.1	96.7	64.5774	0.0609297	29.1154
-121.477	37.0676	Fig. 8	89	California	1		43.3333	0.000946353		X		15.0355	9.3	17.2333	66.1818	34.1	96.7	118.337	0.111653	38.017
-121.477	37.0676	Fig. 8	89	California	1		23.8889					15.0355	9.3	17.2333	66.1818	34.1	96.7	37.0524		38.017
-121.805	36.3158	Fig. 8	90	California	2	39.4444	45.5556					14.0489	9.3	16.9083	87.8923	48.3	109.3	131.761		6.73737
-121.545	36.2126	Fig. 8	91	California	17	37.7778	60	0.00630902		X		14.1778	9.3	17.2333	86.8692	48.3	109.3	191.644	1.20546	12.5258
-121.364	36.3095	Fig. 8	92	California	5	18.3333	43.8889	0.000630902		X		14.4947	9.3	17.7	81.9154	48.3	99.5	122.925	0.0773208	32.0437
-121.592	36.1282	Fig. 8	93	California	10	37.7778	49.4444	0.00315451		X		14.0488	9.3	16.9708	88.0615	48.3	109.3	148.022	0.465535	7.10208
-121.548	36.0531	Fig. 8	94	California	1		37.7778	0.000315451				14.0113	9.3	16.7958	87.0818	48.3	109.3	99.4052	0.0312634	15.3091
-120.715	35.6436	Fig. 8	95	California	3	12.7778	47.7778	0.00630902			X	14.9953	9.3	18.4375	82.5615	46.1	98.1	137.087	0.86229	29.4481
-120.687	35.6061	Fig. 8	96	California	1		40.5556	0.107253		X		15.008	9.3	18.4375	82.5615	46.1	98.1	106.84	11.4246	27.8337
-120.621	35.5779	Fig. 8	97	California	2		34.4444	0.00946353			X	15.0835	9.3	18.4375	82.3333	46.1	98.1	80.9807	0.764064	30.4034
-120.334	35.4654	Fig. 8	98	California	1		23.3333	0.000189271			X	15.3733	9.42917	18.6292	73.7769	28.5	96	33.3137	0.00628639	48.1399
-120.334	35.4654	Fig. 8	98	California	1		41.6667	0.00315451		X		15.3733	9.42917	18.6292	73.7769	28.5	96	109.955	0.345812	48.1399
-120.768	35.2153	Fig. 8	99	California	2	23.3333	35	0.00107253			X	14.6718	10.4208	18.0917	86.4167	68.3	96.8	85.0271	0.0909208	8.12445
-120.543	35.0965	Fig. 8	100	California	1		36.6667	0.000946353		X		14.808	9.42917	18.3375	85.1818	68.3	96.1	91.4232	0.086259	8.52815
-120.234	34.5353	Fig. 8	101	California	4	19.4444	36.1111	0.00315451			X	14.2948	8.80833	18.0083	78.7	45.8	99.4	91.2511	0.286989	8.80065
-119.868	34.5166	Fig. 8	102	California	6	31.6667	42.2222	0.00283906				14.5408	6.15417	18.6292	77.04	45.8	99.4	115.764	0.327676	11.6809
-119.702	34.4603	Fig. 8	103	California	11	43.8889	47.7778	0.00315451		X		14.6902	6.15417	18.6292	73.1	45.8	99.4	138.365	0.435165	6.79839
-119.555	34.5291	Fig. 8	104	California	3		32.2222	0.000946353				14.9841	6.15417	18.7125	67.5909	45.8	86.9	72.1082	0.0680351	13.1677
-119.472	34.5086	Fig. 8	105	California	1		32.2222	0.000630902				15.0479	6.15417	18.75	66.0545	45.8	85.8	71.8412	0.0451888	15.9081
-119.416	34.4728	Fig. 8	106	California	3		47.7778	0.000315451				15.0578	6.15417	18.75	67.9818	45.8	85.8	136.826	0.0430323	14.8958
-119.355	34.455	Fig. 8	107	California	2	24.4444	37.7778	0.000252361			X	15.0871	6.15417	18.7583	65.9	43	85.8	94.898	0.0238767	14.0067
-119.28	34.454	Fig. 8	108	California	4	18.3333	46.6667	0.00283906		X		15.1348	6.15417	18.7667	67.2286	43	85.8	131.857	0.373226	17.734
-119.253	34.5225	Fig. 8	109	California	4	16.6667	40.5556	0.00252361		X		15.2082	6.15417	19.2167	65.55	43	85.8	106.002	0.266705	25.1746
-119.061	34.5464	Fig. 8	110	California	1		48.8889	0.00315451			X	15.3398	6.15417	19.2167	60.9636	43	80.6	140.291	0.44122	37.2839
-118.961	34.5861	Fig. 8	111	California	4	36.1111	49.4444	0.00788627				15.3744	6.15417	19.2167	60.0545	43	78.6	142.469	1.12018	46.0779
-118.558	34.5781	Fig. 8	112	California	1		37.7778	0.000315451				15.5211	6.0125	19.2167	59.0727	40.9	78.6	93.08	0.0292741	60.3675
-118.506	34.1211	Fig. 8	112	California	2		29.4444	0.000315451			X	15.7035	6.0125	19.1833	66.22	43	78.7	57.4833	0.0180788	11.5094
-118.506	34.1211	Fig. 8	112	California	1		26.6667				X	15.7035	6.0125	19.1833	66.22	43	78.7	45.8701		11.5094
-118.506	34.1211	Fig. 8	112	California	1		40	0.00630902			X	15.7035	6.0125	19.1833	66.22	43	78.7	101.605	0.639103	11.5094
-119.857	38.6542	Fig. 8	113	California	12	53.3333	63.3333	0.00630902				8.41783	-1.3875	16.175	75.3462	28.9	160.9	229.755	1.44518	160.26
-120.705	38.2162	Fig. 8	113	California	2		23.8889	6.30902e-05				13.5584	1.24167	17.3	38.6833	27	64	43.241	0.0027199	74.0871
-119.434	38.3267	Fig. 8	114	California	>1	36.1111	60.5556	0.0189271		X		7.65163	-2.04167	15.6875	85.5308	40	160.9	221.342	4.17679	185.614
-119.32	38.2478	Fig. 8	115	California	1		60	0.00157725			X	7.51642	-2.04167	15.7208	86.8333	40	160.9	219.585	0.345302	194.462
-119.202	38.2399	Fig. 8	116	California	3	49.4444	64.4444	0.000630902			X	7.39702	-2.725	15.2333	86.8333	40	160.9	238.695	0.150141	204.7
-119.221	38.1886	Fig. 8	117	California	20	21.1111	40.5556	0.00157725				7.40977	-2.725	15.9	86.8333	40	160.9	138.707	0.218121	202.556
-119.131	38.1774	Fig. 8	118	California	1		37.7778	0.000315451				7.35684	-2.725	15.2333	88.2077	40	160.9	127.319	0.0400424	210.351
-119.072	38.1515	Fig. 8	119	California	1		37.7778	0.000315451				7.33551	-2.725	15.2333	88.2077	40	160.9	127.408	0.0400705	215.405
-119.039	37.9999	Fig. 8	120	California	>1		80	0.00630902				7.20869	-2.725	16.3708	88.68	40.7	145.9	304.709	1.91665	218.376
-118.845	37.9796	Fig. 8	121	California	1		32.2222	0.000630902				7.16008	-2.725	15.6083	107.027	51.5	174.7	104.924	0.0659982	235.513
-118.915	37.693	Fig. 8	122	California	1		76.6667	0.000315451				7.4261	-2.725	17.7958	92.75	26.2	174.7	289.806	0.0911452	233.148
-118.921	37.6082	Fig. 8	123	California	20	46.1111	90	0.00220816				7.59164	-2.725	18.0583	87.8333	26.2	156.5	345.128	0.75981	234.544
-118.856	37.6082	Fig. 8	124	California	1		82.2222					7.50504	-2.725	18.0583	94.5154	26.2	174.7	312.796		240.217
-118.774	37.6239	Fig. 8	125	California	5	48.8889	94.4444	0.0315451				7.42277	-2.725	17.7583	94.5154	26.2	174.7	364.546	11.4651	246.879
-118.79	37.5706	Fig. 8	126	California	2		32.2222	0.0193056		X		7.51801	-2.725	18.0583	93.2	26.2	174.7	103.421	1.99061	246.834
-118.504	37.762	Fig. 8	127	California	1		57.2222	0.0252361				7.67056	-2.725	16.5417	104.058	46.7	174.7	207.311	5.21603	267.682
-118.507	37.8216	Fig. 8	127	California	1		21.1111	0.00630902				7.65774	-2.725	16.4958	104.058	46.7	174.7	56.3739	0.354597	266.575
-119.103	37.5517	Fig. 8	128	California	5	32.2222	48.8889	0.000630902				8.1231	-2.725	18.0583	78.0727	26.2	145.9	170.552	0.107279	220.496
-118.969	37.4764	Fig. 8	129	California	2		43.3333	0.000315451				8.05937	-2.725	18.0958	80.3455	26.2	156.5	147.591	0.0464181	234.277
-119.022	37.3038	Fig. 8	130	California	4	37.7778	44.4444	0.00157725				8.79302	-2.725	18.0958	69.4083	26.2	112	149.156	0.234551	236.08
-118.918	37.1971	Fig. 8	131	California	8	37.7778	43.3333	0.00252361				8.83423	-3.1875	18.1458	76.1071	26.2	156.5	144.338	0.36316	249.087
-120.772	36.647	Fig. 8	132	California	3	26.1111	42.7778	0.000378541			X	15.4264	9.3	17.975	64.0538	20.4	98.1	114.377	0.0431665	91.5049
-120.561	36.1229	Fig. 8	133	California	5	31.1111	36.1111	0.0012618		X		15.4501	9.3	18.4375	73.5583	43.9	98.1	86.4113	0.108707	77.3774
-118.631	36.1323	Fig. 8	134	California	1		25	0.00157725				12.5017	-3.1875	20.0125	53.2231	28.5	70.2	52.3167	0.0822692	209.858
-118.264	36.2767	Fig. 8	135	California	14	35	50.5556	0.00473176				11.8097	-3.1875	21.2958	67.0167	40.9	154.8	162.054	0.7645	239.099
-118.113	36.1951	Fig. 8	136	California	1		37.7778	0.00012618				12.3829	-3.1875	22.9167	68.2769	40.9	154.8	106.23	0.0133639	237.534
-118.634	35.831	Fig. 8	137	California	7	40.5556	52.2222	0.00315451		X		13.6355	-3.1875	19.2167	55.3	28.5	71.7	161.371	0.50752	180.055
-118.286	37.23	Fig. 8	138	California	3		54.4444	0.0520494		X	X	8.68644	-3.1875	20.7333	98.55	46.3	174.7	191.423	9.93358	300.219
-117.743	36.8314	Fig. 8	139	California	1		37.7778	0.000315451				11.5226	-3.1875	24.2083	91.175	46.3	160.7	109.837	0.0345442	315.311
-117.743	36.8314	Fig. 8	139	California	1			0.000630902				11.5226	-3.1875	24.2083	91.175	46.3	160.7			315.311
-117.282	37.0197	Fig. 8	140	California	1		23.8889	0.00189271				13.3778	2.10833	24.2542	92.2083	62.6	160.7	43.9978	0.083025	351.138
-116.93	36.6274	Fig. 8	140	California	1	26.6667	33.8889	0.00189271				15.3523	4.82917	24.3125	87.625	62.6	154.8	77.5326	0.146306	323.088
-117.894	36.0531	Fig. 8	141	California	1	65.5556	95					13.274	-3.1875	23.2292	72.6	40.9	154.8	342.339		232.657
-117.774	36.0342	Fig. 8	141	California	1	82.2222						13.9645	-3.1875	24.3125	72.6917	40.9	154.8			233.507
-117.837	35.9966	Fig. 8	142	California	3	60				X		13.6883	-3.1875	23.9375	72.6917	40.9	154.8			227.909
-117.837	35.9244	Fig. 8	143	California	1		26.6667	6.30902e-05				13.8756	-3.1875	23.85	76.0308	40.9	154.8	53.5277	0.00336694	220.21
-117.194	36.119	Fig. 8	144	California	1		26.6667	6.30902e-05				16.6002	1.17917	24.3125	85.8077	65.6	154.8	42.1149	0.00264907	262.089
-116.13	36.0091	Fig. 8	145	California	>1		26.6667	0.00630902				17.2142	2.17917	24.3125	85.13	77.2	91.3	39.5444	0.248738	309.618
-116.202	35.8993	Fig. 8	146	California	2	42.2222	42.7778	0.0141953				17.4765	2.17917	24.3125	85.1769	77.2	92.6	105.793	1.49725	296.43
-116.127	35.9275	Fig. 8	147	California	1		26.6667	0.0164034				17.4335	2.17917	24.3125	85.5917	77.2	92.6	38.6261	0.6317	302.984
-118.355	35.711	Fig. 8	148	California	2	36.6667	45	0.000252361			X	13.8269	-3.1875	19.9125	67.6769	40.9	154.8	130.368	0.032801	180.323
-118.427	35.6074	Fig. 8	149	California	1		55	0.00725537			X	14.149	-3.1875	19.5833	59.5273	40.9	83.4	170.84	1.23579	167.123
-118.452	35.5415	Fig. 8	150	California	3		48.3333	0.0012618				14.3371	-1.74167	19.3208	59.5273	40.9	83.4	142.168	0.17885	159.76
-118.531	35.4881	Fig. 8	151	California	3	40	44.4444	0.00157725		X		14.5079	-0.483333	19.2167	59.0727	40.9	71.7	125.192	0.196868	150.913
-118.609	35.4568	Fig. 8	152	California	5	37.7778	46.1111	0.00157725		X		14.5912	-0.483333	19.2167	59.0727	40.9	71.7	131.811	0.207276	144.205
-118.462	35.4065	Fig. 8	153	California	5	15.5556	37.7778	0.0012618			X	14.7177	-0.133333	19.2167	61.6818	40.9	83.4	96.4456	0.12133	147.014
-116.437	35.7989	Fig. 8	154	California	4		27.7778	0.00788627				17.8715	2.17917	24.3125	83.45	66.6	92.6	41.4382	0.325812	273.5
-116.836	35.1555	Fig. 8	155	California	>1	29.4444	41.3889	0.00189271				18.0688	6.37083	24.3125	84.2923	67.5	111.7	97.5072	0.183999	195.865
-116.078	35.1327	Fig. 8	156	California	2		23.8889	0.00189271				18.8352	10.6708	23.6542	82.7	55.1	96.8	21.1428	0.0398971	236.744
-116.599	34.8345	Fig. 8	157	California	1		25	0.0189271				18.0344	3.69583	23.4292	79.8538	55.1	111.7	29.1414	0.549907	180.813
-117.533	34.2869	Fig. 8	158	California	1		33.3333	0.000315451				16.3106	3.69583	20.7	72.1667	54.2	111.7	71.197	0.0223918	80.5299
-117.194	34.3653	Fig. 8	159	California	>1	26.6667	37.7778	0.000315451				16.5375	3.69583	22.8167	72.9385	54.2	111.7	88.8236	0.0279354	106.935
-117.125	34.3245	Fig. 8	160	California	6	26.6667	37.7778	0.000315451				16.5841	3.69583	23.2333	72.9385	54.2	111.7	88.6286	0.0278741	106.63
-117.272	34.2147	Fig. 8	161	California	1		48.8889				X	16.3824	3.69583	22.8167	72.3333	54.2	111.7	135.924		88.9275
-117.194	34.2304	Fig. 8	162	California	>1		50.5556	0.000315451			X	16.4669	3.69583	23.1708	72.3333	54.2	111.7	142.54	0.0448295	94.4353
-117.194	34.2304	Fig. 8	162	California	2	43.3333	86.1111	0.00315451		X	X	16.4669	3.69583	23.1708	72.3333	54.2	111.7	291.56	0.916969	94.4353
-117.194	34.2304	Fig. 8	162A	California	1	26.6667	41.1111	0.0157725				16.4669	3.69583	23.1708	72.3333	54.2	111.7	103.053	1.62053	94.4353
-117.052	34.1425	Fig. 8	163	California	1		32.2222	0.000189271				16.5581	3.69583	23.5375	71.35	54.2	111.7	65.5163	0.0123631	95.5526
-116.773	34.29	Fig. 8	164	California	1		31.1111	0.000315451			X	17.2515	3.69583	23.5375	67.95	55.1	85.7	57.9683	0.0182313	125.565
-117.934	33.6874	Fig. 8	165	California	1		35.5556	0.000946353		X		16.5979	6.0125	19.1833	113.5	43	732	79.2826	0.0748042	7.6941
-117.536	33.5681	Fig. 8	166	California	6	49.4444	51.1111	0.00220816				16.117	3.69583	20.9542	127.127	54.2	732	146.329	0.322148	23.7026
-117.504	33.7659	Fig. 8	167	California	1		38.8889	0.000946353		X		16.0095	3.69583	21.9292	122.425	54.2	732	95.6791	0.0902746	36.4801
-117.322	33.7188	Fig. 8	168	California	1		47.2222			X		16.1108	3.69583	23.0042	118.092	54.2	732	130.092		47.6544
-117.266	33.6529	Fig. 8	169	California	3		51.6667			X		16.2012	3.69583	23.2167	118.092	54.2	732	148.3		43.8418
-117.178	33.5775	Fig. 8	170	California	3	56.6667	57.7778	0.00473176		X		16.3797	3.69583	23.525	116.531	52.6	732	173.12	0.816703	41.2684
-117.128	33.8475	Fig. 8	171	California	1		37.7778	0.000189271			X	16.3457	3.69583	23.5375	117.708	54.2	732	89.627	0.0169129	68.8656
-116.987	33.9259	Fig. 8	172	California	8	32.2222	43.3333	0.00189271		X		16.6033	3.69583	23.5375	66.1545	56.5	77.9	111.771	0.210915	82.9523
-116.808	33.9699	Fig. 8	172	California	>1		44.4444				X	17.0388	3.69583	23.6958	64.575	55.1	77.9	114.593		96.6545
-116.99	33.8412	Fig. 8	173	California	6	28.3333	46.6667	0.0012618		X		16.5898	3.69583	23.5375	121.317	52.6	732	125.764	0.158213	75.0399
-116.858	33.838	Fig. 8	174	California	6	21.1111	43.8889	0.00157725		X		16.8704	3.69583	23.6958	64.5385	52.6	77.9	112.975	0.177656	82.6122
-116.431	33.9416	Fig. 8	174	California	1	44.4444	46.6667				X	18.1622	3.69583	24.0958	63.3545	52.6	77.9	119.18		119.939
-116.384	33.9416	Fig. 8	174	California	1		93.3333				X	18.3081	3.69583	24.0958	63.3545	52.6	77.9	314.236		123.47
-116.563	33.7753	Fig. 8	175	California	2		37.7778	0.000315451		X		17.7015	3.69583	24.0958	65.5714	52.6	91.4	83.9502	0.0264027	99.4575
-115.817	33.5054	Fig. 8	176	California	1		26.6667	0.00157725				20.5546	5.35417	24.1542	91.3167	52.6	238.1	25.5635	0.0401991	96.5714
-115.598	33.4646	Fig. 8	176	California	1		85.5556	0.0567812			X	21.5518	9.45833	24.1542	98.6818	56.5	238.1	267.943	15.1685	90.7076
-117.33	33.4551	Fig. 8	177	California	3	28.8889	31.1111	0.000315451				16.2464	3.69583	22.7	127.354	52.6	732	62.1768	0.0195549	21.8308
-116.991	33.2857	Fig. 8	178	California	1		33.3333	0.000630902			X	17.0471	3.69583	23.575	142.175	42.9	732	68.113	0.0428437	36.8396
-116.615	33.2731	Fig. 8	179	California	6	55	59.4444	0.00946353		X		17.7611	3.69583	24.0958	121.779	42.9	732	174.311	1.64465	68.4232
-116.279	32.9781	Fig. 8	180	California	>1		32.2222	0.0012618				18.5173	5.35417	24.0958	94.8333	42.9	238.1	57.314	0.072102	42.2031
-116.185	32.6729	Fig. 8	181	California	2	34.4444	35.5556	0.000946353			X	18.3878	9.45833	24.0958	98.1	42.9	238.1	71.7891	0.067734	11.557
-116.043	33.4041	Fig. 8	182	California	>1		32.2222	0.0176652				19.483	5.35417	24.0958	82.0273	52.6	238.1	53.2723	0.938245	87.249
-115.566	33.2127	Fig. 8	182A	California	1	37.7778						21.3895	9.45833	24.3583	96.8214	52.6	238.1			62.7832
-107.921	40.4821	Fig. 2	1	Colorado	>1	38.8889	40.5556	0.00157725		X		5.31174	-1.47917	9.37917	67.2818	54.6	82.3	147.524	0.231985	945.888
-106.853	40.5577	Fig. 2	2	Colorado	3	64.4444	65.5556	0.00820172			X	3.18044	-2.19583	6.75833	67.0917	38.9	104.7	261.079	2.13488	937.412
-106.87	40.3896	Fig. 2	2A	Colorado	150	39.4444	65.5556	0.12618		X		3.0388	-2.55417	7.5125	74.9692	38.9	104.7	261.676	32.9193	956.083
-106.054	40.07	Fig. 2	3	Colorado	25	32.2222	47.7778	0.00252361		X		2.67696	-3.82083	10.3875	89.4091	55.3	113.1	188.805	0.475041	921.634
-105.314	39.9775	Fig. 2	4	Colorado	1		21.1111	0.000630902				5.57554	-3.32083	10.8417	93.1667	77.2	113.1	65.1231	0.040963	916.428
-105.466	39.7757	Fig. 2	5	Colorado	>1	36.6667	42.2222	0.00315451		X		4.64354	-3.32083	10.8417	96.925	77.2	143.2	157.302	0.49472	892.712
-107.383	39.557	Fig. 2	6	Colorado	1	41.1111	65.5556	0.18927		X		3.67921	-3.82083	11.6042	79.7909	58.6	99.8	258.98	48.8702	863.479
-107.08	39.6579	Fig. 2	7	Colorado	1		28.8889	0.0252361			X	2.70552	-3.82083	10.0333	79.7231	58.6	99.8	109.725	2.76073	874.801
-107.299	39.2038	Fig. 2	8	Colorado	5	44.4444	56.6667	0.012618			X	3.34183	-3.82083	11.725	86.725	58.6	110.8	223.187	2.80773	824.26
-106.878	39.1365	Fig. 2	9	Colorado	1		37.7778	0.00157725				2.05066	-3.82083	10.6875	95.5462	60.5	143.2	149.639	0.235311	817.041
-107.98	38.7833	Fig. 2	10	Colorado	>1		22.2222	0.000315451				5.94539	-3.22917	12.0667	77.7167	58.6	94.1	68.2166	0.0214544	777.197
-107.374	38.9431	Fig. 2	11	Colorado	4		32.2222	0.000189271				3.60115	-3.82083	11.9167	88.075	58.6	110.8	119.889	0.0226233	795.322
-106.946	38.8506	Fig. 2	12	Colorado	1		28.3333	0.0220816				2.12029	-3.82083	11.3333	100.117	86.9	143.2	109.868	2.41878	785.312
-106.828	38.8506	Fig. 2	13	Colorado	1		37.7778	0.113562				1.88107	-3.82083	10.7583	99.8231	86.9	143.2	150.354	17.0233	785.32
-106.534	38.531	Fig. 2	14	Colorado	2	60	71.1111	0.0630902		X		1.77641	-3.82083	8.69167	101.482	86.9	143.2	290.273	18.2584	750.055
-107.089	38.2367	Fig. 2	15	Colorado	2	26.1111	45.5556	0.00630902		X		1.98379	-3.47083	11.3333	92.6	62.3	110.8	182.434	1.14753	717.024
-106.096	39.2038	Fig. 2	16	Colorado	1		26.1111	0.0189271				2.07737	-3.82083	9.1875	97.4	73	143.2	100.758	1.90132	825.397
-105.844	38.9768	Fig. 2	17	Colorado	5	40.5556	56.6667	0.000630902		X		2.72268	-3.82083	11.3667	97.1	73	143.2	225.794	0.142026	801.464
-105.533	38.674	Fig. 2	18	Colorado	1		20					4.46698	-3.4	11.8583	91.7923	67.8	143.2	65.1361		770.504
-106.306	38.859	Fig. 2	19	Colorado	5	48.8889	62.2222	0.00946353				1.8217	-3.82083	9.7	98.5846	73	143.2	252.843	2.38561	786.599
-106.18	38.7245	Fig. 2	20	Colorado	34	36.6667	65.5556	0.00315451		X		2.14067	-3.82083	10.9833	99.25	73	143.2	265.459	0.834879	771.947
-106.113	38.489	Fig. 2	21	Colorado	100	26.6667	75.5556	0.0315451		X		2.66156	-3.82083	11.2875	98.45	73	143.2	305.182	9.5981	746.053
-105.936	38.447	Fig. 2	22	Colorado	1		34.4444	0.00946353				3.1863	-3.82083	11.4583	93.7364	73	143.2	130.923	1.23528	742.235
-105.138	38.3292	Fig. 2	22	Colorado	1		38.3333					6.68761	-2.59583	12.0708	81.6846	67.8	105	132.452		737.481
-105.196	38.3292	Fig. 2	22	Colorado	1		37.7778	0.00883262				6.4783	-2.59583	12.0708	81.6846	67.8	105	131.01	1.15369	736.628
-105.852	38.1947	Fig. 2	23	Colorado	30	46.6667	56.1111	0.00315451		X		3.91537	-3.4	11.6458	90.2923	67.8	143.2	218.448	0.687029	714.841
-105.962	38.0938	Fig. 2	24	Colorado	5	22.2222	37.2222	0.012618			X	3.62585	-3.4	11.3667	90.7091	67.8	143.2	140.684	1.76983	702.969
-104.784	38.0265	Fig. 2	25	Colorado	5	15	22.7778	0.000315451				8.27808	-2.59583	12.1625	75.825	59.2	105	60.7411	0.0191033	710.593
-108.115	38.0349	Fig. 2	26	Colorado	1		34.4444	0.000315451			X	5.90428	-3.22917	12.0417	91.4636	60.8	202.9	119.49	0.0375801	694.042
-107.795	38.1778	Fig. 2	27	Colorado	1		55.5556	0.0189271			X	4.3586	-3.22917	11.9458	95.9308	60.8	202.9	214.259	4.04312	710.111
-107.719	38.0097	Fig. 2	28	Colorado	3	37.7778	70	0.012618		X		4.30655	-3.22917	11.725	97.6417	60.8	202.9	274.962	3.45907	691.456
-108.131	37.8331	Fig. 2	29	Colorado	1		43.3333	0.0012618				6.15294	-3.22917	11.7292	91.9923	60.8	202.9	155.6	0.195747	671.623
-108.047	37.6817	Fig. 2	30	Colorado	1		27.7778	0.00189271				6.06209	-3.22917	11.7875	94.9154	60.8	202.9	90.9586	0.171641	654.932
-106.811	37.8078	Fig. 2	31	Colorado	3	55.5556	65.5556	0.00630902		X		2.40575	-3.22917	9.33333	97.1769	80.6	110.8	264.342	1.66273	669.588
-107.021	37.5387	Fig. 2	32	Colorado	2	37.7778	48.8889	0.00315451				3.22055	-3.22917	10.9333	109.236	93.8	202.9	191.163	0.601215	639.603
-106.483	37.7574	Fig. 2	33	Colorado	1		31.1111	0.000630902				2.84104	-3.07917	8.12083	98.2833	80.6	116	118.444	0.0745024	664.206
-107.988	37.3201	Fig. 2	34	Colorado	5	30.5556	35	0.000504721		X		6.7622	-3.22917	12.4583	96.3583	61.3	202.9	118.206	0.0594823	614.778
-107.955	37.3874	Fig. 2	35	Colorado	>1	32.2222	35	0.00315451			X	6.4248	-3.22917	12.2875	100.536	61.3	202.9	119.624	0.376223	622.254
-107.93	37.4294	Fig. 2	36	Colorado	5	32.2222	43.3333	0.00315451		X		6.2002	-3.22917	12.2875	100.536	61.3	202.9	155.401	0.488744	626.937
-107.829	37.5051	Fig. 2	37	Colorado	5		48.8889	0.000189271				5.61043	-3.22917	11.7583	102.85	61.3	202.9	181.109	0.0341757	635.457
-106.912	37.3874	Fig. 2	38	Colorado	1		25.5556					3.55379	-3.22917	10.9792	93.4333	75.2	108.9	92.2171		622.88
-107.013	37.2444	Fig. 2	39	Colorado	>1	43.3333	71.1111	0.0378541		X		4.10122	-3.22917	11.3208	92.8083	73.1	108.9	280.483	10.5856	606.95
-107.055	37.2444	Fig. 2	39	Colorado	1		60	0.00630902				4.13034	-3.22917	11.3875	100.357	73.1	202.9	233.819	1.47074	606.904
-106.803	37.051	Fig. 2	40	Colorado	1		48.8889					4.76604	-2.89583	11.1083	92.4143	73.1	116	184.659		585.604
-106.769	37.1182	Fig. 2	41	Colorado	1		26.6667					4.51396	-2.89583	10.9792	92.4143	73.1	116	92.8227		593.121
-106.281	37.2696	Fig. 2	42	Colorado	1		32.2222	0.00315451				4.33113	-2.89583	10.2917	89.0333	66	116	116.817	0.367394	610.27
-106.079	37.236	Fig. 2	43	Colorado	>1		16.6667	0.00630902				4.33264	-2.59583	10.5	88.6	66	116	51.7487	0.325504	607.302
-105.911	37.2696	Fig. 2	44	Colorado	1		21.6667	0.000315451				4.3871	-2.59583	10.2417	87.6071	66	116	72.4455	0.0227844	612.088
-82.4701	28.2376	Fig. 3	1	Florida	1		30	0.309142			X	21.9876	20.725	23.1083	58.5083	52.5	64.1	33.5041	10.3264	27.3298
-84.3996	33.1328	Fig. 3	1	Georgia	1		25	0.00523648				16.7798	15.0292	18.6	47.1846	32.5	54.5	34.3938	0.179562	335.571
-84.3373	33.119	Fig. 3	2	Georgia	1		23.8889	0.0242897			X	16.8295	15.0917	18.6	47.1846	32.5	54.5	29.5391	0.715343	332.723
-84.5519	33.0567	Fig. 3	3	Georgia	2		23.3333	0.00189271				16.798	15.0292	18.4042	47.1455	32.5	54.5	27.3477	0.0516059	322.912
-84.5172	33.0221	Fig. 3	4	Georgia	1	20.5556	22.5	0.00157725			X	16.8585	15.0458	18.525	47.1455	32.5	54.5	23.6086	0.0371251	320.309
-84.4203	32.9805	Fig. 3	5	Georgia	1		22.7778	0.00189271				16.9599	15.2083	18.6	47.6091	32.5	54.5	24.3458	0.0459412	319.074
-84.7457	32.9944	Fig. 3	6	Georgia	1		30.5556	0.0378541		X		16.7823	15.0292	18.4042	47.8667	32.5	56.3	57.6105	2.17425	311.051
-84.6834	32.8698	Fig. 3	7	Georgia	1		25	0.0012618				16.9721	15.1208	18.4792	48.4077	32.5	56.3	33.5886	0.0422551	299.421
-84.5588	32.9044	Fig. 3	8	Georgia	1		20.5556	0.00157725				16.9884	15.1542	18.6	47.5273	32.5	54.5	14.9303	0.0234782	306.705
-115.093	46.4734	Fig. 4	1	Idaho	6	40.5556	48.8889	0.000315451				4.46179	-1.29167	10.7708	77.9727	67	95.9	185.939	0.0584787	280.214
-115.008	46.4832	Fig. 4	2	Idaho	1	37.7778	54.4444	0.0012618				4.43892	-1.29167	10.6083	77.9727	67	95.9	209.272	0.263268	279.065
-114.904	46.4767	Fig. 4	3	Idaho	3		26.6667	0.0283906			X	4.41014	-1.29167	10.1458	78.8273	67	95.9	93.2595	2.63975	279.903
-114.842	46.5156	Fig. 4	4	Idaho	1			0.012618				4.43566	-1.29167	9.67917	80.0917	67	96			275.747
-115.248	46.2981	Fig. 4	5	Idaho	1			0.00012618				4.47395	-0.916667	10.7708	77.9	67	95.9			299.976
-115.093	46.1422	Fig. 4	6	Idaho	1			0.00220816				4.08873	-1.29167	10.7708	78.2846	67	95.9			317.021
-114.722	46.2494	Fig. 4	7	Idaho	2			0.00252361				3.98986	-1.29167	9.35	79.175	67	96			305.227
-115.005	46.0416	Fig. 4	8	Idaho	6			0.000946353				3.9068	-1.29167	10.7708	78.49	67	89			328.152
-114.959	45.8662	Fig. 4	9	Idaho	1			0.000630902				3.59307	-1.29167	10.4667	81.075	67	96			347.662
-115.174	45.7721	Fig. 4	10	Idaho	4		48.8889	0.000946353		X		3.66965	-1.29167	10.7708	75.1167	50.8	90.2	189.272	0.178581	358.315
-115.05	45.5123	Fig. 4	11	Idaho	>1			0.012618				3.14925	-1.29167	10.0375	76.7364	50.8	90.2			386.988
-115.995	45.4863	Fig. 4	12	Idaho	1		43.3333	0.000630902			X	4.96071	-0.804167	12.2458	76.8364	50.8	164.3	160.612	0.101027	389.99
-116.196	45.3922	Fig. 4	13	Idaho	1							5.24891	-0.804167	12.2458	78.6846	50.8	164.3			400.393
-115.953	45.2623	Fig. 4	14	Idaho	1		45	0.00946353		X		4.57723	-0.804167	12.2458	76.8714	50.8	164.3	169.193	1.59636	414.819
-116.294	45.1259	Fig. 4	15	Idaho	1							5.25018	-1.17917	12.2458	80.9462	50.8	164.3			429.92
-116.388	45.0382	Fig. 4	16	Idaho	1							5.492	-1.30417	12.2458	82.0455	50.8	164.3			439.726
-116.232	44.9376	Fig. 4	17	Idaho	1		37.7778	0.00315451			X	5.15113	-1.10417	12.2458	84.8571	50.8	164.3	136.589	0.429578	450.871
-116.331	44.6413	Fig. 4	18	Idaho	6			0.00630902				5.85112	-0.5625	11.8833	87.0308	50.8	164.3			483.785
-116.227	44.6673	Fig. 4	19	Idaho	8			0.00157725				5.50647	-0.804167	11.9	88.7308	50.8	164.3			480.913
-116.935	44.7549	Fig. 4	20	Idaho	1							6.82078	-1.30417	12.0292	87.3714	55.2	164.3			471.413
-116.929	44.2841	Fig. 4	21	Idaho	>1							7.98292	-1.17917	11.6917	99.0857	60.2	164.3			523.715
-115.831	45.1446	Fig. 4	22	Idaho	10			0.00630902				4.08129	-0.804167	12.2458	77.2231	50.8	164.3			427.853
-115.831	45.0601	Fig. 4	23	Idaho	1			0.000315451				3.99356	-0.804167	12.2458	78.075	50.8	164.3			437.235
-115.669	45.0634	Fig. 4	24	Idaho	25	32.2222	57.7778	0.00630902				3.58268	-0.804167	12.1667	80.6154	50.8	164.3	226.823	1.42673	437.119
-115.685	44.8523	Fig. 4	25	Idaho	10			0.000946353				3.55996	-1.60417	11.4417	90.2231	50.8	164.3			460.523
-115.507	44.901	Fig. 4	26	Idaho	1		32.2222	0.00012618				3.0907	-1.60417	11.4417	91.02	50.8	164.3	122.037	0.0153525	454.939
-116.081	44.5991	Fig. 4	27	Idaho	>1							5.12654	-0.804167	11.6458	89.3909	50.8	164.3			488.727
-115.968	44.6705	Fig. 4	28	Idaho	1							4.57937	-0.804167	11.6458	87.8154	50.8	164.3			480.592
-115.688	44.7517	Fig. 4	29	Idaho	2			0.00012618				3.60682	-1.60417	11.4417	91.475	50.8	164.3			471.698
-115.815	44.6445	Fig. 4	30	Idaho	1			0.00630902				4.07223	-1.60417	11.4417	90.5077	50.8	164.3			483.429
-115.698	44.6478	Fig. 4	31	Idaho	2			0.0157725				3.74446	-1.66667	11.4417	89.6308	50.8	164.3			483.22
-115.708	44.5796	Fig. 4	32	Idaho	6			0.0283906				3.87633	-1.66667	10.7583	88.8643	50.8	164.3			490.776
-115.718	44.5406	Fig. 4	33	Idaho	1			0.00630902				3.96473	-1.66667	10.7583	91.7923	61.6	164.3			495.087
-116.075	44.5017	Fig. 4	34	Idaho	2			0.0012618				5.3182	-0.804167	11.4417	93.25	61.6	164.3			499.549
-115.883	44.4172	Fig. 4	35	Idaho	1			0.00220816				4.74413	-1.66667	11	96.4833	61.6	164.3			508.674
-115.851	44.3653	Fig. 4	36	Idaho	1		37.7778	0.000946353				4.77528	-1.66667	11	95.0385	61.6	164.3	138.17	0.130365	514.446
-115.916	44.3458	Fig. 4	37	Idaho	1		32.2222	0.000946353				5.06496	-1.66667	11	95.0385	61.6	164.3	113.73	0.107306	516.624
-115.89	44.2874	Fig. 4	38	Idaho	18			0.00946353				5.17527	-1.66667	11	95.0385	61.6	164.3			523.108
-115.773	44.4302	Fig. 4	39	Idaho	3			0.000946353				4.3311	-1.66667	10.9	94.6929	61.6	164.3			507.277
-115.77	44.3263	Fig. 4	40	Idaho	4		32.2222	0.0157725				4.6062	-1.66667	10.9375	97.825	67.5	164.3	115.66	1.81877	518.825
-115.295	44.4172	Fig. 4	41	Idaho	1			0.000630902				2.83218	-2.25833	9.87083	100.429	67.5	164.3			508.788
-115.282	44.4984	Fig. 4	42	Idaho	1			0.00012618				2.71151	-2.25833	9.3125	104.85	67.5	164.3			499.792
-115.357	44.5634	Fig. 4	43	Idaho	3	26.6667	43.3333	0.000441631				2.80521	-2.25833	9.69167	99.0167	67.5	164.3	169.683	0.0747127	492.474
-115.282	44.638	Fig. 4	44	Idaho	1			0.00157725				2.64496	-2.25833	9.225	97.1846	67.5	164.3			484.281
-115.208	44.6575	Fig. 4	45	Idaho	2			0.000189271				2.56885	-2.25833	9.225	99.0538	67.5	164.3			482.203
-115.266	44.729	Fig. 4	46	Idaho	4			0.000630902				2.57593	-2.25833	9.225	94.5917	67.5	164.3			474.213
-115.016	44.716	Fig. 4	47	Idaho	2			0.00252361				2.42692	-2.25833	9.225	93.875	67.5	152.6			475.477
-115.11	44.8069	Fig. 4	48	Idaho	10			0.00315451				2.4575	-2.25833	9.225	93.6923	67.5	164.3			465.434
-114.932	44.7712	Fig. 4	49	Idaho	3			0.000630902				2.40767	-2.25833	9.225	92.6071	67.5	152.6			469.382
-114.461	45.5082	Fig. 4	50	Idaho	1		43.3333	0.000630902				3.04359	-1.49583	8.54167	84.5	75.2	96	168.68	0.106101	387.542
-114.474	45.4043	Fig. 4	51	Idaho	5			0.00157725				2.98284	-1.8125	8.7875	88.6364	75.2	128			399.065
-114.354	45.2777	Fig. 4	52	Idaho	1							2.86638	-1.8125	8.12917	87.5077	75.2	128			413.315
-113.847	45.3459	Fig. 4	53	Idaho	14			0.00504721				2.75116	-2.32917	7.97083	83.1308	63.6	96			405.565
-114.721	44.9619	Fig. 4	54	Idaho	1			0.00252361				2.59112	-2.25833	9.225	91.9538	68	152.6			448.262
-114.766	44.7996	Fig. 4	55	Idaho	1			0.000757082				2.40044	-2.25833	9.1375	91.725	67.5	152.6			466.389
-114.662	44.6827	Fig. 4	56	Idaho	9	26.6667	87.7778	0.0252361				2.28612	-2.25833	7.97083	93.3769	67.5	152.6	358.095	9.0098	479.211
-114.607	44.6697	Fig. 4	57	Idaho	4			0.00473176				2.31965	-2.25833	7.97083	93.3769	67.5	152.6			480.621
-114.568	44.621	Fig. 4	58	Idaho	7			0.012618				2.31794	-2.42917	7.97083	95.3917	67.5	152.6			486.032
-113.812	45.1015	Fig. 4	59	Idaho	>1			0.0252361			X	2.64216	-2.32917	7.97083	86.1308	63.6	128			432.668
-113.597	45.0301	Fig. 4	60	Idaho	1			0.012618				2.64925	-2.39583	7.9375	79.6091	62.9	92.1			440.685
-113.873	44.9132	Fig. 4	61	Idaho	2			0.012618				2.65193	-2.39583	7.97083	85.0077	62.9	128			453.682
-113.948	44.7801	Fig. 4	62	Idaho	1			0.00630902				2.56386	-2.39583	7.97083	89.8357	62.9	152.6			468.625
-113.974	44.7054	Fig. 4	63	Idaho	6			0.00630902				2.50583	-2.46667	7.97083	92.1917	63.6	152.6			476.857
-113.669	44.832	Fig. 4	64	Idaho	>1							2.62766	-2.39583	7.9375	84.9231	62.9	128			462.602
-113.513	44.6664	Fig. 4	65	Idaho	1		30.5556	0.000189271			X	2.77931	-2.39583	7.5	80.15	62.9	113.2	116.382	0.0219616	481.237
-116.386	43.9391	Fig. 4	66	Idaho	1							7.98579	0.370833	11.9667	110.145	72.8	164.3			561.847
-116.643	43.4196	Fig. 4	67	Idaho	1		19.4444					8.97874	3.275	11.9667	101.077	75	137.3	43.8538		602.435
-116.198	43.6371	Fig. 4	68	Idaho	1							8.18118	0.620833	11.9667	105.138	72.8	164.3			595.393
-116.26	43.5982	Fig. 4	69	Idaho	1							8.35696	0.683333	11.9667	103.071	72.8	164.3			599.684
-116.084	43.556	Fig. 4	70	Idaho	16	32.2222	60	0.016088		X		8.05421	0.4125	11.9667	109.355	77.7	164.3	217.326	3.48585	604.577
-116.001	42.9803	Fig. 4	71	Idaho	1		42.7778	0.00630902				8.51466	0.75	11.9667	111.81	77.7	154.5	143.357	0.901729	665.154
-116.077	44.1711	Fig. 4	72	Idaho	1			0.00189271				6.29597	-0.566667	11.9167	98.1846	61.6	164.3			536.273
-115.885	44.1769	Fig. 4	73	Idaho	1							5.55169	-1.66667	11.0917	98.5308	67.5	164.3			535.379
-115.92	44.0252	Fig. 4	74	Idaho	2			0.0012618				6.20734	-1.66667	11.9667	99.5273	67.5	164.3			552.256
-115.838	44.0543	Fig. 4	75	Idaho	1			0.000504721				5.75988	-1.66667	11.9167	100.975	67.5	164.3			549
-115.8	44.0222	Fig. 4	76	Idaho	2			0.000946353				5.6981	-1.66667	11.9167	100.167	67.5	164.3			552.586
-115.756	44.0777	Fig. 4	77	Idaho	1			0.00189271				5.32965	-1.66667	11.125	96.5	67.5	164.3			546.465
-115.587	44.066	Fig. 4	78	Idaho	1			0.00252361				4.66213	-2.25833	10.975	99.2182	67.5	164.3			547.818
-115.491	44.0806	Fig. 4	79	Idaho	5		32.2222	0.00946353				4.23606	-2.25833	10.9	101.25	67.5	164.3	117.217	1.10595	546.093
-115.313	44.2674	Fig. 4	80	Idaho	6		37.7778	0.012618				3.15852	-2.25833	10.2875	103.833	67.5	164.3	144.973	1.82379	525.411
-115.184	44.1711	Fig. 4	81	Idaho	3		37.7778	0.012618				3.11294	-2.25833	9.8	101.162	67.5	164.3	145.165	1.8262	536.188
-115.89	43.7537	Fig. 4	82	Idaho	6	43.3333	46.1111	0.0567812				7.03613	-1.66667	11.9667	97.1857	67.5	164.3	163.502	9.25598	582.4
-115.87	43.6107	Fig. 4	83	Idaho	1			0.012618				7.42808	-1.53333	11.9667	99.0615	67.5	164.3			598.286
-115.736	43.6866	Fig. 4	84	Idaho	2			0.0220816				6.76009	-1.66667	11.9667	98.85	67.5	164.3			589.938
-115.68	43.7187	Fig. 4	85	Idaho	1			0.00189271				6.42595	-1.66667	11.9667	98.85	67.5	164.3			586.459
-115.05	44.5855	Fig. 4	86	Idaho	1			0.000252361				2.49115	-2.25833	9.225	102.3	67.5	164.3			489.983
-115.085	44.3958	Fig. 4	87	Idaho	1			0.012618				2.58422	-2.25833	8.67917	99.825	67.5	164.3			511.085
-114.872	44.5155	Fig. 4	88	Idaho	1			0.000189271				2.386	-2.25833	7.97083	97.03	67.5	152.6			497.872
-115.035	44.2061	Fig. 4	89	Idaho	2			0.012618				2.86968	-2.25833	9.275	94.6923	67.5	152.6			532.137
-114.837	44.244	Fig. 4	90	Idaho	5			0.0157725				2.56041	-2.46667	8.30833	96.125	67.5	152.6			528.087
-114.74	44.2499	Fig. 4	91	Idaho	10			0.012618				2.52493	-2.46667	7.8625	96.125	67.5	152.6			527.403
-114.664	44.2398	Fig. 4	92	Idaho	1			0.000315451				2.51593	-2.46667	7.8625	96.125	67.5	152.6			528.423
-114.615	44.3047	Fig. 4	93	Idaho	6		75.5556	0.012618				2.39442	-2.46667	7.97083	95.3077	67.5	152.6	306.307	3.8534	521.183
-114.809	44.1817	Fig. 4	94	Idaho	5			0.0252361				2.65944	-2.46667	8.30833	94.7077	67.5	152.6			535.063
-114.615	44.2159	Fig. 4	95	Idaho	3		54.4444	0.00252361		X		2.52609	-2.46667	7.8625	92.7077	51.7	152.6	217.324	0.546795	531.05
-114.703	44.1886	Fig. 4	96	Idaho	>1	56.6667	63.8889					2.61703	-2.46667	7.8625	92.7077	51.7	152.6	256.471		534.157
-114.562	44.192	Fig. 4	97	Idaho	20	46.1111	57.7778	0.0441631				2.55473	-2.46667	7.8625	92.1929	51.7	152.6	231.151	10.1777	533.704
-114.627	44.1647	Fig. 4	98	Idaho	>1							2.63078	-2.46667	7.8625	92.7077	51.7	152.6			536.746
-114.529	44.1527	Fig. 4	99	Idaho	10			0.012618				2.63012	-2.46667	7.8625	94.7667	51.7	152.6			538.082
-114.447	44.2261	Fig. 4	100	Idaho	1		41.6667	0.315451				2.46555	-2.46667	7.8625	88.5071	51.7	152.6	164.147	51.6249	530.011
-114.847	44.0964	Fig. 4	101	Idaho	1		40.5556	0.00946353				2.86045	-2.46667	8.85	94.7077	67.5	152.6	157.839	1.48923	544.472
-114.797	43.9768	Fig. 4	102	Idaho	1		48.8889	0.0189271		X		3.19142	-2.46667	10.8417	92.7083	51.7	152.6	191.285	3.60961	557.844
-114.497	44.0212	Fig. 4	103	Idaho	8	21.1111	48.8889	0.0283906				2.98415	-2.46667	9.39167	93.38	51.7	152.6	192.158	5.43911	552.715
-114.482	43.9796	Fig. 4	104	Idaho	6	23.8889	43.3333	0.0189271				3.10596	-2.46667	9.64167	95.1091	51.7	152.6	168.417	3.17807	557.357
-114.127	44.5171	Fig. 4	105	Idaho	>1		50.5556	0.0946353		X		2.45982	-2.46667	7.97083	96.86	63.6	152.6	201.336	18.9963	497.581
-113.908	44.5322	Fig. 4	106	Idaho	1		13.8889	0.0946353				2.52218	-2.46667	7.9375	90.3818	62.9	152.6	47.7348	4.50384	496.084
-114.13	44.4117	Fig. 4	107	Idaho	>1			0.00630902				2.49311	-2.46667	7.9375	88.9923	51.7	152.6			509.287
-113.394	44.2096	Fig. 4	108	Idaho	1		26.6667					3.50392	-2.46667	7.29167	85.7571	51.7	189.3	97.0729		531.782
-115.707	43.6394	Fig. 4	109	Idaho	1			0.012618				6.85139	-1.66667	11.9667	99.8923	67.5	164.3			595.229
-115.685	43.6544	Fig. 4	110	Idaho	1			0.00630902				6.71794	-1.66667	11.9667	99.8923	67.5	164.3			593.593
-115.677	43.6394	Fig. 4	111	Idaho	1							6.74894	-1.66667	11.9667	99.8923	67.5	164.3			595.28
-115.643	43.6803	Fig. 4	112	Idaho	>1			0.0567812				6.45466	-1.66667	11.9667	99.8923	67.5	164.3			590.763
-115.625	43.683	Fig. 4	113	Idaho	1			0.00630902				6.37807	-1.66667	11.9667	99.8923	67.5	164.3			590.427
-115.636	43.6681	Fig. 4	114	Idaho	1			0.0012618				6.48396	-1.66667	11.9667	99.8923	67.5	164.3			592.109
-115.624	43.6708	Fig. 4	115	Idaho	1			0.012618				6.42979	-1.66667	11.9667	99.8923	67.5	164.3			591.783
-115.586	43.7238	Fig. 4	116	Idaho	10			0.0567812				6.05633	-1.66667	11.9667	101.107	67.5	164.3			585.83
-115.552	43.7442	Fig. 4	117	Idaho	1			0.00315451				5.8392	-2.17083	11.9667	101.107	67.5	164.3			583.52
-115.502	43.7632	Fig. 4	118	Idaho	1			0.0113562				5.57692	-2.25833	11.7542	102.467	67.5	164.3			581.36
-115.465	43.8054	Fig. 4	119	Idaho	1			0.113562				5.25836	-2.25833	11.6792	106.323	67.5	164.3			576.661
-115.396	43.785	Fig. 4	120	Idaho	7		54.4444	0.00315451				5.13667	-2.25833	11.6792	103.664	67.5	164.3	206.337	0.64894	578.932
-115.407	43.8502	Fig. 4	121	Idaho	40			0.012618				4.8793	-2.25833	11.6792	104.531	67.5	164.3			571.678
-115.335	43.8353	Fig. 4	122	Idaho	>1		54.4444	0.00189271			X	4.73238	-2.25833	11.6792	104.531	67.5	164.3	208.038	0.392573	573.39
-115.099	43.8176	Fig. 4	123	Idaho	6			0.00315451			X	4.26708	-2.42917	11.4875	101.738	67.5	152.6			575.338
-115.282	43.5933	Fig. 4	124	Idaho	1	37.7778	54.4444	0.00283906			X	5.72332	-2.25833	11.6792	100.971	67.5	152.6	203.871	0.577064	600.339
-115.19	43.6219	Fig. 4	125	Idaho	1							5.35984	-2.25833	11.6792	101.631	67.5	152.6			597.206
-115.068	43.6667	Fig. 4	126	Idaho	>1			0.00283906				4.87824	-2.42917	11.5417	101.631	67.5	152.6			592.079
-115.087	43.5988	Fig. 4	127	Idaho	4			0.00189271				5.23934	-2.42917	11.6792	102.264	67.5	152.6			599.643
-115.339	43.4968	Fig. 4	128	Idaho	12			0.00315451			X	6.30727	-2.25833	11.7542	102.392	67.5	152.6			610.99
-115.303	43.5186	Fig. 4	129	Idaho	12		53.3333	0.00283906			X	6.11639	-2.25833	11.6792	102.392	67.5	152.6	197.57	0.559231	608.614
-115.277	43.4261	Fig. 4	130	Idaho	>1		56.6667					6.44325	-2.25833	11.7333	106.814	67.5	154.5	210.143		618.919
-115.55	43.1594	Fig. 4	131	Idaho	>1	39.4444	75	0.0567812			X	7.88441	-1.43333	11.9667	110.517	70.1	154.5	280.889	15.9013	648.491
-115.315	43.1444	Fig. 4	131	Idaho	1		63.3333	0.0315451			X	7.50307	-1.66667	11.9417	104.577	67.5	154.5	233.596	7.34671	650.164
-115.178	43.0289	Fig. 4	131	Idaho	1		51.6667	0.0012618			X	7.58799	-1.43333	11.6792	103.615	67.5	154.5	184.416	0.231999	663.055
-114.721	43.7017	Fig. 4	132	Idaho	1			0.000630902				4.1948	-2.46667	11.4875	99.9167	51.7	152.6			588.266
-114.811	43.6773	Fig. 4	133	Idaho	30			0.0012618				4.38022	-2.46667	11.4875	98.5	51.7	152.6			591.095
-114.966	43.5726	Fig. 4	134	Idaho	15			0.000946353				5.12134	-2.46667	11.5417	94.4818	51.7	152.6			602.532
-114.858	43.5644	Fig. 4	135	Idaho	1			0.000630902				4.97307	-2.46667	11.4875	96.0417	51.7	152.6			603.544
-114.77	43.5576	Fig. 4	136	Idaho	50	51.6667	65.5556	0.0157725				4.87817	-2.46667	11.4875	100.007	51.7	152.6	253.935	3.99319	604.35
-114.912	43.3809	Fig. 4	137	Idaho	25			0.00630902		X		5.90534	-2.46667	11.6792	96.5308	51.7	152.6			623.864
-114.632	43.4149	Fig. 4	138	Idaho	1			0.000946353				5.36844	-2.46667	11.4875	96.5308	51.7	152.6			620.052
-114.862	43.3034	Fig. 4	139	Idaho	20			0.00157725				6.14129	-2.46667	11.6792	96.5308	51.7	152.6			632.53
-114.585	43.7996	Fig. 4	140	Idaho	4		38.8889	0.00315451				3.67196	-2.46667	11.425	100.221	51.7	152.6	147.456	0.463756	577.299
-114.532	43.7561	Fig. 4	141	Idaho	1		37.2222	0.00630902				3.83267	-2.46667	11.425	101.017	51.7	152.6	139.813	0.879438	582.147
-114.403	43.699	Fig. 4	142	Idaho	>1		71.1111	0.0283906		X		4.07575	-2.46667	11.075	103.892	51.7	189.3	280.591	7.94223	588.643
-114.514	43.6355	Fig. 4	143	Idaho	6			0.0283906			X	4.3103	-2.46667	11.4875	101.08	51.7	152.6			595.562
-114.397	43.5743	Fig. 4	144	Idaho	3	51.6667	65.5556	0.00630902			X	4.57228	-2.46667	11.4625	109.1	51.7	189.3	255.222	1.60537	602.508
-114.341	43.4778	Fig. 4	145	Idaho	>1		63.3333	0.00315451				4.98818	-2.46667	11.4458	99.9667	51.7	189.3	244.166	0.767912	613.217
-114.386	43.331	Fig. 4	146	Idaho	1		35.5556	0.00820172				5.62737	-2.46667	11.4875	99.8231	51.7	189.3	125.298	1.02458	629.555
-113.899	43.35	Fig. 4	147	Idaho	2		51.1111	0.0283906			X	5.65918	-2.46667	10.3083	92.2	38.9	189.3	190.197	5.3836	627.384
-112.677	44.2769	Fig. 4	148	Idaho	2		26.6667	0.18927				3.88655	-2.3125	7.3625	70.7333	45.1	88.5	95.4625	18.014	524.5
-112.635	44.2064	Fig. 4	149	Idaho	1							4.02198	-2.3125	7.475	67.4615	28.2	88.5			532.28
-112.594	44.1648	Fig. 4	150	Idaho	>1		51.1111	0.0189271			X	4.11619	-2.3125	7.57917	67.4615	28.2	88.5	196.687	3.71153	536.83
-111.297	44.1328	Fig. 4	151	Idaho	3			0.00315451				2.53706	-3.39583	6.90833	107.354	20.7	249.5			540.362
-111.685	43.691	Fig. 4	152	Idaho	1		48.8889	0.0252361		X		4.1285	-3.39583	7.75	78.2923	28.2	141.3	187.341	4.71357	589.406
-111.412	43.7806	Fig. 4	153	Idaho	1			0.00410086		X		3.30657	-3.39583	7.38333	97.5786	20.7	249.5			579.59
-111.39	43.4124	Fig. 4	154	Idaho	>1							3.59682	-3.39583	7.525	93.55	28.2	206.3			620.529
-111.105	43.2812	Fig. 4	155	Idaho	2	48.8889	65.5556	0.00157725		X		2.7756	-3.39583	7.175	102.564	28.2	249.5	262.784	0.413234	634.923
-111.169	43.2491	Fig. 4	156	Idaho	6	31.1111	62.2222				X	2.98328	-3.39583	7.17917	90.8	28.2	206.3	247.95		638.458
-112.149	43.1211	Fig. 4	157	Idaho	5	20.5556	30.5556					5.72228	0.6	8.98333	80.7308	28.2	156.2	103.999		652.753
-116.746	43.3864	Fig. 4	158	Idaho	1		53.3333	0.18927			X	9.02367	3.28333	11.9667	103.457	75	137.3	185.36	34.9779	597.437
-116.669	43.3245	Fig. 4	159	Idaho	2		36.6667	0.00220816			X	8.98441	3.28333	11.9667	101.077	75	137.3	115.841	0.255027	605.326
-116.36	42.9474	Fig. 4	159	Idaho	>1	46.1111	48.8889	0.00315451			X	8.75085	3.35	11.9667	112.958	76.2	154.5	167.916	0.528104	636.982
-116.084	42.9134	Fig. 4	160	Idaho	2			0.0189271				8.5643	0.75	11.9667	108.573	76.2	154.5			659.753
-115.868	42.8702	Fig. 4	161	Idaho	1		20					8.46356	0.75	11.9667	111.746	77.7	154.5	48.3412		678.006
-115.942	42.7836	Fig. 4	162	Idaho	1		37.2222	0.00851717				8.47523	0.75	11.9667	113.086	77.7	154.5	120.3	1.02154	673.882
-115.8	42.7743	Fig. 4	163	Idaho	1		40.5556	0.0757082			X	8.41777	0.75	11.9667	112.142	77.7	154.5	134.475	10.1503	685.492
-115.72	42.7898	Fig. 4	164	Idaho	1		43.8889	0.00220816				8.37785	0.75	11.9667	112.142	77.7	154.5	148.576	0.327096	689.58
-115.547	42.8207	Fig. 4	165	Idaho	>1		45.5556	0.0630902			X	8.23613	0.116667	11.9667	107.792	70.1	154.5	156.139	9.82131	686.107
-115.645	42.762	Fig. 4	166	Idaho	1							8.30379	0.75	11.9667	108.908	70.1	154.5			692.766
-115.763	42.7156	Fig. 4	167	Idaho	>1	34.4444	36.9444	0.113562				8.35965	0.75	11.9667	112.142	77.7	154.5	119.625	13.5441	689.784
-115.689	42.7125	Fig. 4	168	Idaho	>1		37.7778					8.30216	0.75	11.9667	112.142	77.7	154.5	123.349		695.801
-115.713	42.6754	Fig. 4	169	Idaho	1		40.5556					8.2884	0.75	11.9667	110.954	77.7	154.5	135.018		694.68
-115.602	42.3539	Fig. 4	169	Idaho	2	62.7778	70	0.12618				7.85446	1.05833	11.7542	113.223	59.4	156.2	260.05	32.7147	693.972
-115.318	42.0479	Fig. 4	169	Idaho	1						X	7.28757	1.05833	11.625	115.485	59.4	179.1			690.341
-115.015	43.0371	Fig. 4	170	Idaho	4		65	0.0757082			X	7.32506	-2.07083	11.6792	96.7909	67.5	154.5	241.324	18.2154	662.018
-114.981	43.068	Fig. 4	171	Idaho	1		26.6667					7.17877	-2.17917	11.6792	99.2636	67.5	154.5	81.6208		658.588
-114.95	43.0185	Fig. 4	172	Idaho	1		43.3333					7.2662	-2.07083	11.6792	99.2636	67.5	154.5	150.922		664.095
-114.873	42.6754	Fig. 4	173	Idaho	1		54.4444	0.000315451			X	7.71985	0.116667	11.6792	103.231	63.4	154.5	195.482	0.0614799	702.277
-114.811	42.6476	Fig. 4	174	Idaho	1		51.6667	0.012618				7.70182	0.116667	11.625	103.231	63.4	154.5	183.938	2.31397	705.456
-114.74	42.6383	Fig. 4	175	Idaho	2		55	0.0378541				7.6819	0.116667	11.6125	103.131	63.4	154.5	197.966	7.47133	706.417
-114.925	42.5796	Fig. 4	176	Idaho	1							7.77366	0.116667	11.6792	104.845	63.4	154.5			712.87
-114.344	42.3014	Fig. 4	177	Idaho	1		32.2222	0.0820172				7.55367	1.45833	11.2625	101.738	61.6	126.6	103.271	8.44459	743.881
-114.128	42.4034	Fig. 4	178	Idaho	1		37.7778				X	7.60527	1.35833	10.9625	97.8231	61.5	126.6	126.275		732.415
-114.004	42.3292	Fig. 4	179	Idaho	1		22.2222					7.61316	1.35833	10.7417	97.2167	61.5	126.6	61.2094		740.749
-113.76	42.3261	Fig. 4	180	Idaho	1		15.5556	0.12618				7.63498	1.35833	10.3083	101.358	61.5	175.6	33.2148	4.17848	740.998
-114.242	42.0479	Fig. 4	181	Idaho	>1		20.5556	0.012618				7.39264	1.35833	10.9417	106.65	61.6	179.1	55.1629	0.693959	762.887
-113.843	42.2118	Fig. 4	182	Idaho	1		45.5556	0.000630902				7.66674	1.35833	10.3083	99.0154	61.5	175.6	158.53	0.0997171	753.748
-113.581	42.2303	Fig. 4	183	Idaho	1							7.66832	1.35833	10.3083	94.8429	38.9	175.6			751.731
-113.383	42.1221	Fig. 4	184	Idaho	1		95.5556	0.00757082				7.76027	1.35833	11.2333	91.9385	38.9	175.6	367.81	2.77627	763.679
-113.506	42.4961	Fig. 4	185	Idaho	1		48.8889	0.000252361				7.48611	1.35833	10.3083	93.4909	38.9	175.6	173.227	0.0435845	722.278
-113.506	42.459	Fig. 4	186	Idaho	1		37.7778	0.000189271				7.51379	1.35833	10.3083	92.77	38.9	175.6	126.66	0.023901	726.397
-113.214	42.6661	Fig. 4	187	Idaho	5		21.1111	0.0441631				7.31243	1.35417	9.30417	95.9231	38.9	189.3	57.8242	2.54604	703.26
-113.066	42.6012	Fig. 4	188	Idaho	>1		16.6667	0.567812				7.33113	1.35833	9.50833	85.2818	38.9	175.6	39.144	22.1598	710.582
-112.856	42.7496	Fig. 4	189	Idaho	>1		60	0.0630902		X	X	7.0468	1.39583	9.30417	96.1929	38.9	189.3	221.557	13.9361	693.956
-111.97	42.6198	Fig. 4	190	Idaho	>1	37.7778	62.2222	0.264979		X	X	5.54538	0.6	9.45833	92.8818	28.2	159.2	237.17	62.6566	708.389
-112.304	42.728	Fig. 4	190	Idaho	1						X	6.26995	1.35417	9.2625	82.425	28.2	156.2			696.453
-111.813	42.5487	Fig. 4	191	Idaho	5		51.6667					5.15608	0.2125	9.49583	95.6154	28.2	159.2	194.636		716.462
-112.054	42.3818	Fig. 4	191	Idaho	1		44.4444	0.0296524			X	5.95604	0.808333	10.0917	106.2	44.5	159.2	161.073	4.76186	734.817
-111.568	42.9289	Fig. 4	192	Idaho	1		27.7778					4.27135	-1.48333	8.275	90.3	28.2	159.2	98.4889		674.041
-111.565	42.6538	Fig. 4	193	Idaho	>1	24.4444	31.1111			X		4.33148	-0.9875	8.80833	103.35	28.2	159.2	112.171		704.603
-112.282	42.1778	Fig. 4	194	Idaho	>1		29.4444					6.82757	1.35417	11.25	111.6	44.5	175.6	94.7095		757.592
-112.27	42.0417	Fig. 4	195	Idaho	1							6.9836	1.35417	11.25	114.031	44.5	175.6			772.714
-111.238	42.119	Fig. 4	196	Idaho	3	28.3333	56.6667	0.00946353		X		3.93468	-0.9875	9.64583	104.921	29	159.2	220.691	2.08225	764.015
-73.2075	42.6742	Fig. 3	1	Massachusetts	1		24.4444	0.0252361				7.47075	3.09167	10.0708	49.5846	28.2	67.5	71.102	1.78895	156.054
-114.336	47.7486	Fig. 2	1	Montana	7	43.3333	45.5556			X		4.92061	-0.858333	8.63333	69.9417	60.6	75.6	170.071		139
-114.444	47.6587	Fig. 2	2	Montana	1							4.9945	-0.858333	8.63333	71.425	62	78.4			148.747
-114.65	47.335	Fig. 2	3	Montana	7		45.5556	0.0012618			X	5.03335	-0.858333	8.63333	76.6846	62	95.9	169.597	0.213356	184.427
-114.273	46.8135	Fig. 2	4	Montana	3		57.2222	0.00157725		X		4.55968	-1.29167	8.63333	78.3833	67.1	96	220.387	0.346563	242.487
-112.627	46.5708	Fig. 2	5	Montana	1							4.35285	-2.12083	8.17917	89.1833	67.1	165.9			269.639
-112.6	47.6407	Fig. 2	6	Montana	1		28.8889	0.0315451		X		5.09922	-0.283333	8.6	65.1692	39.4	90.9	99.6519	3.1341	150.772
-111.926	46.5978	Fig. 2	7	Montana	2	50	60.5556	0.00189271			X	5.44901	-1.47083	8.17917	102.682	52.7	165.9	230.598	0.435144	266.431
-108.249	48.0273	Fig. 2	8	Montana	7	33.3333	30	0.630902				6.40008	4	7.94583	59.6833	50.2	66	98.8282	62.1638	107.485
-108.123	47.9284	Fig. 2	9	Montana	1			0.220816				6.53114	4	8	59.775	50.2	66.6			118.494
-109.274	47.2721	Fig. 2	10	Montana	1		20	5.04721				6.48025	0.858333	7.7875	56.8667	47.6	66.3	56.6715	285.175	191.908
-108.761	46.8046	Fig. 2	11	Montana	8		21.6667	0.946352				7.03675	0.858333	8.54583	63.5417	52.8	74	61.3065	57.8435	243.585
-113.769	46.1212	Fig. 2	12	Montana	>1			0.283906		X		3.32113	-2.12083	7.67917	81.6286	67.1	96			319.306
-114.111	45.7526	Fig. 2	13	Montana	5			0.0208198				3.03342	-2.12083	8.30417	82.2429	75.2	96			360.286
-113.751	45.7077	Fig. 2	14	Montana	3	43.3333	51.6667	0.00946353		X		2.88278	-2.32917	7.97083	83.2333	76	96	204.202	1.92667	365.267
-112.789	46.1572	Fig. 2	15	Montana	1					X		3.8204	-2.32917	7.48333	89.6769	74.4	165.9			315.37
-112.978	46.0763	Fig. 2	16	Montana	>1							3.55839	-2.32917	7.45833	83.0455	74.4	107.3			324.376
-112.654	46.0403	Fig. 2	17	Montana	>1							3.95439	-2.32917	7.825	89.1833	70.9	165.9			328.638
-111.908	46.409	Fig. 2	18	Montana	22	32.2222	56.6667			X		5.31183	-1.47083	8.17917	104.191	52.7	165.9	214.899		287.451
-111.926	46.1932	Fig. 2	19	Montana	1	51.6667	86.1111			X		5.15472	-1.47083	8.17917	110.079	52.7	193.5	339.014		311.391
-112.142	45.8155	Fig. 2	20	Montana	>1					X		4.57558	-2.32917	7.99583	116.654	61.2	249.6			353.379
-111.513	46.319	Fig. 2	21	Montana	3		23.3333	0.0883262				5.2122	-1.54583	8.17917	124.467	52.7	249.8	75.9467	6.68796	297.381
-111.288	46.1842	Fig. 2	22	Montana	2		18.3333	0.00630902				4.9876	-1.54583	7.99583	119.538	52.7	249.8	55.9711	0.352064	312.416
-110.64	46.0763	Fig. 2	22	Montana	1		15	1.82961				4.76732	-2.22917	8.37917	104.054	58	249.8	42.9401	78.3282	324.392
-111.504	46.0313	Fig. 2	23	Montana	>1		16.6667	0.252361				4.90047	-2.00833	7.99583	134.47	52.7	249.8	49.3602	12.4192	329.369
-110.802	46.5168	Fig. 2	24	Montana	9	35	51.6667	0.0315451		X		5.24936	-1.21667	8.1	87.9833	47.6	149.4	194.244	6.10905	275.35
-113.311	45.312	Fig. 2	25	Montana	100		55.5556	0.0946353		X		2.85927	-2.32917	7.54167	79.3462	61.2	96	220.569	20.811	409.233
-112.951	45.4289	Fig. 2	26	Montana	7	48.8889	65.5556	0.00693992		X		3.10146	-2.32917	7.32917	77.8	61.2	92.1	261.412	1.80873	396.279
-112.573	45.348	Fig. 2	27	Montana	>1							3.2876	-2.32917	7.79167	91.2615	61.2	249.6			405.338
-112.582	45.1772	Fig. 2	28	Montana	4		22.2222	0.0709764				3.14825	-2.32917	7.48333	91.6769	61.2	249.6	79.9833	5.6599	424.334
-112.753	45.0783	Fig. 2	29	Montana	6		22.2222	0.0227125				2.91085	-2.32917	7.25417	89.6714	61.2	249.6	80.9829	1.8338	435.318
-112.142	45.6357	Fig. 2	30	Montana	4			0.00315451			X	4.1734	-2.32917	7.99583	116.046	61.2	249.6			373.36
-111.773	45.5458	Fig. 2	31	Montana	10	37.7778	48.8889	0.0346996				4.1067	-2.26667	7.99583	134.214	61.2	249.8	187.433	6.48434	383.474
-111.656	45.5368	Fig. 2	32	Montana	5	26.6667	50	0.00315451			X	4.07364	-2.26667	7.99583	137.658	70.9	249.8	192.219	0.604536	384.274
-111.989	45.312	Fig. 2	33	Montana	2	35	42.2222	0.00946353		X		3.72803	-2.32917	7.99583	106.442	38.2	249.6	161.154	1.52051	409.242
-111.593	44.8086	Fig. 2	34	Montana	1			0.00630902				2.86459	-2.26667	7.99583	110.292	20.7	249.8			465.188
-111.135	45.6357	Fig. 2	35	Montana	1		58.3333	0.0157725		X		4.00888	-2.26667	8.1	123.038	50.7	249.8	227.354	3.57519	373.27
-110.236	45.7346	Fig. 2	36	Montana	25	64.4444	75.5556	0.0946353		X		4.36285	-4.20417	8.37917	91.25	50.7	249.8	298.02	28.1186	362.324
-110.604	45.2671	Fig. 2	37	Montana	1		40.5556	0.0151416			X	2.66342	-4.16667	8.37917	128.036	20.7	249.8	158.669	2.3953	414.371
-110.802	45.0963	Fig. 2	38	Montana	>1		48.8889			X		2.40607	-3.85417	8.1	115.569	20.7	249.8	194.593		433.234
-110.64	45.0873	Fig. 2	39	Montana	2		32.2222	0.00189271				2.17311	-4.13333	8.37083	131.831	20.7	249.8	125.902	0.23758	434.289
-110.083	45.5188	Fig. 2	40	Montana	1		21.1111	0.00567812			X	3.9436	-4.20417	8.37917	86.9636	50.7	249.8	71.9873	0.407526	386.511
-118.989	41.835	Fig. 8	1	Nevada	1		42.2222					8.23628	1.5125	11.0042	111.708	30.1	193.7	142.204		425.467
-118.585	41.9547	Fig. 8	2	Nevada	2	54.4444	87.7778	0.0012618				8.40274	1.5125	10.9333	102.964	38.6	162.8	332.375	0.418133	459.885
-118.488	41.9547	Fig. 8	3	Nevada	2		81.1111					8.38191	1.5125	10.8125	104.082	38.6	162.8	304.448		467.94
-118.452	41.7552	Fig. 8	4	Nevada	1		47.7778					8.62263	1.5125	10.9375	109.279	38.6	167	163.808		469.523
-118.355	41.6932	Fig. 8	5	Nevada	2		54.4444	0.00946353				8.72464	1.70833	11.0333	113.6	38.6	167	191.263	1.80459	477.433
-118.191	41.7907	Fig. 8	6	Nevada	1	24.4444	26.6667					8.62961	1.5125	10.8583	109.15	38.6	162.8	75.5283		491.407
-117.645	41.9326	Fig. 8	6	Nevada	1	47.7778	58.8889					8.50303	3.77917	10.4167	102.642	77.9	136.7	210.791		537.424
-117.308	41.773	Fig. 8	7	Nevada	1							8.35069	3.77917	10.3625	98.2417	77.9	136.7			547.877
-119.197	41.3829	Fig. 8	8	Nevada	>1							8.62436	2.94583	11.2	119.246	38.6	193.7			407.436
-118.869	41.3696	Fig. 8	9	Nevada	2		15.5556					8.88645	3.4875	11.3875	117.877	38.6	193.7	27.9603		432.669
-118.563	41.5602	Fig. 8	10	Nevada	>1		68.3333					8.83613	3.4875	11.0792	116.345	38.6	167	248.944		459.967
-118.279	41.4361	Fig. 8	10	Nevada	1							9.00163	3.4875	11.0792	113.236	38.6	167			467.096
-117.384	41.4183	Fig. 8	11	Nevada	1		54.4444					8.7162	3.77917	10.9583	96.75	77.9	119.5	191.298		515.054
-117.056	41.4183	Fig. 8	11	Nevada	1							8.44794	3.68333	10.8417	100.8	77.9	142.5			534.801
-119.312	41.0637	Fig. 8	12	Nevada	>1	73.8889	91.6667	0.000315451				8.88318	2.15417	12.3625	115.864	38.6	193.7	346.719	0.109045	384.273
-119.321	41.1435	Fig. 8	12	Nevada	3	54.4444	65.5556	0.000189271				8.76664	2.15417	12.225	117.708	38.6	193.7	237.598	0.0448353	391.575
-119.184	41.0991	Fig. 8	13	Nevada	>1							9.01195	3.075	12.3375	116.585	38.6	193.7			393.207
-119.068	41.1124	Fig. 8	14	Nevada	1							9.10067	3.4875	12.1833	116.717	38.6	193.7			399.603
-119.325	40.9883	Fig. 8	15	Nevada	3		62.7778	0.00315451				8.97874	2.15417	12.3625	124.675	91.9	193.7	225.074	0.707868	376.501
-119.184	40.9927	Fig. 8	16	Nevada	>1							9.15393	3.075	12.3625	124.675	91.9	193.7			383.185
-119.02	41.0282	Fig. 8	17	Nevada	>1							9.26679	3.4875	12.3542	119.382	38.6	193.7			394.036
-117.752	41.006	Fig. 8	18	Nevada	1							9.40258	3.77917	12.2542	110.117	77.9	151.6			460.933
-117.452	40.9503	Fig. 8	19	Nevada	12	48.8889	65.5556	0.0157725		X		9.27409	3.77917	12.2542	109.7	77.9	151.6	235.468	3.70278	475.283
-117.094	40.9163	Fig. 8	19	Nevada	1		41.6667	0.00441631				8.9419	3.77917	12.0167	113.655	77.9	179.2	136.919	0.602863	496.073
-117.505	40.9905	Fig. 8	19	Nevada	1							9.25771	3.77917	12.2542	110.355	77.9	151.6			474.94
-117.282	40.9626	Fig. 8	19	Nevada	1							9.13049	3.77917	12.2083	113.369	77.9	179.2			487.033
-117.261	41.0276	Fig. 8	19	Nevada	1							9.03846	3.77917	12.0167	113.25	77.9	179.2			493.089
-117.146	41.0152	Fig. 8	19	Nevada	1							8.92061	3.77917	11.9167	109.764	77.9	179.2			499.555
-117.308	40.8661	Fig. 8	19	Nevada	1							9.25435	3.77917	12.2542	117.431	77.9	179.2			478.476
-117.444	40.7888	Fig. 8	19	Nevada	1							9.45109	3.77917	12.2542	116.786	77.9	179.2			464.165
-116.778	41.2686	Fig. 8	20	Nevada	1							8.20378	1.72083	10.8417	118.658	77.9	179.2			541.292
-115.87	41.7693	Fig. 8	21	Nevada	4	40	41.1111	0.0012618			X	6.9814	1.05833	11.275	124.392	59.4	179.1	142.829	0.179682	635.224
-115.613	41.8744	Fig. 8	22	Nevada	>1		40	0.00346996				7.00051	1.05833	11.625	124.469	59.4	179.1	138.104	0.477779	659.181
-114.598	41.9517	Fig. 8	22	Nevada	1		56.1111	0.000315451				7.09986	1.05833	10.9625	108.2	63.4	179.1	205.059	0.064492	732.411
-114.7	41.8095	Fig. 8	22	Nevada	>1	25.5556	52.2222	0.0757082			X	6.89279	0.9375	10.9625	105.338	59.4	179.1	189.66	14.3157	716.619
-114.267	41.9393	Fig. 8	23	Nevada	1		13.8889	0.0536266				7.28219	1.35833	10.7417	104.743	61.6	179.1	27.7145	1.48178	754.614
-114.119	41.9239	Fig. 8	24	Nevada	1		41.1111	0.000378541				7.43829	1.35833	10.4542	102.708	61.6	179.1	140.91	0.0531802	764.125
-114.162	41.8837	Fig. 8	25	Nevada	1		39.4444	0.000504721				7.37592	1.35833	10.4542	104.169	61.6	179.1	134.205	0.067533	758.726
-114.184	41.8033	Fig. 8	26	Nevada	>1		16.6667	0.012618				7.32278	1.35833	10.4542	104.169	61.6	179.1	39.1791	0.49288	752.543
-114.199	41.4015	Fig. 8	27	Nevada	1							7.41844	1.35833	10.7875	117.1	70.9	210.2			729.317
-115.269	41.281	Fig. 8	28	Nevada	4	43.3333	50	0.00189271				6.43508	0.9375	8.80833	122.967	59.4	205.7	182.289	0.343984	645.052
-115.29	41.1852	Fig. 8	29	Nevada	1							6.4836	0.9375	8.90833	120.431	59.4	205.7			637.971
-114.932	41.1543	Fig. 8	30	Nevada	1		36.6667	0.00315451			X	6.61504	0.9375	10.7167	120.531	59.4	210.2	125.791	0.395619	662.297
-114.938	41.2161	Fig. 8	30	Nevada	3	45	50	0.000630902				6.56799	0.9375	10.5583	119.779	59.4	210.2	181.73	0.11431	665.217
-114.929	41.2779	Fig. 8	30	Nevada	1		38.8889	0.0504721				6.54743	0.9375	10.375	119.779	59.4	210.2	135.364	6.8116	669.314
-114.524	41.0368	Fig. 8	30	Nevada	1		22.7778	0.00189271				7.3526	0.9375	10.7875	127.645	70.9	210.2	64.6276	0.121954	686.518
-115.006	41.5375	Fig. 8	30	Nevada	>1	61.1111	67.7778	0.0378541				6.51918	0.9375	9.83333	109.44	59.4	179.1	256.346	9.67465	678.807
-116.013	40.8143	Fig. 8	31	Nevada	3		36.6667	0.000946353			X	7.56385	0.9375	10.2542	112	59.4	179.2	121.805	0.114925	564.597
-115.729	40.7834	Fig. 8	32	Nevada	>1		88.8889				X	7.26386	0.9375	9.93333	122.792	59.4	205.7	341.83		583.606
-115.408	40.7277	Fig. 8	33	Nevada	>1							7.03987	0.9375	9.74167	131.593	59.4	210.2			604.55
-114.953	40.7896	Fig. 8	34	Nevada	1			0.0157725				7.02575	0.9375	10.7167	129.457	59.4	249.6			641.902
-115.42	40.1961	Fig. 8	34	Nevada	>1							7.39114	0.9375	9.74167	129.029	56.4	249.6			578.771
-115.231	40.5547	Fig. 8	35	Nevada	>1		76.6667					7.13013	0.9375	9.175	138.264	59.4	249.6	291.049		609.426
-119.793	41.7415	Fig. 8	35	Nevada	1		28.3333	0.000630902				7.62169	2.15417	11.0042	104.917	30.1	193.7	86.7286	0.0545531	358.016
-119.831	41.655	Fig. 8	35	Nevada	1		18.8889	0.000504721				7.61378	2.15417	11.1208	105.385	30.1	193.7	47.2596	0.0237814	354.454
-119.886	41.5839	Fig. 8	35	Nevada	1		21.1111	0.012618				7.59651	2.15417	11.175	111.658	38.6	193.7	56.631	0.712429	349.613
-119.945	41.1543	Fig. 8	36	Nevada	1							8.14726	2.15417	11.8042	120.792	67.9	193.7			346.431
-119.395	40.863	Fig. 8	37	Nevada	1	20.5556						9.11278	2.15417	12.3625	126.469	91.9	193.7			361.562
-119.345	40.7455	Fig. 8	38	Nevada	1	86.6667	91.6667				X	9.36247	2.94583	12.3625	127.425	91.9	193.7	344.707		352.713
-119.392	40.6837	Fig. 8	39	Nevada	>1							9.40573	2.94583	12.3625	125.638	91.9	193.7			344.821
-119.5	40.7393	Fig. 8	40	Nevada	>1		16.6667	0.00189271				9.19633	2.15417	12.3625	128.258	94.6	193.7	31.3127	0.0590879	345.226
-119.636	40.6775	Fig. 8	41	Nevada	1							9.09028	2.15417	12.3625	119.631	67.9	193.7			333.487
-119.763	40.5477	Fig. 8	42	Nevada	1		33.3333					8.9883	2.15417	12.3625	124.736	67.9	193.7	101.892		315.656
-119.843	40.4766	Fig. 8	43	Nevada	1							8.87973	2.15417	12.3625	124.309	67.9	193.7			305.445
-119.84	40.3963	Fig. 8	44	Nevada	1			0.000630902				8.93855	2.2625	12.3625	120.823	63	193.7			297.796
-119.883	40.3499	Fig. 8	45	Nevada	1							8.85938	2.1	12.3625	120.823	63	193.7			291.503
-119.772	40.2695	Fig. 8	46	Nevada	1							9.13641	1.4875	12.3625	121.642	63	193.7			288.71
-119.605	40.2541	Fig. 8	47	Nevada	>1							9.54013	1.4875	12.3833	127.979	63	193.7			295.122
-119.865	40.1119	Fig. 8	48	Nevada	1							8.98383	1.4875	12.3625	119.2	63	193.7			269.703
-119.719	40.1768	Fig. 8	49	Nevada	>1	96.6667	97.7778					9.31452	1.4875	12.3833	124.977	63	193.7	370.65		282.538
-119.386	40.2232	Fig. 8	50	Nevada	>1							9.9758	2.47083	12.3833	125.493	63	193.7			303.485
-119.392	40.1088	Fig. 8	51	Nevada	1							10.0078	1.4875	12.3833	127.869	63	193.7			293.279
-119.531	39.9295	Fig. 8	52	Nevada	1		48.8889					9.74966	1.4875	12.3833	129.945	63	191.1	163.724		270.4
-119.58	39.8152	Fig. 8	53	Nevada	1							9.61021	1.4875	12.3833	122.246	63	191.1			258.031
-119.287	39.6946	Fig. 8	54	Nevada	1							10.1652	1.4875	12.3833	122.525	59	165			266.137
-119.929	39.5247	Fig. 8	55	Nevada	2		48.8889	0.0157725		X	X	8.8585	1.4875	15.0542	112.918	28.9	191.1	167.464	2.63341	214.021
-119.719	39.4783	Fig. 8	55	Nevada	1	37.7778	93.3333					8.96773	1.4875	12.6708	112.55	28.9	191.1	353.38		222.632
-119.633	39.4319	Fig. 8	55	Nevada	1	26.1111	27.2222	0.000630902		X		9.00464	1.41667	12.3833	102.442	28.9	165	76.2768	0.0479788	224.502
-119.617	39.4319	Fig. 8	55	Nevada	1		39.4444	0.00788627				9.02996	1.2375	12.3833	102.442	28.9	165	127.26	1.0006	225.488
-119.605	39.4134	Fig. 8	55	Nevada	1		54.4444	0.00252361				9.00975	0.8375	12.3833	102.442	28.9	165	190.066	0.478214	224.911
-119.716	39.4064	Fig. 8	55	Nevada	1					X		8.85526	0.929167	13.1167	104.314	28.9	191.1			217.299
-119.695	39.4064	Fig. 8	55	Nevada	1					X		8.87654	0.929167	12.7292	97.6385	28.9	165			218.664
-119.741	39.3446	Fig. 8	56	Nevada	1	75	95	0.0189271		X		8.73473	0.166667	14.0417	97.6385	28.9	165	361.378	6.81929	211.086
-119.812	39.2581	Fig. 8	57	Nevada	1	46.1111	47.7778	0.00473176				8.60184	-0.0541667	15.0542	92.775	28.9	165	163.896	0.773188	200.117
-119.41	39.5208	Fig. 8	58	Nevada	1		22.7778					9.66589	1.4875	12.3833	118.473	59	165	54.9159		245.376
-119.735	39.1592	Fig. 8	59	Nevada	1		48.8889	0.00473176		X	X	8.42858	-0.0541667	14.4417	96.8615	28.9	165	169.269	0.798538	198.296
-119.735	39.0881	Fig. 8	59	Nevada	1							8.32447	-0.220833	14.5125	92.5857	28.9	165			193.584
-119.821	39.017	Fig. 8	60	Nevada	1	57.7778	71.1111			X		8.34036	-0.220833	15.075	89.1333	28.9	165	262.667		182.904
-119.481	38.8625	Fig. 8	61	Nevada	>1	15.5556	61.6667	0.0346996		X		8.0254	-1.3875	13.1042	97.7545	40	165	224.424	7.76407	199.604
-119.216	39.1499	Fig. 8	62	Nevada	>1	58.8889	72.2222					9.19305	-0.0541667	12.925	118	59	165	263.746		235.003
-119.092	40.761	Fig. 8	63	Nevada	1		83.3333	0.0012618				9.60266	3.4875	12.3625	127.986	91.9	193.7	308.658	0.388297	366.188
-118.063	40.6899	Fig. 8	63	Nevada	>1							9.96443	3.77917	12.3	117.786	91.9	167			417.718
-117.679	40.6312	Fig. 8	64	Nevada	>1	70	94.4444	0.012618				9.74988	3.77917	12.3	113.615	79.2	151.6	354.777	4.46316	437.714
-117.485	40.6126	Fig. 8	65	Nevada	1	59.4444	95.5556	0.0157725				9.60974	3.77917	12.3	116.99	79.2	151.6	360.046	5.6618	449.284
-117.883	40.3901	Fig. 8	66	Nevada	>1	37.7778	71.1111			X		9.93986	4.15	12.3	123.315	91.9	151.6	255.954		407.44
-117.89	40.1459	Fig. 8	66	Nevada	>1	14.4444	16.1111	0.0567812				9.90313	3.90833	12.3	125.615	91.9	151.6	26.0203	1.47303	390.774
-117.868	40.0285	Fig. 8	67	Nevada	1							9.81961	3.69583	12.3	128.15	91.9	151.6			384.932
-117.716	40.081	Fig. 8	68	Nevada	>1	71.1111	85					9.64851	3.32917	12.3	129.464	91.9	179.5	315.468		398.936
-117.686	39.9945	Fig. 8	69	Nevada	1		51.6667					9.55478	2.87083	12.3	133.333	91.9	179.5	176.159		396.016
-117.917	39.9481	Fig. 8	70	Nevada	1							9.85572	3.79583	12.3	128.809	91.9	151.6			376.518
-118.004	39.8616	Fig. 8	71	Nevada	>1							9.97891	3.79583	12.3833	127.62	91.9	151.6			365.116
-118.029	39.7936	Fig. 8	71	Nevada	1							10.0124	3.79583	12.3833	126.442	91.9	151.6			359.341
-119.078	39.8113	Fig. 8	72	Nevada	>1	70	98.3333	0.00315451			X	10.4777	1.4875	12.3833	121.957	59	165	368.112	1.15773	288.088
-118.982	39.5332	Fig. 8	73	Nevada	>1							10.4359	1.4875	12.8583	133.509	59	165			275.133
-118.617	39.323	Fig. 8	74	Nevada	1		81.1111					10.3357	1.85417	12.925	132.623	59	165	296.248		289.447
-118.747	39.2457	Fig. 8	74	Nevada	1		77.7778	0.00157725				10.2223	-0.0541667	12.925	134.642	59	165	282.731	0.4446	275.532
-118.429	39.2643	Fig. 8	75	Nevada	>1							10.2099	1.85417	12.925	125.679	59	165			301.023
-116.89	40.965	Fig. 8	76	Nevada	1		28.3333	0.0630902				8.68561	3.77917	11.15	119.109	77.9	179.2	82.2614	5.17432	512.945
-116.67	40.7301	Fig. 8	77	Nevada	1							8.59494	3.3875	11.1083	117.3	77.9	179.2			512.771
-116.581	40.5755	Fig. 8		Nevada	50	48.8889		0.00630902				8.56105	3.69583	10.975	121.082	79.2	179.2			509.865
-117.276	40.387	Fig. 8	78	Nevada	>1		54.4444	0.000315451				9.39549	3.69583	12.3	127.293	79.2	179.5	188.447	0.0592675	448.941
-117.038	40.3128	Fig. 8	79	Nevada	1		43.3333	0.000189271				9.15319	3.32917	12.2542	126.485	79.2	179.5	142.999	0.0269844	461.527
-117.06	40.1923	Fig. 8	80	Nevada	>1		51.1111	0.0283906				9.13755	2.87083	12.3	125.193	79.2	179.5	175.587	4.97005	453.095
-117.06	40.1335	Fig. 8	81	Nevada	>1		50	0.00315451				9.08728	2.87083	12.3	124.25	79.2	179.5	171.151	0.538276	449.857
-116.649	40.1892	Fig. 8	82	Nevada	1							8.7094	3.06667	12.0167	115.792	56.4	179.5			483.566
-116.652	39.7874	Fig. 8	83	Nevada	1		82.7778					8.3458	2.17917	11.9208	119.092	56.4	179.5	311.599		464.218
-117.554	39.4041	Fig. 8	84	Nevada	1							9.07578	1.05833	12.3	126.291	65	179.5			376.301
-117.523	39.2743	Fig. 8	85	Nevada	>1							8.97365	1.05833	12.3	127.025	65	179.5			373.605
-116.797	39.3222	Fig. 8	86	Nevada	>1	47.2222	62.2222	0.000378541				7.84699	1.05833	11.0417	114.508	56.4	179.5	227.5	0.0858595	434.676
-116.911	39.2418	Fig. 8	87	Nevada	7			0.000315451			X	7.91281	1.05833	11.3417	110.971	56.4	179.5			422.628
-116.417	40.6273	Fig. 8	88	Nevada	2	51.6667	55.5556	0.00189271			X	8.30884	1.42083	10.8417	119.031	79.2	179.2	197.657	0.372985	524.691
-116.51	40.4017	Fig. 8		Nevada	2		50	0.00252361				8.52656	2.6875	10.8417	121.24	79.2	179.2	173.504	0.436543	505.243
-116.102	40.3306	Fig. 8	89	Nevada	6		28.8889	0.372232				8.01975	1.27083	10.4542	112.923	56.4	179.2	87.3796	32.4279	532.139
-116.074	40.2688	Fig. 8	90	Nevada	2	35	38.8889	0.00630902				7.99902	1.27083	10.4	112.821	56.4	179.2	129.266	0.813096	531.232
-116.129	40.2039	Fig. 8		Nevada	6	42.2222	66.6667	0.00315451				8.0588	1.27083	10.4542	113.854	56.4	179.2	245.224	0.77124	523.85
-116.046	40.0988	Fig. 8	91	Nevada	1	20.5556	25.5556	0.000630902				7.95117	1.27083	10.2542	111.591	56.4	179.2	73.7308	0.0463774	525.462
-116.021	39.9504	Fig. 8		Nevada	1		30.5556	0.0189271				7.86019	1.27083	10.2542	104.291	56.4	179.2	95.0169	1.79299	520.986
-116.074	39.9133	Fig. 8		Nevada	>1	39.4444	41.1111	0.315451				7.89502	1.27083	10.2542	104.291	56.4	179.2	138.992	43.7135	515.281
-116.077	39.8391	Fig. 8		Nevada	2		23.3333	0.0012618				7.87157	1.42083	10.2542	108.862	56.4	179.5	64.7717	0.081484	512.026
-115.901	39.8762	Fig. 8		Nevada	>1	21.6667	23.8889	0.0189271				7.72702	1.27083	10.2542	98.6231	56.4	179.2	67.7023	1.27756	527.579
-116.445	39.8113	Fig. 8	92	Nevada	>1							8.20218	2.6	10.6542	114.679	56.4	179.5			481.615
-116.281	39.6877	Fig. 8	93	Nevada	>1							7.95419	2.17917	10.4	111.317	56.4	179.5			489.759
-116.287	39.4466	Fig. 8		Nevada	2	40.5556	42.2222	0.000630902				7.82307	1.05833	10.55	99.6571	56.4	179.5	143.939	0.0905387	480.733
-116.265	39.3292	Fig. 8		Nevada	1		61.1111	0.00630902				7.79535	1.05833	10.9208	96.2417	56.4	179.5	223.064	1.4031	478.864
-116.052	39.2612	Fig. 8		Nevada	1		18.8889	0.252361				7.78142	1.29167	11.025	94.8214	56.4	179.5	46.5556	11.7136	494.737
-114.626	40.0679	Fig. 8	94	Nevada	1		33.3333	0.0012618				7.47698	0.770833	10.8042	123.05	56.3	249.6	108.237	0.136165	637.356
-114.836	39.9041	Fig. 8	95	Nevada	3	47.7778	57.2222	0.00252361			X	7.20254	0.770833	10.5167	120.285	56.3	249.6	209.277	0.526549	614.695
-114.901	39.8577	Fig. 8	96	Nevada	2	51.1111	57.2222				X	7.17598	0.770833	10.2583	120.285	56.3	249.6	209.389		607.867
-114.833	39.765	Fig. 8	97	Nevada	1		18.8889	0.0504721				7.2487	0.195833	10.5917	123.692	56.3	249.6	48.793	2.4553	610.518
-114.811	39.6784	Fig. 8	98	Nevada	6	78.3333	89.4444	0.0394314				7.29684	0.195833	10.5917	119.215	56.3	249.6	344.029	13.5248	609.736
-114.119	39.6846	Fig. 8	99	Nevada	1							8.54931	0.195833	12.025	110.931	56.3	249.6			667.486
-114.898	39.4837	Fig. 8	100	Nevada	>1	14.4444	24.4444	0.012618				7.39246	0.195833	10.5917	104.973	63	249.6	71.4308	0.898613	597.233
-114.786	39.3724	Fig. 8	101	Nevada	3	24.4444	28.8889					7.55449	0.195833	10.8875	99.9231	52.2	249.6	89.3334		603.892
-114.858	39.2612	Fig. 8	102	Nevada	1		29.4444				X	7.64403	0.195833	10.675	99.9231	52.2	249.6	91.2798		595.444
-115.602	39.7735	Fig. 8		Nevada	1	18.3333	21.1111					7.4822	1.27083	10.4042	99.0357	56.4	205.7	57.1111		547.807
-115.599	39.085	Fig. 8	103	Nevada	1						X	7.79432	1.8625	11.0417	78.7636	56.4	111.5			528.818
-115.244	38.9675	Fig. 8		Nevada	2	51.1111	53.3333	0.0116717				7.96947	0.195833	11.6208	76.15	52.2	111.5	189.785	2.20847	557.01
-115.058	38.9274	Fig. 8	104	Nevada	>1		22.2222	0.359614				8.00799	0.195833	12.025	77.0727	47.3	111.5	59.5513	21.3512	572.297
-114.993	38.8532	Fig. 8	105	Nevada	1		18.8889	0.151416				8.13418	0.195833	12.2542	75.1364	47.3	111.5	45.0743	6.80451	576.846
-114.62	38.7821	Fig. 8	106	Nevada	>1			0.0613236				8.3272	0.195833	12.2792	72.2462	47.3	92.1			608.301
-114.181	38.8346	Fig. 8	107	Nevada	1		17.7778	0.757082				8.59373	0.195833	12.025	82.3769	52	115	38.494	29.0557	646.803
-114.181	38.8346	Fig. 8		Nevada	1			0.12618				8.59373	0.195833	12.025	82.3769	52	115			646.803
-118.723	38.9482	Fig. 8	108	Nevada	1							9.70711	-0.0541667	12.925	120.829	59	165			263.778
-118.995	38.5062	Fig. 8	109	Nevada	>1						X	7.97449	-2.04167	12.9792	110.245	59	165			227.001
-118.12	38.4104	Fig. 8	110	Nevada	>1	26.6667	38.3333	0.00630902				9.38143	-2.12083	13.8333	114.377	65	174.7	121.141	0.761987	300.733
-117.65	37.7575	Fig. 8	111	Nevada	11	20.5556	47.7778	0.0315451				10.6493	-2.12083	21.1542	112.638	65	177.6	155.304	4.88437	342.39
-117.366	37.8224	Fig. 8	112	Nevada	1	48.8889	60	0.00315451				10.4131	-2.12083	21.4083	110.831	65	177.6	207.426	0.652364	366.542
-118.148	38.9042	Fig. 8	113	Nevada	2	53.8889	62.2222	0.00378541				9.66099	1.78333	12.925	119.138	59	174.7	219.885	0.829857	309.381
-117.149	39.0804	Fig. 8	114	Nevada	1							8.24291	1.05833	11.8917	120.508	65	179.5			397.918
-117.199	39.0185	Fig. 8	115	Nevada	1		16.1111	0.000630902				8.32241	1.05833	12.0958	117.983	65	179.5	32.6548	0.0205402	392.022
-117.023	38.9784	Fig. 8	116	Nevada	>1		26.6667	0.0283906				8.17983	1.05833	11.8917	114.782	65	179.5	77.4166	2.19131	405.775
-117.276	38.8176	Fig. 8	117	Nevada	1			0.0378541				8.62078	1.05833	12.8583	112.975	65	179.5			380.476
-117.193	38.8207	Fig. 8	118	Nevada	>1	71.1111	97.2222	0.012618		X		8.49371	1.05833	12.5875	111.046	65	179.5	371.753	4.67673	387.648
-116.652	39.1113	Fig. 8	119	Nevada	>1							7.83033	1.05833	11.225	110.054	56.4	179.5			440.448
-116.667	39.0494	Fig. 8	120	Nevada	1							7.8739	1.05833	11.3417	107.5	56.4	179.5			437.548
-116.463	38.796	Fig. 8	121	Nevada	>1							8.21138	1.05833	11.3708	95.8385	56.4	179.5			449.546
-115.673	38.9505	Fig. 8	122	Nevada	>1							7.96976	2.17917	11.2333	79.3615	56.4	111.5			519.924
-117.278	38.463	Fig. 8	123	Nevada	3							9.15367	1.05833	13.075	111.354	65	177.6			374.474
-116.282	38.4722	Fig. 8	124	Nevada	>1							8.64158	1.05833	11.6042	91.0917	56.9	177.6			461.106
-116.372	38.1972	Fig. 8	125	Nevada	2							9.11212	1.05833	12.5417	88.9462	56.9	177.6			452.067
-115.779	38.5588	Fig. 8	126	Nevada	2	33.8889	37.2222	0.12618				8.54388	2.17917	12.0792	76.5286	47.3	111.5	120.012	15.0977	505.646
-115.779	38.4444	Fig. 8	127	Nevada	3	54.4444	71.1111	0.00630902				8.77963	2.17917	13.3292	73.0143	45.9	98	260.823	1.6406	504.797
-115.497	38.5959	Fig. 8	128	Nevada	2		27.7778	0.0873799				8.63409	2.49583	13.1042	77.55	47.3	111.5	80.155	6.98293	530.405
-115.507	38.5681	Fig. 8	129	Nevada	1		22.7778	0.000883262				8.69278	2.49583	13.3792	77.55	47.3	111.5	59.0001	0.0519562	529.36
-115.525	38.5186	Fig. 8	130	Nevada	2		17.7778	0.0143215				8.79944	2.49583	13.6292	77.6818	47.3	111.5	37.6305	0.537307	527.363
-115.516	38.4753	Fig. 8	131	Nevada	2		13.8889	0.00012618				8.9081	2.49583	13.8167	71.7182	45.9	98	20.8874	0.00262767	527.881
-115.145	38.6144	Fig. 8		Nevada	1							8.56701	0.195833	13.3083	75.9385	47.3	111.5			561.164
-115.541	38.4259	Fig. 8	132	Nevada	1		15	0.000630902				9.00957	2.49583	14.0458	71.7182	45.9	98	25.1165	0.0157985	525.447
-115.578	38.3641	Fig. 8	133	Nevada	2		15.5556	0.00189271				9.12898	2.49583	14.2708	71.8231	45.9	98	26.9423	0.0508409	521.938
-115.182	38.7381	Fig. 8	134	Nevada	>1		37.7778	0.00630902				8.34978	0.195833	12.8208	75.9583	47.3	111.5	123.149	0.774619	559.164
-115.182	38.7381	Fig. 8		Nevada	1		33.3333	0.0567812				8.34978	0.195833	12.8208	75.9583	47.3	111.5	104.572	5.91992	559.164
-115.058	38.599	Fig. 8	135	Nevada	>1		21.1111	0.012618				8.59464	0.195833	13.3083	70.7909	47.3	98	52.4399	0.659704	568.555
-115.021	38.4166	Fig. 8	136	Nevada	6	18.3333	23.8889	0.12618				9.01522	0.195833	14.3208	68.2545	35.1	98	62.2939	7.83668	570.714
-115.167	38.3455	Fig. 8	137	Nevada	>1	29.4444	26.6667	0.315451				9.29436	2.49583	14.8458	66.7692	35.1	98	72.7381	22.8764	557.796
-116.724	36.9462	Fig. 8	138	Nevada	5		43.3333	0.00252361			X	14.0002	4.82917	24.3125	84.6286	54.6	160.7	122.674	0.308652	362.938
-116.273	36.4578	Fig. 8	139	Nevada	4	24.4444	34.4444	0.0283906				15.6985	2.17917	24.3125	77.1692	32.1	108	78.4047	2.21928	338.538
-115.939	36.2137	Fig. 8	140	Nevada	2		25	0.138798				16.4299	2.17917	24.3125	77.6643	32.1	91.3	35.8591	4.96226	337.797
-115.874	36.1457	Fig. 8	141	Nevada	2		23.8889	0.0946353				16.5643	2.17917	24.3125	78.8231	32.1	91.3	30.6497	2.89184	335.997
-114.638	38.5572	Fig. 8	142	Nevada	>1	18.3333	21.1111	0.00315451				8.65393	0.195833	12.8208	74.2167	47.3	94.5	52.191	0.164143	604.821
-114.128	38.2791	Fig. 8	143	Nevada	>1		28.8889					9.29321	0.195833	14.9625	92.1	47.3	168.8	82.0336		615.345
-114.545	37.8062	Fig. 8	144	Nevada	2		21.1111					10.9816	2.80833	19.5417	89.7077	32.7	168.8	42.4243		551.741
-114.326	37.9391	Fig. 8		Nevada	2		21.1111	0.012618				10.3331	1.16667	18.5292	98.5923	35.1	168.8	45.1446	0.567927	575.612
-114.255	37.8896	Fig. 8		Nevada	1		21.1111	0.00630902				10.4816	1.45417	18.8125	99.7643	35.1	168.8	44.5214	0.280043	575.656
-114.375	37.7969	Fig. 8	145	Nevada	>1	29.4444	31.1111	0.157725				10.9959	2.80833	19.4375	98.5923	35.1	168.8	84.1796	13.2374	561.039
-114.527	37.6176	Fig. 8	146	Nevada	1		43.3333				X	11.9261	5.2125	20.5708	89.5455	32.7	168.8	131.367		537.381
-115.207	37.6053	Fig. 8	147	Nevada	1		32.2222	0.252361				11.5857	3.5375	19.8583	73.8231	32.1	168.8	86.3508	21.7262	497.313
-115.241	37.5249	Fig. 8	148	Nevada	1		32.2222	0.567812				11.8298	3.5375	20.0333	72.0167	32.1	168.8	85.3272	48.3044	488.434
-115.204	37.4631	Fig. 8	149	Nevada	6	32.2222	36.1111	0.567812				12.083	3.5375	20.2708	73.5	32.1	168.8	100.52	56.9055	485.115
-114.654	36.6997	Fig. 8	150	Nevada	>1		32.2222					16.2162	5.10833	22.7833	87.6615	32.1	168.8	66.948		442.053
-115.677	36.556	Fig. 8	151	Nevada	1		25.5556	0.025867				15.0453	2.17917	22.2417	69.7615	32.1	91.3	43.981	1.13424	381.512
-115.148	36.1974	Fig. 8	152	Nevada	2		22.7778	0.164034				16.8273	2.17917	22.7833	76.8231	32.1	104.5	24.9012	4.07241	381.147
-108.773	36.6819	Fig. 2	1	New Mexico	1		20	0.000189271				10.3006	0.920833	12.9667	77.25	65.3	113.6	40.6319	0.00766734	546.281
-108.788	36.3842	Fig. 2	2	New Mexico	1		18.3333	0.000189271				10.2797	4.7375	12.9458	70.7	53.2	109.6	33.7441	0.0063676	513.547
-108.788	36.2055	Fig. 2	3	New Mexico	1		19.4444	0.000441631				10.0853	4.7375	12.7833	70.925	53.2	109.6	39.2101	0.0172644	493.84
-106.168	36.4437	Fig. 2	4	New Mexico	1		26.6667	0.000630902				6.1386	-1.7375	12.6	85.7083	66	116	85.9915	0.0540894	519.079
-106.004	36.4586	Fig. 2	5	New Mexico	1		37.7778	0.000315451				5.97878	-1.26667	12.3542	88.23	66	116	133.109	0.0418635	521.709
-105.803	36.4958	Fig. 2	6	New Mexico	1		32.2222	0.000946353				6.06309	-2.425	11.95	88.6167	66	116	109.534	0.103346	527.607
-106.116	36.3321	Fig. 2	7	New Mexico	1		37.7778	0.000315451				6.48019	-1.26667	12.8208	90.6308	66	149.7	131.002	0.0412007	506.978
-105.997	36.3097	Fig. 2	8	New Mexico	5	36.6667	45	0.0220816		X		6.48907	-1.26667	12.8083	92.475	66	149.7	161.155	3.54788	505.302
-108.52	35.8035	Fig. 2	9	New Mexico	1		18.3333	0.00410086				9.34704	4.7375	12.2875	72.4833	53.2	134.4	37.6576	0.153965	447.272
-106.726	35.9896	Fig. 2	10	New Mexico	1		54.4444	0.00946353				8.68891	0.566667	13.7792	82.0583	66.3	149.7	191.413	1.80601	467.922
-106.496	35.9971	Fig. 2	11	New Mexico	1		48.8889	0.00315451				8.3009	-0.395833	13.7792	86.4636	67.5	149.7	169.805	0.534045	468.869
-106.577	35.9152	Fig. 2	12	New Mexico	8	24.4444	75	0.0315451				8.70754	-0.316667	13.7792	83.0909	66.3	149.7	277.433	8.72538	459.722
-106.697	35.8259	Fig. 2	13	New Mexico	>1	23.8889	40.5556	0.000820172				9.15694	0.854167	13.7792	83.1692	66.3	149.7	131.372	0.107424	449.73
-106.57	35.8184	Fig. 2	14	New Mexico	1		37.7778	0.00693992				9.00747	-0.316667	13.7792	83.1692	66.3	149.7	120.388	0.832978	449
-106.659	35.7514	Fig. 2	15	New Mexico	50	34.4444	75.5556	0.012618		X		9.33469	0.854167	13.7792	83.6583	66.3	149.7	277.131	3.48636	441.468
-106.942	35.6323	Fig. 2	16	New Mexico	40		21.1111					9.7634	1.91667	13.7792	80.1833	66.3	149.7	47.5346		428.151
-106.719	35.6249	Fig. 2	17	New Mexico	>1		48.8889					9.7213	0.854167	13.7792	81.6615	57.7	149.7	163.843		427.446
-106.89	35.5505	Fig. 2	18	New Mexico	40		30					9.93305	1.91667	13.7792	80.4273	66.3	149.7	83.9936		419.041
-106.749	35.5207	Fig. 2	19	New Mexico	>1		20					9.98618	1.91667	13.7792	81.4583	57.7	149.7	41.9509		415.921
-105.342	35.6547	Fig. 2	20	New Mexico	6	26.6667	60	0.00630902			X	9.33277	-0.720833	14.2167	78.5615	57.7	110.3	211.959	1.33324	442.994
-108.96	34.9177	Fig. 2	21	New Mexico	2		26.6667	0.0315451			X	9.59953	4.19167	12.975	88.1727	53.2	134.4	71.4574	2.24737	354.966
-107.136	34.8805	Fig. 2	22	New Mexico	1		26.6667	0.000189271				10.9034	3.40417	14.075	83.6154	63.9	149.7	65.9873	0.012452	344.59
-107.099	34.0765	Fig. 2	23	New Mexico	>1		33.8889	0.0315451				11.7619	5.64583	15.8333	84.6636	63.9	130.1	92.5785	2.91164	255.404
-107.672	33.6448	Fig. 2	24	New Mexico	7		29.4444	0.0757082				10.6971	4.89583	15.8625	92.2538	63.9	130.1	78.4657	5.92268	207.346
-108.55	33.254	Fig. 2	25	New Mexico	8	26.6667	51.1111	0.00315451				10.8827	4.19167	17.9375	90.7214	65.5	127.8	168.264	0.529199	166.592
-108.133	33.4103	Fig. 2	26	New Mexico	1		26.6667	0.00315451				10.4209	4.46667	15.8333	94	65.5	130.1	68.0112	0.213898	181.02
-108.267	33.3694	Fig. 2	27	New Mexico	1		66.1111	0.00189271				10.4329	4.46667	16.6042	93.9769	65.5	130.1	232.933	0.43955	176.406
-108.963	33.3098	Fig. 2	28	New Mexico	1		26.6667	0.0012618				11.2181	2.38333	18.1917	93.0846	65.5	127.8	64.6676	0.081353	183.815
-108.595	33.12	Fig. 2	29	New Mexico	1			0.0012618				11.5226	4.19167	18.1917	92.2385	65.5	127.8			152.97
-108.323	33.2726	Fig. 2	30	New Mexico	4	32.2222	37.7778	0.0567812			X	10.8252	4.46667	17.2792	93.4083	65.5	130.1	112.761	6.38351	165.925
-108.141	33.2391	Fig. 2	31	New Mexico	1			0.00189271				11.0621	4.46667	16.4375	95.2538	65.5	130.1			162.018
-108.249	33.1684	Fig. 2	32	New Mexico	1			0.00189271				11.3248	4.46667	17.1167	93.4083	65.5	130.1			154.076
-107.97	32.9674	Fig. 2	33	New Mexico	1			0.0012618				12.329	4.46667	17.3875	102.845	84.8	130.1			131.894
-108.39	33.1163	Fig. 2	34	New Mexico	>1		61.1111				X	11.5194	4.46667	17.6833	96.0538	65.5	130.1	207.437		149.203
-108.13	32.7106	Fig. 2	35	New Mexico	>1		36.1111	0.12618				13.2141	4.46667	17.4167	98.9538	65.5	127.8	95.7794	12.0492	103.556
-107.984	32.6771	Fig. 2	36	New Mexico	>1		61.1111	0.00757082		X		13.4844	4.46667	17.4625	101.933	84.8	130.1	199.2	1.50358	99.6834
-107.4	33.1274	Fig. 2	37	New Mexico	>1	32.2222	40.5556	0.000630902				12.7922	5.64583	17.1375	99.2154	63.9	133.3	116.125	0.0730437	150.14
-106.883	32.5059	Fig. 2	38	New Mexico	2	73.8889	85				X	15.5914	7.25417	18.025	109.19	82.5	157.3	290.556		81.3326
-73.5166	42.6243	Fig. 3	1	New York	1		24.4444	0.0315451		X		7.43452	3.45	10.2583	47.35	28.2	56.4	71.2542	2.24098	156.631
-82.751	35.8146	Fig. 3	1	North Carolina	20	33.3333	47.2222	0.00189271		X		12.533	7.17083	16.2083	54.1083	39.9	80.2	145.082	0.273774	414.403
-121.686	45.3663	Fig. 6	1	Oregon	1	48.8889	90		X			8.20656	-4.14167	12.4042	69.5923	42.3	123.1	342.545		147.992
-121.668	45.3072	Fig. 6	2	Oregon	>1	15.5556	26.6667	0.00157725				8.23313	-4.14167	12.4042	69.5923	42.3	123.1	77.1928	0.121387	153.144
-121.978	45.023	Fig. 6	3	Oregon	>1		86.6667					8.47969	-2.72083	12.3875	69.0909	42.3	123.1	327.38		158.714
-121.886	45.0415	Fig. 6	4	Oregon	>1	80	91.1111				X	8.38145	-2.72083	12.4042	69.0909	42.3	123.1	346.487		161.627
-122.118	44.9308	Fig. 6	5	Oregon	8			0.00315451				8.57687	-2.72083	12.2792	67.6333	39.1	123.1			153.082
-121.878	44.7831	Fig. 6	6	Oregon	40	60	92.2222	0.0189271		X		8.07663	-2.72083	12.2708	71.8538	42.3	123.1	352.443	6.6507	172.284
-121.155	44.8533	Fig. 6	7	Oregon	1	58.8889	62.7778					7.9432	-2.72083	12.4042	86.2154	53.8	204.2	229.422		216.659
-118.649	45.1411	Fig. 6	8	Oregon	10			0.00473176		X		7.12325	0.1375	12.5833	66.6077	42.6	94.8			373.651
-118.76	45.0895	Fig. 6	9	Oregon	>1							7.12921	0.1375	12.5833	68.5071	42.6	94.8			367.392
-117.979	45.4881	Fig. 6	10	Oregon	>1							6.81431	-1.30417	12.5833	59.8	45.1	75.2			389.672
-117.964	45.2186	Fig. 6	11	Oregon	1		82.2222	0.0110408			X	6.29649	-1.30417	12.0042	67.9923	45.1	115	317.874	3.49904	414.206
-117.64	45.012	Fig. 6	12	Oregon	2		60	0.00315451				6.26427	-1.30417	11.3042	71.79	45.1	115	224.845	0.707149	442.614
-119.123	44.8717	Fig. 6	13	Oregon	1		43.3333	0.00220816		X		6.88119	0.1375	12.2	73.6	42.6	95.5	152.54	0.335821	350.378
-118.821	44.6503	Fig. 6	14	Oregon	1		48.8889					6.13275	0.1375	11.5333	74.7385	42.6	95.5	178.913		382.792
-118.961	44.2923	Fig. 6	15	Oregon	1			0.00012618				6.09068	0.354167	10.75	83.1538	42.6	113.9			393.262
-118.57	44.3956	Fig. 6	16	Oregon	>1							6.07539	0.1375	10.2875	81.2091	52.3	94.8			413.865
-117.429	44.5248	Fig. 6	17	Oregon	2		26.6667					7.21947	-1.30417	11.3042	85.5	52.3	134.4	81.4499		488.542
-117.964	44.8902	Fig. 6		Oregon	1		57.2222				X	6.09583	-1.30417	11.1833	72.4091	45.1	115	213.927		433.897
-117.964	44.8902	Fig. 6		Oregon	1		26.6667	0.0252361				6.09583	-1.30417	11.1833	72.4091	45.1	115	86.1712	2.1681	433.897
-121.982	44.1963	Fig. 6	18	Oregon	3	63.8889	82.2222	0.00473176		X	X	7.3649	-1.525	11.8042	67.7	41.3	123.1	313.385	1.47841	166.768
-122.044	44.1631	Fig. 6	19	Oregon	4	72.2222	78.8889	0.00157725		X		7.4523	-1.525	12.0458	62.775	39.5	123.1	299.022	0.470218	162.489
-122.181	44.1151	Fig. 6	20	Oregon	4		54.4444	0.00378541				7.71323	-1.525	12.2583	60.9538	39.1	123.1	195.51	0.737864	152.953
-122.259	43.8236	Fig. 6	21	Oregon	3		36.6667	0.000189271				7.62536	-1.525	12.3458	55.35	35.5	78.9	121.547	0.0229362	152.502
-122.218	43.7276	Fig. 6	22	Oregon	15			0.0012618		X		7.41757	-1.525	12.3458	55.35	35.5	78.9			155.662
-122.329	43.6759	Fig. 6	23	Oregon	2		45.5556	0.00220816		X		7.76785	-1.525	12.5167	52.8846	23.3	78.9	158.106	0.348075	146.762
-122.321	43.3216	Fig. 6	24	Oregon	2		40.5556	0.000315451				7.74855	-1.525	12.6583	52.1462	23.3	78.9	137.285	0.0431766	152.431
-122.716	42.2384	Fig. 6	25	Oregon	8		40	0.00441631		X		9.02041	-3.9	12.9708	42.2333	23.3	66.4	129.623	0.570736	126.857
-122.037	43.4646	Fig. 6	26	Oregon	1							6.77045	-1.525	11.6875	56.6818	35.5	78.9			172.413
-121.742	42.279	Fig. 6	27	Oregon	1		85	0.00946353			X	7.11181	-3.9	12.15	84.9167	54.3	242.4	326.119	3.07697	206.8
-121.605	42.2163	Fig. 6	28	Oregon	>1		54.4444	0.000504721				6.97429	-3.80417	11.9625	84.5929	54.3	242.4	198.614	0.0999437	217.123
-121.546	42.1646	Fig. 6		Oregon	1		23.8889	0.0315451				6.99664	-2.8875	11.9625	87.4333	54.3	242.4	70.7702	2.22575	221.471
-121.624	42.1462	Fig. 6		Oregon	1		24.4444	0.0851717			X	7.12221	-3.9	11.9625	85.8154	54.3	242.4	72.566	6.16203	214.935
-121.251	42.1462	Fig. 6	29	Oregon	1		64.4444	0.00220816		X	X	7.1097	2.2625	10.5417	94.5385	54.4	242.4	239.902	0.528151	244.952
-121.321	42.1092	Fig. 6		Oregon	1		63.3333	0.000315451			X	7.0827	2.2625	10.975	94.5385	54.4	242.4	235.362	0.0740224	238.404
-121.177	42.2126	Fig. 6		Oregon	1							7.0858	2.2625	9.76667	99.9	54.4	242.4			252.284
-121	42.3159	Fig. 6	30	Oregon	2		24.4444	0.0012618				7.04788	2.2625	9.475	105.375	54.4	242.4	72.8783	0.0916822	267.984
-121.255	43.7147	Fig. 6	31	Oregon	>1							6.301	-1.525	10.9667	92.6083	47.4	204.2			233.278
-121.166	43.6778	Fig. 6	32	Oregon	2	18.3333	21.1111	0.000630902				6.31507	-1.525	10.9667	91.4	47.4	204.2	62.0146	0.0390078	240.481
-117.702	44.0268	Fig. 6	33	Oregon	1	43.3333	60.5556				X	7.82669	0.4875	11.2292	93.7083	75	134.4	220.607		494.427
-119.999	43.8977	Fig. 6	34	Oregon	>1	15.5556	30.5556					6.88029	2.98333	11.3833	93.7	74.6	118	99.1328		329.094
-120.409	43.3496	Fig. 6	35	Oregon	3		16.6667	0.00189271				6.85498	1.85	9.475	106.577	53.9	204.2	41.1443	0.0776404	304.703
-120.584	43.2481	Fig. 6	36	Oregon	1		16.6667	0.000189271				6.71225	1.85	9.475	97.0571	47.4	204.2	41.744	0.00787721	292.578
-120.787	43.0114	Fig. 6	37	Oregon	5		18.8889	4.73176				6.56722	1.85	9.475	98.4167	47.4	242.4	51.6561	243.691	280.781
-120.677	43.036	Fig. 6	38	Oregon	>1		20	0.0630902				6.64062	1.85	9.475	99.9231	47.4	242.4	55.9976	3.5223	289.181
-120.71	42.9991	Fig. 6	39	Oregon	1		13.3333	0.567812				6.6264	1.85	9.475	98.4167	47.4	242.4	28.1416	15.9312	287.193
-120.612	42.9314	Fig. 6	40	Oregon	1		18.8889	0.012618				6.74212	1.85	9.475	102.117	53.9	242.4	50.9212	0.640598	296.531
-120.818	42.9806	Fig. 6		Oregon	1		18.8889	0.157725				6.56607	1.85	9.475	98.4167	47.4	242.4	51.661	8.1238	278.967
-120.821	42.9407	Fig. 6		Oregon	1		15.8333	0.000630902				6.58706	1.85	9.475	97.2143	47.4	242.4	38.7804	0.0243932	279.626
-120.547	43.036	Fig. 6		Oregon	1		18.0556	0.00012618				6.75846	1.85	9.475	91.7455	53.9	152	47.3645	0.00595854	299.556
-120.538	42.9776	Fig. 6		Oregon	5		18.3333	0.00315451				6.78571	1.85	9.475	89.3636	53.9	152	48.4128	0.15226	301.435
-120.541	42.9468	Fig. 6		Oregon	1		19.7222	0.00630902				6.79404	2.2625	9.475	89.3636	53.9	152	54.1906	0.340864	301.842
-120.83	42.8915	Fig. 6	41	Oregon	1		24.4444	0.00252361				6.61309	1.85	9.475	96.5462	47.4	242.4	74.7051	0.187961	280.099
-120.621	42.7039	Fig. 6	42	Oregon	3		46.6667	0.00132489			X	6.92289	2.2625	9.475	105.792	53.9	242.4	166.301	0.21967	302.005
-120.04	42.9591	Fig. 6	43	Oregon	1		15	0.00157725				7.23024	2.50833	9.475	94.5818	30.1	167.6	32.5878	0.051245	341.775
-120.231	42.7839	Fig. 6	44	Oregon	1		17.2222	0.000630902				7.16173	2.50833	9.475	93.3083	30.1	167.6	42.1817	0.0265327	330.553
-120.114	42.7131	Fig. 6		Oregon	1		18.3333	0.0012618				7.24965	2.50833	9.475	92.8538	30.1	167.6	46.4638	0.0584522	341.758
-120.126	42.6547	Fig. 6		Oregon	1		20	0.000630902				7.24538	2.50833	9.475	92.8538	30.1	167.6	53.4569	0.0336248	342.496
-120.142	42.5902	Fig. 6		Oregon	1		26.6667	0.00189271				7.24398	2.50833	9.475	92.8538	30.1	167.6	81.3469	0.153504	342.327
-120.283	42.3826	Fig. 6		Oregon	2	17.2222	21.6667	0.000630902				7.26344	2.50833	9.5625	95.2923	30.1	167.6	60.3542	0.0379634	327.524
-120.258	42.3334	Fig. 6		Oregon	1		20.5556					7.27929	2.15417	9.5625	97.5083	30.1	167.6	55.639		328.974
-120.351	42.232	Fig. 6	45	Oregon	12	53.3333	72.2222	0.0378541		X		7.29246	2.15417	9.775	97.4385	30.1	167.6	271.726	10.2551	319.697
-120.338	42.1981	Fig. 6	46	Oregon	1		69.4444	0.00315451			X	7.3004	2.15417	9.775	97.4385	30.1	167.6	260.048	0.817864	320.003
-120.301	42.1643	Fig. 6	47	Oregon	3	79.4444	85	0.00315451				7.30549	2.15417	9.775	97.4385	30.1	167.6	325.305	1.0231	322.361
-120.286	42.112	Fig. 6		Oregon	1		17.2222	0.0012618				7.30006	2.15417	9.775	97.4385	30.1	167.6	41.6007	0.0523344	322.711
-119.625	42.5363	Fig. 6	48	Oregon	>1	40.5556	46.1111	0.00315451				7.55941	3.15833	9.88333	90.0636	30.1	167.6	161.304	0.507308	383.335
-119.733	42.5087	Fig. 6		Oregon	1		40	0.00189271			X	7.52143	3.15833	9.67083	87.125	30.1	167.6	135.916	0.256478	374.165
-119.683	42.4533	Fig. 6	49	Oregon	1							7.54481	3.15833	9.76667	87.8769	30.1	167.6			377.44
-119.745	42.3365	Fig. 6		Oregon	1		62.2222	0.0012618			X	7.52067	3.15833	9.76667	90.1333	30.1	167.6	228.87	0.287922	370.952
-119.905	42.3242	Fig. 6		Oregon	2	22.2222	28.3333	0.0315451				7.42415	2.15417	9.6625	89.1154	30.1	167.6	87.5583	2.75375	357.757
-119.905	42.2811	Fig. 6		Oregon	1		40	0.000315451				7.42331	2.15417	9.775	91.7929	30.1	167.6	136.328	0.0428759	356.86
-119.886	42.2227	Fig. 6		Oregon	3	36.6667	41.6667	0.000630902				7.4345	2.15417	9.775	91.7929	30.1	167.6	143.248	0.0901044	357.246
-119.853	42.1643	Fig. 6	50	Oregon	1		71.1111	0.000630902				7.46779	2.15417	9.775	92.9385	30.1	167.6	266.331	0.167525	359.015
-119.914	42.0505	Fig. 6		Oregon	4			0.0012618				7.45094	2.15417	10.2125	94.4636	30.1	167.6			351.941
-119.816	42.0782	Fig. 6	51	Oregon	1		71.1111	0.000315451				7.52712	2.15417	10.2292	92.9385	30.1	167.6	266.082	0.083684	360.479
-118.741	43.7578	Fig. 6		Oregon	1		22.2222	0.0141953				6.67514	0.920833	10.2833	92.1	77.4	113.9	65.1498	0.922046	431.299
-119.064	43.5702	Fig. 6	52	Oregon	3	22.7778	26.6667	0.0757082				6.87211	0.925	9.90417	95.3182	77.4	116	82.9091	6.25807	410.513
-119.092	43.5302	Fig. 6		Oregon	1		25.5556	0.0189271				6.90263	0.925	9.8	95.3182	77.4	116	78.135	1.47443	408.588
-119.104	43.5425	Fig. 6		Oregon	1			0.0189271				6.89763	0.925	9.90417	95.3182	77.4	116			407.497
-119.15	43.4995	Fig. 6		Oregon	1		17.7778	0.00473176				6.92966	0.925	9.8	94.2417	77.4	116	45.4824	0.214566	404.147
-119.141	43.486	Fig. 6		Oregon	1		22.2222	0.0305987				6.93336	0.925	9.8	93.9	77.4	116	64.0649	1.95442	404.985
-119.169	43.4877	Fig. 6		Oregon	5	16.6667	21.1111	0.00315451				6.94339	0.925	9.8	94.2417	77.4	116	59.3745	0.186736	402.727
-118.612	43.4466	Fig. 6	53	Oregon	2	50	52.2222	0.0113562			X	7.08437	0.925	10.3958	95.7	77.4	136.7	188.855	2.13825	448.028
-118.218	43.6294	Fig. 6	54	Oregon	>1	58.8889	62.2222	0.00567812			X	7.38975	0.925	10.8458	90.7077	75	134.4	229.42	1.29876	475.55
-118.26	43.3944	Fig. 6	55	Oregon	>1	40	42.2222	0.0189271				7.61073	1.22917	10.8458	95.6	75	136.7	144.83	2.73299	477.003
-119.351	43.3813	Fig. 6	56	Oregon	1		20	0.00283906				7.0922	2.84167	9.0125	86.8538	30.1	116	54.1003	0.153133	389.297
-119.377	43.3208	Fig. 6	57	Oregon	1		20	0.000630902				7.1466	2.40833	9.07083	86.8538	30.1	116	53.8718	0.0338858	388.038
-119.372	43.2848	Fig. 6	58	Oregon	1		23.3333	0.337532				7.15906	1.84167	9.07083	86.8538	30.1	116	67.7643	22.804	388.991
-119.352	43.2766	Fig. 6	59	Oregon	1		22.2222	0.110408				7.1504	1.5125	9.07083	86.8538	30.1	116	63.1531	6.95168	390.7
-119.347	43.2635	Fig. 6	60	Oregon	>1	19.4444	23.3333	0.113562				7.15404	1.5125	9.1125	86.8538	30.1	116	67.7854	7.67477	391.31
-119.315	43.2422	Fig. 6	61	Oregon	>1		22.2222	0.0567812				7.15853	1.5125	9.1125	85.925	30.1	116	63.119	3.57322	394.297
-119.293	43.2422	Fig. 6	62	Oregon	1		20	0.372232				7.15773	1.5125	9.1125	85.925	30.1	116	53.8251	19.9753	396.004
-119.272	43.2226	Fig. 6		Oregon	1		19.4444	0.0731846				7.18088	1.5125	9.25	85.925	30.1	116	51.403	3.75062	398.054
-119.251	43.198	Fig. 6		Oregon	1		18.8889	0.025867				7.21218	1.5125	9.62917	85.925	30.1	116	48.9465	1.2623	400.204
-119.239	43.216	Fig. 6		Oregon	1			0.00157725				7.19531	1.5125	9.59167	85.925	30.1	116			400.796
-119.15	43.2027	Fig. 6		Oregon	1							7.24083	1.5125	9.79583	89.8308	30.1	136.7			408.219
-119.136	43.2027	Fig. 6		Oregon	1							7.24398	1.5125	9.85	89.8308	30.1	136.7			409.33
-119.142	43.2121	Fig. 6		Oregon	1							7.23064	1.5125	9.7625	89.8308	30.1	136.7			408.686
-119.142	43.1923	Fig. 6		Oregon	1							7.25647	1.5125	9.89167	89.8308	30.1	136.7			409.043
-119.146	43.1948	Fig. 6		Oregon	1	18.8889	42.2222	0.00189271				7.25166	1.5125	9.85	89.8308	30.1	136.7	146.339	0.276145	408.681
-118.999	43.2308	Fig. 6	63	Oregon	1		18.3333	0.00157725				7.24685	1.5125	9.9125	88.975	30.1	136.7	46.4755	0.0730838	419.842
-118.996	43.3077	Fig. 6		Oregon	2	18.3333	21.1111	0.00157725				7.12737	1.5125	9.6875	88.975	30.1	136.7	58.6016	0.0921524	418.887
-119.025	43.1882	Fig. 6	64	Oregon	1		67.7778	0.0113562				7.29903	1.5125	9.91667	88.975	30.1	136.7	253.07	2.8653	418.489
-118.829	43.2667	Fig. 6		Oregon	1		12.2222	0.328069				7.3005	1.5125	9.9125	93.925	53.1	136.7	20.6522	6.75503	432.898
-118.85	42.9074	Fig. 6	65	Oregon	1	25.5556	26.6667	0.113562				7.76989	1.5125	9.96667	89.5538	30.1	136.7	79.138	8.96014	438.53
-118.831	42.7968	Fig. 6	66	Oregon	1		28.3333	0.00630902				7.83496	1.5125	10.0333	89.5538	30.1	136.7	85.833	0.539897	442.216
-118.926	42.7795	Fig. 6	67	Oregon	1		31.6667	0.0315451				7.81409	1.5125	10.0333	89.4	30.1	136.7	99.855	3.14049	434.954
-118.509	42.5733	Fig. 6	68	Oregon	>1	75.5556	80.5556	0.00851717				8.09067	1.5125	10.1	90.99	38.6	136.7	303.338	2.57583	473.251
-118.612	42.3547	Fig. 6	69	Oregon	>1		71.1111	0.000378541				8.11122	1.5125	10.6167	94.9231	30.1	162.8	263.629	0.099495	463.356
-118.617	42.3104	Fig. 6	70	Oregon	>1		36.1111	0.0567812				8.12861	1.5125	10.6167	94.9231	30.1	162.8	117.111	6.62977	462.246
-118.32	42.2529	Fig. 6	71	Oregon	4	35.5556	37.7778	0.00189271				8.26916	1.5125	10.6167	99.0917	38.6	136.7	123.488	0.233024	485.618
-118.213	42.2712	Fig. 6		Oregon	1		45.5556	0.000630902			X	8.26796	1.5125	10.575	99.0917	38.6	136.7	156.006	0.098129	494.653
-118.382	42.1824	Fig. 6	72	Oregon	>1		53.3333	0.00283906				8.26394	1.5125	10.6167	103.992	38.6	162.8	188.549	0.533695	479.39
-117.463	44.188	Fig. 6	73	Oregon	1							7.94884	-1.09167	11.3042	89.5846	52.3	134.4			502.386
-118.176	43.9113	Fig. 6	74	Oregon	>1		85					7.03147	0.4875	10.9417	89.5385	75	134.4	326.456		469.033
-117.429	44.021	Fig. 6	75	Oregon	1		75.5556	0.00151416				8.33438	1.30833	11.6917	90.6636	60.2	134.4	281.33	0.424702	513.67
-117.487	43.9009	Fig. 6	76	Oregon	>1							8.35869	2.02083	11.6917	95.49	75	134.4			516.41
-117.247	43.9687	Fig. 6	77	Oregon	1		92.2222	0.0012618		X	X	8.59415	1.32917	11.7417	93.075	72.8	134.4	350.27	0.440646	529.287
-117.04	44.0288	Fig. 6	78	Oregon	1		73.3333					8.62324	1.30833	11.9167	97.0455	72.8	134.4	270.797		540.588
-117.2	43.7964	Fig. 6	79	Oregon	3	50	60.5556					8.75997	2.475	11.9167	95.15	75	134.4	216.689		542.179
-117.218	43.7442	Fig. 6	80	Oregon	1		46.1111					8.7696	2.475	11.9167	95.15	75	134.4	156.223		543.933
-117.137	43.7416	Fig. 6	81	Oregon	1		19.4444					8.84618	2.475	11.9667	94.0143	72.8	134.4	44.4102		549.647
-117.189	43.692	Fig. 6	82	Oregon	1		21.6667					8.83506	2.475	11.9167	95.6462	75	134.4	53.7549		548.956
-117.322	43.5641	Fig. 6	83	Oregon	>1							8.80309	3.4375	11.9167	95.2	75	134.4			547.642
-118.126	43.4832	Fig. 6	84	Oregon	>1	41.1111	61.6667	0.00378541				7.68222	1.22917	10.9458	93.19	75	134.4	225.865	0.852428	486.547
-117.482	43.2273	Fig. 6		Oregon	1							8.5627	3.4375	11.7583	100.133	75	136.7			541.889
-117.884	43.1099	Fig. 6		Oregon	1							8.22264	1.5125	11.0042	102.154	75	136.7			511.505
-117.09	42.9584	Fig. 6	85	Oregon	3		48.8889	0.000630902			X	8.59555	3.4375	11.9667	100.518	75	136.7	168.568	0.106031	578.117
-117.701	42.7861	Fig. 6		Oregon	>1		20	0.315451				8.03685	1.5125	11.0042	98.1083	75	136.7	50.1328	15.767	533.152
-117.967	42.5695	Fig. 6		Oregon	1		20	0.378541				8.10499	1.5125	10.8458	104.782	88.4	136.7	49.8467	18.8124	516.661
-117.174	42.5225	Fig. 6		Oregon	15	31.1111	35	0.0630902				8.03102	3.4375	11.7417	101.258	76.2	136.7	112.877	7.10007	581.436
-117.714	42.0624	Fig. 6	86	Oregon	>1		54.4444	0.012618				8.46243	3.77917	10.3625	104.693	77.9	136.7	192.364	2.41997	532.828
-77.2358	40.4905	Fig. 3	1	Pennsylvania	1		22.2222	0.00567812				10.0879	7.2125	12.1292	50.8833	24.4	90.7	50.8215	0.287705	143.31
-103.405	43.4086	Fig. 2	1	South Dakota	8	26.6667	32.2222	0.315451		X		7.97386	3.55417	9.29583	65.4545	36.1	99.9	101.506	31.9242	620.792
-103.599	43.4086	Fig. 2	2	South Dakota	1		32.2222	0.00315451				7.8151	3.55417	9.29583	68.0818	54.3	99.9	102.173	0.321339	620.797
-103.632	43.2152	Fig. 2	3	South Dakota	3		20	0.454249				7.89829	3.55417	9.29583	72.2846	54.3	112.6	50.7147	22.968	642.321
-103.245	43.5095	Fig. 2	4	South Dakota	1							8.07804	3.55417	9.29583	58.3917	27.2	87.7			609.683
-105.321	30.955	Fig. 2	1	Texas	1		37.7778				X	16.3945	13.6792	19.5417	91.6	45.9	139.7	89.4225		16.9379
-105.179	30.824	Fig. 2	2	Texas	1		47.7778				X	16.444	13.6792	20.025	89.8615	45.9	139.7	131.02		9.44946
-104.507	30.14	Fig. 2	3	Texas	1		45.5556	0.00283906			X	17.4002	12.5458	21.8583	94.21	54.7	127.4	117.725	0.333224	16.8108
-113.588	41.7844	Fig. 7	1	Utah	1			0.0567812				7.948	1.35833	11.2333	95.3286	61.6	175.6			794.408
-112.672	41.8459	Fig. 7	2	Utah	6		30					8.11564	1.35833	11.6208	115.431	71	175.6	91.6218		794.499
-112.368	41.8783	Fig. 7	3	Utah	8	32.2222	50	0.220816		X	X	7.45195	1.35417	11.7375	121.538	71.6	175.6	178.017	39.191	790.769
-112.287	41.6971	Fig. 7	4	Utah	30	49.4444	56.6667					7.65365	1.35417	11.7583	125.7	72.6	175.6	205.058		810.968
-112.455	41.6097	Fig. 7		Utah	1							8.20878	1.35417	11.7583	114.909	71	175.6			820.567
-112.459	41.2635	Fig. 7	5	Utah	1		28.8889					8.87569	1.89167	11.775	111.7	71	175.6	83.7861		855.117
-112.216	41.3024	Fig. 7	6	Utah	12	55	62.2222	0.00693992				8.17182	0.841667	11.775	107.583	71	139.9	226.135	1.56465	854.832
-112.083	41.3153	Fig. 7		Utah	2		60	0.00315451			X	7.81843	0.841667	11.775	111.554	71	159.2	218.316	0.686614	853.278
-112.022	41.2894	Fig. 7	7	Utah	1		20	0.012618			X	7.68632	0.841667	11.775	116.433	90.6	159.2	51.6049	0.649198	856.141
-112.041	41.1632	Fig. 7	8	Utah	2	49.4444	65.5556					7.8929	0.841667	11.775	109.083	71	139.9	241.266		870.155
-112.65	40.6488	Fig. 7	9	Utah	2		23.3333					9.87756	0.9125	11.775	100.377	71	132.1	56.3515		816.944
-112.459	40.6585	Fig. 7	10	Utah	6	23.3333	32.7778	0.00315451			X	9.51478	0.841667	11.775	103.942	71	132.1	97.3601	0.306202	832.661
-112.375	40.432	Fig. 7		Utah	1		26.6667	0.0315451				9.48532	0.841667	11.775	102.442	71	146.5	71.9367	2.26244	832.373
-112.378	40.39	Fig. 7		Utah	1		32.2222	0.012618				9.50889	0.841667	11.775	102.831	71	146.5	95.0626	1.1959	830.87
-111.886	40.8462	Fig. 7	11	Utah	>1		53.3333					7.64769	0.0666667	11.775	105.454	68	146.5	191.137		885.038
-111.886	40.7912	Fig. 7		Utah	1		47.7778	0.0220816			X	7.65992	-0.266667	11.775	105.454	68	146.5	167.851	3.69528	883.234
-111.892	40.7459	Fig. 7	12	Utah	1		54.4444	0.0220816			X	7.6895	-0.266667	11.775	105.121	68	146.5	195.609	4.3064	881.255
-111.886	40.4417	Fig. 7	13	Utah	1		21.1111				X	7.8274	0.0666667	11.775	103.091	69.9	146.5	55.6614		872.684
-111.611	40.5323	Fig. 7	14	Utah	20	29.4444	46.6667	0.0012618			X	6.72899	-1.65	11.775	100.773	68	146.5	167.115	0.210234	897.783
-111.579	40.4644	Fig. 7		Utah	1	25.5556	43.3333	0.00189271				6.6699	-1.65	11.775	98.2455	68	146.5	153.428	0.289522	898.568
-111.527	40.5226	Fig. 7		Utah	1	26.6667	42.2222	0.000630902				6.45399	-2.1375	11.775	100.773	68	146.5	149.69	0.0941563	904.413
-111.87	40.2703	Fig. 7	15	Utah	>1		43.8889	0.013312		X	X	7.8235	0.0666667	11.775	102.369	69.9	146.5	150.904	2.00281	869.43
-111.812	40.0826	Fig. 7	16	Utah	1		31.1111	0.012618				7.57333	0.6	11.775	99.0357	65.8	146.5	98.5439	1.2397	858.131
-111.87	39.937	Fig. 7	17	Utah	>1		21.1111	0.12618				7.74527	0.841667	11.775	96.5167	65.8	146.5	56.0063	7.04569	841.224
-111.588	40.0341	Fig. 7	18	Utah	3	43.8889	62.7778			X		6.95987	-0.266667	11.775	99.0727	65.8	146.5	233.552		859.353
-111.375	40.1247	Fig. 7	19	Utah	2			0.0441631				6.37712	-1.65	11.775	90.3846	56.9	146.5			875.171
-109.212	40.5226	Fig. 7		Utah	2		32.2222	0.000630902				6.53077	-1.89167	9.75417	65.475	55.1	73.7	107.568	0.0676613	941.395
-113.452	39.8238	Fig. 7	20	Utah	>1	23.3333	25.5556					9.94781	0.770833	12.025	102.438	56.3	162.9	65.3501		726.657
-113.39	39.8303	Fig. 7	21	Utah	3		29.4444					10.0105	0.770833	12.025	103.023	56.3	162.9	81.3462		731.946
-113.436	39.7882	Fig. 7	22	Utah	7	26.6667	60					9.97021	0.770833	12.025	102.243	56.3	162.9	209.284		727.123
-113.866	39.5698	Fig. 7	23	Utah	>1		17.7778	0.0315451				9.15023	0.195833	12.025	108.433	56.3	249.6	36.1581	1.13719	685.897
-112.763	39.5763	Fig. 7	24	Utah	20	37.7778	96.1111	0.0757082				10.0308	2.6375	12.025	103.193	68.6	162.9	360.62	27.22	779.172
-113.992	39.463	Fig. 7	25	Utah	>1		27.7778					8.85082	0.195833	12.025	105.818	52	249.6	79.2452		672.918
-113.853	39.4177	Fig. 7	26	Utah	>1		20	0.0630902				9.14659	0.195833	12.025	108.038	52	249.6	45.4741	2.86036	683.753
-113.853	39.2657	Fig. 7	27	Utah	>1	20	21.6667					9.08751	0.195833	12.025	108.038	52	249.6	52.6953		680.923
-112.514	38.8677	Fig. 7	28	Utah	1		34.4444					8.69353	0.0875	11.7792	118.58	68.6	162.9	107.773		711.234
-111.721	39.5245	Fig. 7	29	Utah	3	13.8889	16.6667	0.0252361				7.53883	0.579167	11.45	91.3917	61.9	146.5	38.2716	0.962928	802.35
-111.731	39.2689	Fig. 7	30	Utah	1	15	16.6667	0.00252361				7.64484	0.579167	11.8833	93.15	61.9	161.4	37.8264	0.0951726	775.546
-111.672	39.2786	Fig. 7	31	Utah	2	16.6667	22.7778	0.0179807				7.59208	0.579167	11.95	94.5692	61.9	161.4	63.6218	1.14053	778.386
-111.614	39.2786	Fig. 7	32	Utah	1	15	18.3333	0.00189271				7.54192	0.579167	12.0583	92.7571	61.9	161.4	45.2361	0.0853618	780.252
-111.695	39.2301	Fig. 7	33	Utah	1		16.1111	0.157725				7.62499	0.579167	11.9875	93.15	61.9	161.4	35.5834	5.59557	772.657
-111.867	39.1266	Fig. 7	34	Utah	1		16.1111	0.000504721				7.65298	0.0875	11.95	96.8385	61.9	161.4	35.4659	0.0178467	756.582
-111.744	39.1977	Fig. 7	35	Utah	1		22.2222	0.0567812				7.6421	0.579167	11.95	93.15	61.9	161.4	61.0878	3.45823	767.778
-111.757	39.0651	Fig. 7	36	Utah	1		14.4444	0.000946353				7.52563	0.0875	12.3083	94.8643	61.9	161.4	29.0197	0.0273805	753.67
-111.915	38.9777	Fig. 7	37	Utah	>1		22.7778	0.378541				7.54334	0.0875	12.0542	95.6091	61.9	161.4	63.8265	24.0885	739.646
-111.85	38.9583	Fig. 7	38	Utah	1		22.7778	0.00012618				7.45792	0.0875	12.2708	93.4083	61.9	161.4	64.1852	0.00807462	739.66
-111.973	38.9066	Fig. 7	39	Utah	1		15.5556	0.0012618				7.5243	0.0875	12.0542	95.6091	61.9	161.4	33.6796	0.0423695	730.466
-112.022	38.8063	Fig. 7	40	Utah	1		17.2222	0.0283906				7.47944	0.0875	12.0833	101.008	68.6	161.4	40.8472	1.1562	718.562
-112.061	38.7545	Fig. 7	41	Utah	>1		15.5556	0.252361				7.4595	0.0875	11.9875	103.021	68.6	161.4	33.9518	8.54238	711.995
-112.112	38.7545	Fig. 7	42	Utah	>1		23.3333	0.0946353				7.52017	0.0875	11.7292	103.021	68.6	161.4	66.2475	6.25054	710.427
-112.028	38.7254	Fig. 7	43	Utah	1		15.5556	0.00820172				7.39922	0.0875	12.1792	101.008	68.6	161.4	34.205	0.279698	709.967
-111.98	38.7415	Fig. 7	44	Utah	>1	11.1111	16.1111	0.283906				7.38792	0.0875	12.3125	101.008	68.6	161.4	36.5791	10.3539	713.159
-112.083	38.6768	Fig. 7	45	Utah	1		15	0.00157725				7.39341	0.0875	12.1042	104.392	68.6	161.4	31.9024	0.0501672	703.233
-112.235	38.6671	Fig. 7	46	Utah	1		18.3333	0.0441631				7.58134	0.0875	11.7042	105.908	68.6	161.4	45.0706	1.98449	697.67
-112.171	38.6218	Fig. 7	47	Utah	1		26.6667	0.012618				7.42232	0.0875	11.6042	104.392	68.6	161.4	80.5978	1.01393	694.858
-112.096	38.6218	Fig. 7	48	Utah	>1	62.2222	68.8889	0.00630902				7.35487	0.0875	12.1458	104.392	68.6	161.4	257.491	1.61964	697.123
-112.242	38.6024	Fig. 7	49	Utah	>1	57.2222	63.3333	0.00189271				7.49682	0.0875	11.7042	106.421	68.6	161.4	233.623	0.440852	690.716
-112.326	38.5248	Fig. 7	50	Utah	1		15	0.00630902				7.51155	0.0875	11.7042	106.892	68.6	161.4	31.4062	0.197548	680.141
-112.834	38.4811	Fig. 7	51	Utah	1		88.8889	0.000630902				8.5968	0.0875	11.8833	112.042	68.6	161.4	336.233	0.211493	662.223
-113.18	38.1414	Fig. 7	52	Utah	16	32.2222	79.4444	0.0012618				8.7624	0.0875	16.6875	105.292	51.8	144.3	295.853	0.372188	618.107
-112.918	38.1996	Fig. 7	53	Utah	3		36.1111	0.00359614			X	8.38417	0.0875	15.625	110.386	51.8	161.4	116.038	0.416038	630.151
-113.232	37.2193	Fig. 7	54	Utah	>1	38.8889	55.5556	0.0630902				11.1487	1.0375	19.7208	93.1083	41.1	160.3	185.741	11.6833	517.912
-112.711	37.5849	Fig. 7	55	Utah	1							9.03334	0.0875	17.1417	93.2429	51.8	144.3			570.513
-110.089	38.5717	Fig. 7	56	Utah	1							10.4221	1.05417	14.6375	62.5909	48.3	78.9			772.668
-110.477	37.6367	Fig. 7	57	Utah	1		32.7778					11.7274	1.8625	15.7292	64.575	41.9	127.5	88.079		669.012
-78.344	38.8365	Fig. 3	1	Virginia	3	16.1111	18.8889					11.7552	7.11667	14.3708	53.0462	41.6	78.2	29.8812		97.825
-78.9421	38.3116	Fig. 3	2	Virginia	1		17.7778	0.0315451				11.3744	6.475	13.8875	65.3929	43.3	124.6	26.8274	0.843732	142.65
-78.875	38.2383	Fig. 3	3	Virginia	1		18.3333	0.12618				11.6404	6.475	13.8875	65.3929	43.3	124.6	28.0373	3.52714	137.664
-79.0153	38.1102	Fig. 3	4	Virginia	1		16.1111	0.00378541				11.6509	6.475	13.8875	72.78	49.9	124.6	18.6894	0.0705348	152.301
-79.6623	38.3055	Fig. 3	5	Virginia	1		23.8889	0.00315451				10.4072	6.475	13.6625	68.9308	53.2	124.6	56.4529	0.177547	205.542
-79.705	38.2078	Fig. 3	6	Virginia	1		22.2222	0.0946353				10.5198	6.475	13.9458	70.175	53.2	124.6	49.0093	4.6241	210.215
-79.9369	37.9637	Fig. 3	7	Virginia	4	32.7778	35.5556	0.0757082		X		10.7056	6.61667	13.9833	71.1	44.6	124.6	103.975	7.84812	234.805
-79.8698	37.9881	Fig. 3	8	Virginia	7	22.2222	41.1111			X		10.7136	6.61667	13.9833	73.75	54.2	124.6	127.163		228.462
-79.8271	38.0247	Fig. 3	9	Virginia	4	27.7778	31.1111			X		10.6917	6.57083	13.9833	71.675	54.2	124.6	85.4558		223.957
-79.5524	37.9759	Fig. 3	10	Virginia	3	15.5556	18.8889	0.0315451				11.0925	6.475	13.9833	71.6364	47.9	124.6	32.6603	1.02718	201.616
-79.4426	37.8416	Fig. 3	11	Virginia	3		22.2222			X		11.5487	6.61667	14	71.6583	47.9	124.6	44.6942		196.581
-80.0346	37.866	Fig. 3	12	Virginia	2	17.2222	22.2222	0.012618				10.7976	6.61667	13.9833	74.8083	44.6	124.6	47.8441	0.601888	245.711
-79.9492	37.8355	Fig. 3	13	Virginia	1		23.3333	0.441631				10.9021	6.61667	13.9833	69.1667	44.6	124.6	52.0535	22.9195	239.351
-80.0651	37.7318	Fig. 3	14	Virginia	3	17.2222	20	0.0176652		X		10.9962	6.61667	13.9833	71.75	44.6	124.6	37.7142	0.664232	252.47
-80.0712	37.628	Fig. 3	15	Virginia	1		17.2222	0.0012618				11.1806	6.61667	14.125	72.3167	44.6	124.6	25.3141	0.0318455	251.646
-80.0712	37.628	Fig. 3		Virginia	1		15.5556	0.000630902				11.1806	6.61667	14.125	72.3167	44.6	124.6	18.3349	0.0115328	251.646
-80.0712	37.628	Fig. 3		Virginia	1		22.7778	0.00630902				11.1806	6.61667	14.125	72.3167	44.6	124.6	48.5617	0.305458	251.646
-80.0712	37.628	Fig. 3		Virginia	1		24.4444	0.0630902				11.1806	6.61667	14.125	72.3167	44.6	124.6	55.5324	3.49304	251.646
-79.7844	37.6646	Fig. 3	16	Virginia	1		18.3333	0.0189271				11.4147	6.61667	14.075	73.1231	44.6	124.6	28.9836	0.546928	227.098
-79.8393	37.3473	Fig. 3	17	Virginia	3	18.8889	23.8889					12.1053	7.2375	14.8667	69.3231	44.6	124.6	49.3315		229.376
-80.6266	37.2008	Fig. 3	18	Virginia	3		29.4444	0.000189271		X		11.4442	7.54583	14.1625	61.1231	43.9	116.1	75.3327	0.0142155	299.757
-80.9135	37.0665	Fig. 3	19	Virginia	2		22.2222			X		11.3838	7.52083	14.1875	60.4364	43.9	116.1	45.3857		326.451
-81.8229	36.6637	Fig. 3	20	Virginia	1		20					11.6643	7.35417	14.5375	57.7538	43.9	71.2	34.9121		413.582
-121.702	48.7374	Fig. 2	1	Washington	1		42.2222	0.000441631				6.36854	-3.075	10.9375	93.9167	37.5	249.8	150.049	0.0660675	30.0125
-123.916	47.9339	Fig. 2	2	Washington	11	37.7778	55.5556	0.00315451		X		8.12157	0.7	11.0333	61.8	35.8	87.6	198.444	0.624114	26.4633
-123.662	47.941	Fig. 2	3	Washington	17	48.8889	51.6667	0.00851717		X		8.36035	0.7	10.7	64.8333	35.2	88	181.173	1.53845	33.8351
-121.28	48.2722	Fig. 2	4	Washington	1		36.6667	0.000252361				5.19925	-3.075	10.9375	99.0583	37.5	249.8	131.742	0.0331468	77.3015
-121.202	48.0749	Fig. 2	5	Washington	4	37.7778	43.3333	0.00189271			X	5.37693	-3.075	11.0208	90.8857	20	249.8	158.862	0.299777	77.8706
-121.477	47.8846	Fig. 2	6	Washington	3		37.7778	0.00157725				6.291	-3.075	11.425	90.8545	20	249.8	131.797	0.207254	58.8495
-121.223	47.7366	Fig. 2	7	Washington	>1		50	0.00189271		X		5.8431	-3.075	11.2083	81.2583	20	249.8	184.777	0.348679	82.0854
-121.463	47.5886	Fig. 2	8	Washington	4	45.5556	52.7778	0.00189271		X		6.37558	-7.09583	11.425	73.9909	20	249.8	194.157	0.36638	68.1243
-121.583	47.3207	Fig. 2	9	Washington	5	48.8889	50			X		6.70752	-7.09583	11.4833	51.1692	20	120.6	181.144		58.5479
-120.279	47.0247	Fig. 2	10	Washington	1		20	0.0693992				8.39294	-0.208333	12.525	66.3417	41.7	87.6	48.6377	3.36529	161.892
-121.576	46.778	Fig. 2	11	Washington	5	42.7778	48.8889	0.00378541		X		6.79677	-7.09583	11.4833	51.6143	20	86.9	176.123	0.664696	87.4303
-120.955	46.5455	Fig. 2	12	Washington	>1		32.2222	0.00252361			X	7.1097	-7.09583	12.4042	64.1636	41.7	86.9	105.136	0.264526	140.381
-121.505	46.2424	Fig. 2		Washington	1	61.1111	87.7778		X			7.08956	-7.09583	12.4042	58.2583	20	86.9	337.889		131.965
-122.203	46.2142	Fig. 2		Washington	1				X			8.37735	-7.09583	12.2792	44.6833	20	78.2			78.8655
-119.926	46.5807	Fig. 2	13	Washington	1		18.8889	0.0189271				10.0565	2.0375	12.6	64.1273	41.7	87.6	37.0061	0.698315	204.553
-121.202	45.9887	Fig. 2	14	Washington	>1		24.4444					7.74558	-4.14167	12.4958	63.925	32.4	86.9	69.9478		157.234
-121.047	45.8407	Fig. 2	15	Washington	2		19.4444	0.00315451		X		8.18227	-4.14167	12.5333	69.8667	50.2	98.6	47.1974	0.148438	171.936
-122.076	45.7138	Fig. 2	16	Washington	4		35.5556	0.0012618		X		8.40177	-4.14167	12.4042	56.3143	23.7	98.6	113.642	0.142964	101.342
-79.7538	39.4849	Fig. 3	1	West Virginia	1		17.5556					9.8697	6.475	11.8	53.2667	49.1	56.2	32.2086		237.161
-79.5769	39.3873	Fig. 3	2	West Virginia	1		17.7778	0.00252361				9.78664	6.475	11.8	55.8667	49.1	78.4	33.4874	0.0842554	218.881
-78.2707	39.5521	Fig. 3	3	West Virginia	2		23.0556	0.0776009				10.7256	7.60833	13.2792	49.7071	28.6	68.1	51.6319	3.99466	129.953
-78.0388	39.5093	Fig. 3	4	West Virginia	1		22.2222	0.00630902				11.1048	7.60833	13.4917	48.8091	28.6	68.1	46.5557	0.292839	111.03
-77.8923	39.4361	Fig. 3	5	West Virginia	1		16.6667	0.00227125				11.3919	8.35	13.9	47.9273	28.6	68.1	22.1019	0.0500482	96.1022
-77.8435	39.3262	Fig. 3	6	West Virginia	1		17.7778	6.30902e-05		X		11.5975	8.32917	14.0292	48.1692	28.6	68.1	25.8918	0.00162862	85.4414
-77.8435	39.3262	Fig. 3		West Virginia	1		17.7778	6.30902e-05		X		11.5975	8.32917	14.0292	48.1692	28.6	68.1	25.8918	0.00162862	85.4414
-78.8689	39.2591	Fig. 3	7	West Virginia	1		17.7778	0.0012618				10.1887	6.475	12.7542	53.5571	41.6	78.4	31.8004	0.0400055	157.498
-78.4905	39.2774	Fig. 3	8	West Virginia	1		17.7778	0.0441631				10.7683	6.475	13.1292	51.325	41.6	63.9	29.3693	1.29315	130.494
-78.5698	39.137	Fig. 3	9	West Virginia	4		17.7778	0.0107253		X	X	10.8362	6.475	13.3083	50.9333	41.6	63.9	29.0845	0.311005	128.327
-79.0886	38.8258	Fig. 3	10	West Virginia	1		16.1111	0.00630902				10.3457	6.475	13.8167	59.4615	43.7	107.1	24.1636	0.151992	160.461
-79.6074	39.076	Fig. 3	11	West Virginia	1		16.1111	0.144476				9.82959	6.475	12.1292	57.0455	49.1	78.4	26.3289	3.79249	210.505
-79.351	39.015	Fig. 3	12	West Virginia	1		16.1111	0.032176				9.95761	6.475	12.2833	55.3727	43.7	78.4	25.7917	0.827385	187.341
-79.5463	38.8624	Fig. 3	13	West Virginia	1		16.1111	0.0315451				9.95279	6.475	12.3208	61.3917	49.1	107.1	25.8119	0.811797	200.272
-79.4975	38.8929	Fig. 3	14	West Virginia	1		16.1111	0.0536266				9.95374	6.475	12.2833	62.6	49.1	107.1	25.808	1.37984	196.726
-79.4914	38.7403	Fig. 3	15	West Virginia	1		18.3333	0.346996				10.0411	6.475	12.8917	61.8833	49.1	107.1	34.7451	12.0202	193.582
-79.2839	38.7403	Fig. 3	16	West Virginia	1		21.6667	0.485794				10.185	6.475	13.3458	60.775	46.5	107.1	48.0899	23.2917	175.715
-80.2543	38.6122	Fig. 3	17	West Virginia	1		17.2222	0.0719228				10.1902	6.475	12.7125	60.5286	52.9	107.1	29.4683	2.11309	257.607
-79.8942	38.4474	Fig. 3	18	West Virginia	1		17.2222	0.00189271				10.1676	6.475	13.2042	64.6909	52.9	107.1	29.5633	0.0557868	225.415
-79.8942	38.4474	Fig. 3		West Virginia	1		18.8889	0.012618				10.1676	6.475	13.2042	64.6909	52.9	107.1	36.54	0.459679	225.415
-79.8942	38.4474	Fig. 3		West Virginia	1		16.9444				X	10.1676	6.475	13.2042	64.6909	52.9	107.1	28.4003		225.415
-80.0041	38.3497	Fig. 3	19	West Virginia	>1		18.3333	0.0252361				10.2416	6.475	13.3083	69.8417	52.9	124.6	33.9041	0.853039	235.153
-79.9553	38.3436	Fig. 3	20	West Virginia	1		20.5556	0.0151416				10.2378	6.475	13.4083	69.6833	52.9	124.6	43.22	0.652458	230.913
-80.1872	38.2826	Fig. 3	21	West Virginia	2		17.5	0.0189271				10.3527	6.57083	13.4875	64.4417	52.9	107.1	29.9496	0.565156	251.528
-80.1017	38.1666	Fig. 3	22	West Virginia	1		17.7778	0.0145107				10.4307	6.61667	13.9458	69.0692	52.9	124.6	30.7854	0.445379	245.266
-80.0651	38.1605	Fig. 3	23	West Virginia	>1		16.6667	0.0189271				10.4302	6.57083	13.9458	69.0692	52.9	124.6	26.1355	0.493183	242.163
-80.2177	38.0201	Fig. 3	24	West Virginia	1		22.2222	0.0378541			X	10.5909	6.61667	13.9458	70.8917	54.2	124.6	48.7111	1.83838	257.744
-80.8158	37.9774	Fig. 3	25	West Virginia	1		20	0.102837				10.8469	6.75	13.1875	58.9583	53.9	76.3	38.3402	3.93096	310.308
-80.3703	37.7821	Fig. 3	26	West Virginia	1		16.9444	0.00157725		X		10.8189	6.61667	13.9458	71.7692	44.6	124.6	25.6681	0.0403637	276.668
-80.3703	37.7821	Fig. 3		West Virginia	1		17.7778	0.00189271		X	X	10.8189	6.61667	13.9458	71.7692	44.6	124.6	29.1569	0.0550199	276.668
-80.3703	37.7821	Fig. 3		West Virginia	1		17.7778	0.000315451				10.8189	6.61667	13.9458	71.7692	44.6	124.6	29.1569	0.00916999	276.668
-80.3703	37.7821	Fig. 3		West Virginia	1		16.6667	0.0529957				10.8189	6.61667	13.9458	71.7692	44.6	124.6	24.505	1.29477	276.668
-80.3703	37.7821	Fig. 3		West Virginia	1		16.1111	0.038485				10.8189	6.61667	13.9458	71.7692	44.6	124.6	22.1787	0.850985	276.668
-80.3764	37.5929	Fig. 3	27	West Virginia	1		22.7778				X	11.0315	6.61667	13.9833	71.2231	44.6	124.6	49.1872		278.049
-80.828	37.6112	Fig. 3	28	West Virginia	1		16.1111	0.00315451			X	10.9068	7.075	13.9458	63.5308	47.7	116.1	21.8099	0.0685932	317.961
-80.828	37.6112	Fig. 3		West Virginia	1		16.3889	0.00315451				10.9068	7.075	13.9458	63.5308	47.7	116.1	22.9732	0.0722516	317.961
-80.9745	37.4281	Fig. 3	29	West Virginia	>1		17.7778	0.019558				10.9931	7.52083	13.7208	63.9091	43.9	116.1	28.4264	0.554295	329.957
-80.9074	37.4281	Fig. 3	30	West Virginia	1		22.2222	0.00416395				11.004	7.25833	13.9458	63.9091	43.9	116.1	46.9786	0.19503	324.015
-110.702	44.9606	Fig. 2,5	1	Wyoming	>1			0.630902				1.88674	-4.13333	8.1	139.354	20.7	249.8			448.306
-110.69	44.98	Fig. 2,5	2	Wyoming	>1		71.1111	0.0726799				1.92156	-4.13333	8.1	130.175	20.7	249.8	289.661	20.9894	446.159
-110.66	44.8248	Fig. 2,5	3	Wyoming	1							1.48618	-4.13333	7.90833	133.431	20.7	249.8			463.428
-110.679	44.811	Fig. 2,5	4	Wyoming	1							1.47829	-4.13333	7.90833	133.431	20.7	249.8			464.949
-110.69	44.804	Fig. 2,5	5	Wyoming	1							1.47715	-4.13333	7.90833	133.431	20.7	249.8			465.71
-110.69	44.7943	Fig. 2,5	6	Wyoming	1							1.45919	-4.13333	7.90833	133.431	20.7	249.8			466.787
-110.718	44.8013	Fig. 2,5	7	Wyoming	1	57.2222	91.1111					1.50768	-3.88333	7.90833	139.533	20.7	249.8	375.398		466.002
-110.722	44.786	Fig. 2,5		Wyoming	>1	81.1111	92.2222		X			1.48164	-3.88333	7.90833	139.533	20.7	249.8	380.184		467.694
-110.717	44.777	Fig. 2,5		Wyoming	1							1.45768	-3.88333	7.90833	139.533	20.7	249.8			468.696
-110.69	44.7833	Fig. 2,5	8	Wyoming	2	65	68.8889					1.43458	-4.13333	7.90833	139.533	20.7	249.8	282.4		468.019
-110.715	44.7556	Fig. 2,5	9	Wyoming	1		86.1111	0.00369077				1.41243	-3.85417	7.90833	139.533	20.7	249.8	354.769	1.30545	471.083
-110.708	44.7459	Fig. 2,5		Wyoming	1							1.38492	-3.88333	7.90833	139.533	20.7	249.8			472.164
-110.691	44.7327	Fig. 2,5	10	Wyoming	1							1.33604	-3.88333	7.90833	139.533	20.7	249.8			473.636
-110.693	44.7244	Fig. 2,5		Wyoming	1							1.32062	-3.88333	7.90833	139.533	20.7	249.8			474.559
-110.695	44.7202	Fig. 2,5	11	Wyoming	1							1.31735	-3.88333	7.87917	139.533	20.7	249.8			475.019
-110.762	44.7022	Fig. 2,5	12	Wyoming	>1		87.7778		X			1.39622	-3.39583	7.80417	139.533	20.7	249.8	361.845		477.005
-110.71	44.7001	Fig. 2,5	13	Wyoming	1	86.6667	92.2222					1.30225	-3.44583	7.83333	139.533	20.7	249.8	380.94		477.243
-110.729	44.7043	Fig. 2,5	14	Wyoming	1	81.1111	92.7778	0.00940043	X			1.34219	-3.40417	7.83333	139.533	20.7	249.8	383.111	3.59061	476.775
-110.715	44.6904	Fig. 2,5	15	Wyoming	1							1.29681	-3.40417	7.80417	139.533	20.7	249.8			478.318
-110.75	44.6849	Fig. 2,5	16	Wyoming	1		91.6667	0.340687				1.34793	-3.39583	7.73333	139.533	20.7	249.8	378.409	128.532	478.928
-110.74	44.6794	Fig. 2,5		Wyoming	1		91.6667	0.00340687				1.31917	-3.39583	7.63333	139.533	20.7	249.8	378.531	1.28574	479.544
-110.857	44.5692	Fig. 2,5	17	Wyoming	1		71.1111					1.44934	-3.39583	7.37917	137.183	20.7	249.8	291.652		491.853
-110.825	44.5609	Fig. 2,5	18	Wyoming	1	48.3333	95					1.39053	-3.39583	7.37917	133.338	20.7	249.8	392.266		492.741
-110.8	44.5755	Fig. 2,5	19	Wyoming	1		93.8889					1.34682	-3.39583	7.37917	137.871	20.7	249.8	387.77		491.105
-110.868	44.5512	Fig. 2,5	20	Wyoming	4	84.4444	94.4444					1.46464	-3.39583	7.37917	137.183	20.7	249.8	389.613		493.869
-110.813	44.5582	Fig. 2,5	21	Wyoming	1							1.36702	-3.39583	7.37917	137.871	20.7	249.8			493.039
-110.808	44.5554	Fig. 2,5		Wyoming	1							1.35714	-3.39583	7.37917	137.871	20.7	249.8			493.343
-110.804	44.554	Fig. 2,5		Wyoming	1							1.34978	-3.39583	7.37917	137.871	20.7	249.8			493.494
-110.801	44.5526	Fig. 2,5		Wyoming	1							1.34371	-3.39583	7.37917	137.871	20.7	249.8			493.646
-110.808	44.5457	Fig. 2,5	22	Wyoming	1		95.5556	0.00138798				1.35614	-3.39583	7.37917	141.769	20.7	249.8	394.751	0.546265	494.42
-110.797	44.5422	Fig. 2,5		Wyoming	1							1.33541	-3.39583	7.37917	141.769	20.7	249.8			494.798
-110.78	44.5422	Fig. 2,5	23	Wyoming	1							1.30307	-3.39583	7.37917	141.769	20.7	249.8			494.79
-110.878	44.5388	Fig. 2,5	24	Wyoming	1			0.00454249				1.48303	-3.39583	7.37917	140.645	20.7	249.8			495.269
-110.872	44.5332	Fig. 2,5		Wyoming	1			0.0435322				1.47309	-3.39583	7.37917	140.645	20.7	249.8			495.875
-110.843	44.5221	Fig. 2,5	25	Wyoming	1		63.3333	0.170343				1.42378	-3.39583	7.37917	126.945	20.7	249.6	259.173	44.0159	497.069
-110.833	44.5187	Fig. 2,5	26	Wyoming	1		93.8889	0.00113562				1.40559	-3.39583	7.37917	132.767	20.7	249.6	387.522	0.438759	497.443
-110.849	44.5159	Fig. 2,5		Wyoming	>1		93.8889		X			1.43488	-3.39583	7.37917	126.945	20.7	249.6	387.399		497.769
-110.697	44.5796	Fig. 2,5	27	Wyoming	1							1.16473	-3.39583	7.37917	137.871	20.7	249.8			490.642
-110.683	44.5678	Fig. 2,5	28	Wyoming	1							1.14055	-3.39583	7.37917	137.871	20.7	249.8			491.96
-110.862	44.493	Fig. 2,5	29	Wyoming	1		87.7778					1.4587	-3.39583	7.37917	129.73	20.7	249.6	361.582		500.324
-110.862	44.493	Fig. 2,5		Wyoming	1		93.8889					1.4587	-3.39583	7.37917	129.73	20.7	249.6	387.298		500.324
-110.862	44.493	Fig. 2,5	30	Wyoming	1							1.4587	-3.39583	7.37917	129.73	20.7	249.6			500.324
-110.862	44.493	Fig. 2,5		Wyoming	1		93.8889					1.4587	-3.39583	7.37917	129.73	20.7	249.6	387.298		500.324
-110.862	44.493	Fig. 2,5		Wyoming	1		77.2222					1.4587	-3.39583	7.37917	129.73	20.7	249.6	317.243		500.324
-110.862	44.493	Fig. 2,5		Wyoming	1		92.2222					1.4587	-3.39583	7.37917	129.73	20.7	249.6	380.281		500.324
-110.862	44.493	Fig. 2,5		Wyoming	1		92.2222					1.4587	-3.39583	7.37917	129.73	20.7	249.6	380.281		500.324
-110.857	44.484	Fig. 2,5	31	Wyoming	1		92.2222					1.45495	-3.39583	7.37917	135.827	20.7	249.6	380.297		501.319
-110.857	44.484	Fig. 2,5		Wyoming	1		93.3333					1.45495	-3.39583	7.37917	135.827	20.7	249.6	384.975		501.319
-110.857	44.484	Fig. 2,5		Wyoming	1		96.1111					1.45495	-3.39583	7.37917	135.827	20.7	249.6	396.676		501.319
-110.857	44.484	Fig. 2,5		Wyoming	1		94.4444					1.45495	-3.39583	7.37917	135.827	20.7	249.6	389.654		501.319
-110.848	44.4707	Fig. 2,5	32	Wyoming	1							1.43764	-3.39583	7.37917	131.583	20.7	249.6			502.789
-110.848	44.4707	Fig. 2,5	32A	Wyoming	1		93.8889					1.43764	-3.39583	7.37917	131.583	20.7	249.6	387.387		502.789
-110.848	44.4707	Fig. 2,5		Wyoming	1		95					1.43764	-3.39583	7.37917	131.583	20.7	249.6	392.067		502.789
-110.848	44.4707	Fig. 2,5		Wyoming	1		93.8889					1.43764	-3.39583	7.37917	131.583	20.7	249.6	387.387		502.789
-110.848	44.4707	Fig. 2,5		Wyoming	1		94.4444					1.43764	-3.39583	7.37917	131.583	20.7	249.6	389.727		502.789
-110.848	44.4707	Fig. 2,5	32B	Wyoming	1		93.3333					1.43764	-3.39583	7.37917	131.583	20.7	249.6	385.048		502.789
-110.829	44.4797	Fig. 2,5	33	Wyoming	1		87.7778					1.40173	-3.39583	7.37917	132.767	20.7	249.6	361.822		501.768
-110.816	44.4797	Fig. 2,5		Wyoming	1		65					1.37728	-3.39583	7.37917	132.767	20.7	249.6	266.349		501.758
-110.816	44.4797	Fig. 2,5		Wyoming	1		66.1111					1.37728	-3.39583	7.37917	132.767	20.7	249.6	271.003		501.758
-110.816	44.4797	Fig. 2,5		Wyoming	1		76.1111					1.37728	-3.39583	7.37917	132.767	20.7	249.6	312.924		501.758
-110.816	44.4797	Fig. 2,5		Wyoming	1		70					1.37728	-3.39583	7.37917	132.767	20.7	249.6	287.298		501.758
-110.816	44.4797	Fig. 2,5	33A	Wyoming	1							1.37728	-3.39583	7.37917	132.767	20.7	249.6			501.758
-110.821	44.4714	Fig. 2,5	34	Wyoming	1							1.38756	-3.39583	7.37917	129.085	20.7	249.6			502.685
-110.819	44.4582	Fig. 2,5		Wyoming	1							1.38317	-3.39583	7.37917	129.085	20.7	249.6			504.146
-110.965	44.4281	Fig. 2,5	35	Wyoming	15							1.64981	-3.39583	7.37917	125.655	20.7	249.6			507.711
-110.935	44.4176	Fig. 2,5	36	Wyoming	1							1.60006	-3.39583	7.325	125.655	20.7	249.6			508.833
-110.798	44.4295	Fig. 2,5	37	Wyoming	1							1.3401	-3.39583	7.37917	134.6	20.7	249.6			507.328
-110.807	44.3623	Fig. 2,5	38	Wyoming	1							1.35444	-3.39583	7.1875	137.331	20.7	249.6			514.802
-110.891	44.2949	Fig. 2,5	39	Wyoming	1							1.54587	-3.39583	6.95417	137.331	20.7	249.6			522.384
-110.875	44.3034	Fig. 2,5	40	Wyoming	1							1.50746	-3.39583	6.99583	137.331	20.7	249.6			521.407
-110.867	44.2955	Fig. 2,5	41	Wyoming	1							1.49534	-3.39583	6.9625	137.331	20.7	249.6			522.275
-110.65	44.3153	Fig. 2,5	42	Wyoming	1							1.06523	-3.39583	6.95417	134.069	20.7	249.6			520.052
-110.64	44.2975	Fig. 2,5	42A	Wyoming	>1	87.7778	92.2222					1.05296	-3.39583	6.88333	134.069	20.7	249.6	381.991		522.04
-110.633	44.2804	Fig. 2,5	43	Wyoming	1		67.7778					1.04519	-3.39583	6.49583	134.069	20.7	249.6	279.385		523.953
-110.512	44.312	Fig. 2,5	44	Wyoming	1							0.897034	-3.39583	6.61667	148.667	20.7	249.6			520.568
-110.512	44.2982	Fig. 2,5		Wyoming	1							0.895338	-3.39583	6.04583	148.667	20.7	249.6			522.105
-110.495	44.287	Fig. 2,5	45	Wyoming	1		93.8889					0.875785	-3.39583	6.04583	148.667	20.7	249.6	389.756		523.315
-110.649	44.1405	Fig. 2,5	46	Wyoming	1		70					1.14374	-3.39583	6.04583	137.085	20.7	249.6	288.282		539.473
-110.556	44.1675	Fig. 2,5	47	Wyoming	>1	48.8889	72.7778					0.982613	-3.39583	6.04583	145.325	20.7	249.6	300.607		536.619
-110.48	44.2091	Fig. 2,5	48	Wyoming	1							0.883248	-3.39583	6.04583	148.667	20.7	249.6			531.944
-110.462	44.1913	Fig. 2,5	49	Wyoming	1							0.873675	-3.39583	6.04583	144.5	20.7	249.6			533.891
-110.414	44.7694	Fig. 2,5	50	Wyoming	>1	81.1111	92.2222		X			1.24746	-4.20417	7.9375	133.343	20.7	249.8	381.171		469.595
-110.424	44.7609	Fig. 2,5	51	Wyoming	1							1.2234	-4.20417	7.90833	133.343	20.7	249.8			470.552
-110.406	44.7555	Fig. 2,5	52	Wyoming	1							1.21119	-4.20417	7.90833	133.343	20.7	249.8			471.127
-110.451	44.7354	Fig. 2,5	53	Wyoming	1							1.15409	-4.20417	7.90833	133.343	20.7	249.8			473.423
-110.46	44.7085	Fig. 2,5	54	Wyoming	1							1.08827	-4.20417	7.90833	139.062	20.7	249.8			476.421
-110.575	44.6978	Fig. 2,5	55	Wyoming	1							1.13915	-4.13333	7.87917	137.957	20.7	249.8			477.677
-110.578	44.6616	Fig. 2,5	56	Wyoming	1			0.0466867				1.08179	-4.13333	7.74583	143.938	20.7	249.8			481.697
-110.621	44.624	Fig. 2,5	57	Wyoming	1							1.08768	-3.88333	7.37917	143.938	20.7	249.8			485.794
-110.583	44.6186	Fig. 2,5	58	Wyoming	1		90					1.03747	-4.13333	7.37917	144.142	20.7	249.8	372.705		486.458
-110.603	44.5976	Fig. 2,5	59	Wyoming	2							1.0503	-4.13333	7.37917	143.938	20.7	249.8			488.757
-110.473	44.6074	Fig. 2,5	60	Wyoming	1							0.923741	-4.20417	7.37917	136.164	20.7	249.6			487.675
-110.476	44.6629	Fig. 2,5	61	Wyoming	1		90					0.998907	-4.20417	7.63333	145.975	20.7	249.8	372.867		481.518
-110.438	44.6311	Fig. 2,5		Wyoming	1							0.934718	-4.20417	7.37917	129.833	20.7	249.6			484.985
-110.425	44.628	Fig. 2,5		Wyoming	1		71.1111					0.930906	-4.20417	7.37917	129.833	20.7	249.6	293.837		485.316
-110.421	44.6217	Fig. 2,5		Wyoming	1		85					0.921909	-4.20417	7.37917	129.833	20.7	249.6	352.167		486.006
-110.416	44.6361	Fig. 2,5		Wyoming	1							0.943771	-4.20417	7.3875	124.385	20.7	249.6			484.41
-110.568	44.4533	Fig. 2,5	62	Wyoming	1							0.980103	-3.39583	7.37917	145.364	20.7	249.6			504.851
-110.581	44.4435	Fig. 2,5	63	Wyoming	1		93.3333					0.994464	-3.39583	7.37917	145.364	20.7	249.6	386.916		505.918
-110.576	44.4305	Fig. 2,5	64	Wyoming	1		93.3333					0.990561	-3.39583	7.37917	145.364	20.7	249.6	386.933		507.37
-110.397	44.9356	Fig. 2,5	65	Wyoming	1							1.74102	-4.20417	8.37083	136.127	20.7	249.8			451.11
-110.386	44.9056	Fig. 2,5	65A	Wyoming	1		68.8889		X			1.64922	-4.20417	8.28333	134.638	20.7	249.8	281.495		454.43
-110.145	44.8497	Fig. 2,5	66	Wyoming	1							1.87332	-4.20417	8.29583	120.477	20.7	249.6			460.814
-110.096	44.8246	Fig. 2,5	67	Wyoming	1							1.89242	-4.20417	8.20833	120.477	20.7	249.6			463.654
-110.243	44.792	Fig. 2,5	68	Wyoming	1			0.00630902				1.47599	-4.20417	8.1	125.042	20.7	249.6			467.069
-110.22	44.7571	Fig. 2,5	69	Wyoming	1							1.40288	-4.20417	8.03333	125.042	20.7	249.6			470.973
-110.212	44.7432	Fig. 2,5	70	Wyoming	1							1.3699	-4.20417	8.07083	125.042	20.7	249.6			472.523
-110.201	44.741	Fig. 2,5	71	Wyoming	1							1.38089	-4.20417	8.13333	125.042	20.7	249.6			472.787
-110.316	44.7593	Fig. 2,5	72	Wyoming	>1		92.2222					1.27499	-4.20417	7.99167	125.042	20.7	249.6	381.055		470.661
-110.32	44.7808	Fig. 2,5		Wyoming	1							1.33244	-4.20417	8.05417	125.042	20.7	249.6			468.274
-110.282	44.7647	Fig. 2,5	73	Wyoming	1							1.33017	-4.20417	8.03333	125.042	20.7	249.6			470.073
-110.278	44.7441	Fig. 2,5	74	Wyoming	1							1.27141	-4.20417	7.9375	125.042	20.7	249.6			472.362
-110.241	44.7419	Fig. 2,5	75	Wyoming	1				X			1.31569	-4.20417	7.9375	125.042	20.7	249.6			472.639
-110.018	44.7434	Fig. 2,5	76	Wyoming	1							1.72676	-4.20417	8.20833	126.492	50.7	249.6			472.518
-110.024	44.7058	Fig. 2,5	77	Wyoming	1							1.57407	-4.20417	8.20833	126.492	50.7	249.6			476.703
-110.342	44.7219	Fig. 2,5	78	Wyoming	1							1.15251	-4.20417	7.89167	124.385	20.7	249.6			474.814
-110.373	44.6911	Fig. 2,5	79	Wyoming	1							1.05771	-4.20417	7.80417	124.385	20.7	249.6			478.258
-110.342	44.7058	Fig. 2,5	80	Wyoming	1							1.10886	-4.20417	7.83333	124.385	20.7	249.6			476.604
-110.321	44.6906	Fig. 2,5	81	Wyoming	1							1.07824	-4.20417	7.65833	124.385	20.7	249.6			478.291
-110.321	44.6709	Fig. 2,5	82	Wyoming	1							1.03274	-4.20417	7.55	124.385	20.7	249.6			480.479
-110.279	44.6768	Fig. 2,5	83	Wyoming	1	45	82.2222					1.07634	-4.20417	7.59583	125.042	20.7	249.6	339.846		479.843
-110.257	44.6799	Fig. 2,5	84	Wyoming	1							1.10563	-4.20417	7.59583	125.042	20.7	249.6			479.509
-110.276	44.6598	Fig. 2,5	85	Wyoming	1							1.03299	-4.20417	7.59583	124.385	20.7	249.6			481.734
-110.255	44.645	Fig. 2,5	86	Wyoming	1							1.016	-4.20417	7.59583	124.385	20.7	249.6			483.388
-110.219	44.6589	Fig. 2,5	87	Wyoming	1							1.09617	-4.20417	7.9625	122.692	20.7	249.6			481.885
-110.205	44.6454	Fig. 2,5	88	Wyoming	1							1.07696	-4.20417	8.02917	122.692	20.7	249.6			483.394
-110.31	44.603	Fig. 2,5	89	Wyoming	1		91.1111					0.891558	-4.20417	7.55	124.385	20.7	249.6	377.995		488.036
-110.331	44.5913	Fig. 2,5	90	Wyoming	1							0.871817	-4.20417	7.42083	124.385	20.7	249.6			489.328
-110.302	44.5891	Fig. 2,5	91	Wyoming	1							0.86887	-4.20417	7.55	122.25	20.7	249.6			489.579
-110.189	44.6061	Fig. 2,5	92	Wyoming	1							0.986282	-4.20417	8.075	122.692	20.7	249.6			487.792
-110.286	44.5611	Fig. 2,5	93	Wyoming	1							0.82109	-4.20417	7.37917	122.25	20.7	249.6			492.691
-110.241	44.5517	Fig. 2,5	94	Wyoming	1							0.817341	-4.20417	7.475	122.25	20.7	249.6			493.765
-110.268	44.5388	Fig. 2,5	95	Wyoming	1	85.5556	92.2222					0.786722	-4.20417	7.37917	127.023	20.7	249.6	383.114		495.186
-110.256	44.5204	Fig. 2,5	96	Wyoming	>1		87.7778	0.000630902				0.755873	-4.20417	7.37917	130.342	20.7	249.6	364.545	0.229302	497.232
-109.132	44.5381	Fig. 2,5	97	Wyoming	>1	24.4444	37.7778			X		4.07134	-4.20417	8.32917	95.3583	48.6	249.6	141.131		495.295
-108.338	44.8152	Fig. 2,5	98	Wyoming	>1							6.57667	-2.0125	9.36667	71.0692	48.6	119.3			464.595
-108.25	44.5885	Fig. 2,5	99	Wyoming	1							6.31286	-2.80833	9.36667	73.7571	48.6	119.3			489.671
-110.621	43.9947	Fig. 2,5	100	Wyoming	1			0.00630902				1.17724	-3.39583	5.58333	157.11	20.7	249.6			555.712
-110.711	43.2998	Fig. 2,5	101	Wyoming	>1		34.4444	0.00630902			X	1.68296	-3.84583	6.12083	122.258	29	249.5	137.256	0.863352	632.832
-110.457	43.4126	Fig. 2,5	102	Wyoming	2		43.3333	0.0227125				1.10577	-5.13333	5.425	134.982	74.4	249.5	176.844	4.00452	620.385
-110.922	42.8417	Fig. 2,5	103	Wyoming	1	20	60	0.00239743				2.5037	-3.39583	6.74583	107.062	29	206.3	240.667	0.575249	683.854
-110.02	43.2717	Fig. 2,5	104	Wyoming	6							0.893238	-5.13333	6.4	127.117	50.8	249.5			636.031
-109.583	42.7149	Fig. 2,5	105	Wyoming	1						X	2.32226	-5.13333	6.8875	87.2214	50.8	138.3			697.87
-109.809	43.5959	Fig. 2,5	106	Wyoming	>1		28.8889					1.06511	-5.13333	6.91667	135.154	56.1	249.6	116.638		599.974
-109.626	43.4972	Fig. 2,5	107	Wyoming	1		20					1.39691	-5.13333	6.775	120.73	77.7	206.3	78.064		611.02
-108.85	43.1025	Fig. 2,5	108	Wyoming	>1		43.3333	0.12618				3.92117	-5.13333	8.27083	78.1923	50.8	119.3	164.986	20.7555	654.923
-108.463	42.6585	Fig. 2,5	109	Wyoming	>1	37.7778	48.8889	0.00630902				4.90751	-3.29583	8.27083	62.2333	46.6	79.9	184.064	1.15778	704.182
-108.315	42.4329	Fig. 2,5	110	Wyoming	>1							5.1075	-3.15417	7.87083	62.1571	43.5	79.9			729.2
-108.223	43.6381	Fig. 2,5	111	Wyoming	1		57.2222	0.794936		X		6.4755	-2.33333	8.27083	76.0231	61.3	119.3	212.332	168.284	595.25
-108.392	43.7298	Fig. 2,5	111	Wyoming	1							6.26037	-3.4625	8.27083	79.2429	61.3	119.3			585.272
-107.138	42.7642	Fig. 2,5	112	Wyoming	>1							6.09352	1.5875	8.25	61.9615	43.5	75.4			692.509
-106.708	42.4823	Fig. 2,5	113	Wyoming	>1		59.4444	0.00473176		X		6.00807	0.741667	8.40833	60.925	43.5	75	223.597	1.05483	723.826
-105.397	42.6232	Fig. 2,5	114	Wyoming	1						X	6.96672	1.95	9.375	62.4846	35.7	89			708.154
-106.849	41.4533	Fig. 2,5	115	Wyoming	6		48.8889	0.000630902		X		4.44751	-1.56667	7.5625	50.5167	38.9	59.6	185.999	0.116995	837.964
-105.82	41.3334	Fig. 2,5	116	Wyoming	1		23.3333					4.62375	-2.74583	9.32917	55.9462	24.6	94.7	78.4215		851.385
-155.351	67.3816	Fig. 9	1	Alaska	1		37.7778					-7.47513	-11.8042	-4.1625	60.4	45.2	81.7			232.564
-153.544	66.9255	Fig. 9	2	Alaska	1							-6.72783	-11.125	-3.73333	66.8727	51.1	77			298.418
-157.446	66.4356	Fig. 9	3	Alaska	1							-4.19997	-7.30833	-2.925	69.2818	61.9	74.9			124.205
-164.904	65.895	Fig. 9	4	Alaska	>1		65.5556	0.000630902				-4.68585	-6.22083	-3.40833	104.415	63.4	243.1			41.7831
-163.198	65.7429	Fig. 9	5	Alaska	1		37.7778					-4.13139	-5.52917	0	80.275	59.1	118.1			37.0961
-165.259	65.2024	Fig. 9	6	Alaska	2	37.7778	68.8889	0.000504721			X	-4.43301	-6.67083	-2.76667	99.5167	62.2	243.1			40.8563		5955			545							3450							61										1587
-162.117	64.7462	Fig. 9	7	Alaska	2							-4.15971	-5.45833	0	76.7429	57.1	115.6			8.04583
-160.901	65.2192	Fig. 9	8	Alaska	1							-3.93846	-5.25417	0	72.6929	51.7	101.2			34.4918
-154.887	65.0165	Fig. 9	9	Alaska	8	30	48.8889	0.00283906				-3.2377	-5.93333	-2.18333	70.58	52.5	79.4			284.185		292										39		32			22
-154.65	65.253	Fig. 9	10	Alaska	1		55	0.00820172				-3.39352	-5.93333	-2.18333	71.0167	52.5	79.4			286.199		442										92
-153.214	65.4895	Fig. 9	11	Alaska	5	27.7778	37.5	0.00378541			X	-4.12676	-6.39167	-2.21667	69.8833	58.2	77.1			335.424		350
-150.68	65.895	Fig. 9	12	Alaska	1		54.4444				X	-4.82266	-7.5125	-3.3875	73.4	57.4	98			434.524
-156.981	64.307	Fig. 9	13	Alaska	1							-2.89959	-3.9375	-1.82917	81.875	63.9	137.3			189.897
-150.444	65.101	Fig. 9	14	Alaska	3	38.3333	57.7778	0.00914807			X	-4.14039	-7.5125	-2.8125	82.3	60	111.4			404.475		417										120					86												121
-149.667	65.1686	Fig. 9	15	Alaska	1		45.5556	0.00315451			X	-3.86615	-6.575	-2.50417	80.3923	68.3	105			405.207		634										38					494
-149.717	65.5402	Fig. 9	16	Alaska	1							-4.18368	-6.575	-2.90417	73.3	60	80.2			401.595
-148.619	65.4389	Fig. 9	17	Alaska	1		54.4444					-3.90712	-6.325	-2.37083	78.5833	69.2	102			352.665
-145.967	65.1179	Fig. 9	18	Alaska	10	22.2222	67.2222	0.0138798			X	-4.94002	-7.67917	-2.21667	76.6909	66.6	86.9			233.074		338										252					118
-144.514	65.4389	Fig. 9	19	Alaska	11	37.7778	56.6667	0.00820172			X	-6.06922	-8.175	-3.92083	68.7364	60.4	75.7			163.126		813															173												248
-144.185	65.253	Fig. 9	20	Alaska	2							-6.05441	-8.35	-3.775	67.9917	60.4	81.4			148.678
-142.479	65.1179	Fig. 9	21	Alaska	1							-6.34621	-8.8625	-4.74583	66.8182	58.9	73.5			71.1417
-150.689	63.9185	Fig. 9	22	Alaska	1							-4.08189	-21.325	-2.6375	85.0071	74.8	111.4			276.513
-151.179	63.6144	Fig. 9	23	Alaska	1							-4.46002	-21.325	-1.1	86.1692	74.8	111.4			250.297
-157.953	62.4319	Fig. 9	24	Alaska	>1							-2.09081	-3.5375	-1.425	78.7	66.4	95.5			202.916
-160.757	61.0635	Fig. 9	25	Alaska	>1							-0.558979	-2.38333	0.7875	74.6571	56.6	85			77.1764
-160.2	61.1649	Fig. 9	26	Alaska	1		65.5556					-0.697177	-2.59167	0.7875	69.8385	56.6	84.2	271.162		108.804
-142.31	60.8102	Fig. 9	27	Alaska	1							-4.03526	-17.5333	4.69167	76.0154	55.4	93.4			71.5728
173.039	52.8828	Fig. 9	28	Alaska	1							2.68066	-0.0791667	5.10833	72.5455	61	81.7			8.08908
178.536	51.9641	Fig. 9	29	Alaska	1							3.28437	-0.404167	5.175	79.7455	47.4	125.2			2.83558
179.644	51.9483	Fig. 9	30	Alaska	1							3.1818	-0.5625	5.175	83.4857	64.3	125.2			7.4618
-177.871	51.7206	Fig. 9	31	Alaska	1							3.7816	-0.1625	5.75	79.7	45.7	100.5			4.90847
-177.21	51.7404	Fig. 9	32	Alaska	1		103.889		X			3.95857	-0.1625	5.60417	77.85	63.7	88.8	418.942		4.65789
-176.616	51.7681	Fig. 9	33	Alaska	1							4.07935	-0.166667	5.875	78.5929	61.7	88.8			7.41245
-176.093	52.0532	Fig. 9	34	Alaska	12	87.7778	97.7778		X			4.05605	-0.166667	5.8875	83.1636	74.2	101.9	392.746		5.30835
-174.192	52.366	Fig. 9	35	Alaska	1							4.0658	0.266667	6.06667	83.7077	62.7	112.3			6.2283
-174.061	52.3264	Fig. 9	36	Alaska	1							4.06736	0.266667	6.06667	83.7077	62.7	112.3			2.9994
-174.505	52.1047	Fig. 9	37	Alaska	1		75					4.05756	0.266667	6.0375	87.68	62.7	112.3	296.975		9.0758
-172.485	52.3264	Fig. 9	38	Alaska	1							3.76072	1.72083	6.07083	85.275	68.2	134.2			5.00045
-169.795	52.8113	Fig. 9	39	Alaska	1							3.59547	0.220833	5.6625	101.592	78.3	175.3			5.29726
-170.031	52.9126	Fig. 9	40	Alaska	1				X			3.52311	0.220833	5.6625	102.1	61	175.3			7.60127
-168.747	53.0647	Fig. 9	41	Alaska	16	6.11111	20	3.28069	X			3.05476	-1.9	5.6625	89.8143	45.4	131.8	71.0797	232.491	2.88891
-168.139	52.9802	Fig. 9	42	Alaska	1		101.111					3.17973	-1.9	5.65	89.5	73.4	131.8	410.493		23.6192		1377			39												29												350
-168.207	53.4585	Fig. 9	43	Alaska	28	35	101.667					3.18209	-1.9	5.36667	85.4308	45.4	131.8	412.828		7.0939		2282			164												67												606
-168.021	54.0107	Fig. 9	44	Alaska	1							3.18502	-0.991667	5.33333	79.3909	45.4	125.4			50.4155
-166.56	53.7434	Fig. 9	45	Alaska	>1		34.4444					3.01547	-1.99167	5.67917	78.8143	58.8	116.4	131.643		2.1226
-166.001	54.1234	Fig. 9	46	Alaska	>1		82.7778					3.09294	-1.99167	5.67917	78.31	61.2	116.4	333.683		6.75247		952			10												192												288
-165.527	54.2188	Fig. 9	47	Alaska	1							3.13509	-1.61667	5.49583	74.1167	61.2	83.1			2.55662
-165.131	54.1101	Fig. 9	48	Alaska	>1							3.0449	-1.61667	5.49583	76.2923	67.7	88.5			20.491
-164.845	54.5513	Fig. 9	49	Alaska	1							2.95563	-4.30833	5.40417	77.8083	69.9	88.5			3.87403
-163.511	55.2101	Fig. 9	50	Alaska	1							2.89054	-4.30833	4.89167	92.3833	73.3	170.9			17.7414
-162.818	54.7878	Fig. 9	51	Alaska	1							2.69709	-2.91667	5.17083	94.3231	72.4	170.9			18.0598
-161.94	55.3283	Fig. 9	52	Alaska	>1		60					2.54606	-4.09167	5	76.8769	58.9	108.7	240.488		14.3715
-160.647	55.6324	Fig. 9	53	Alaska	1							2.56543	-2.375	5.33333	78.2154	58.9	90.8			9.0168
-160.934	56.1561	Fig. 9	54	Alaska	1	65.5556	82.2222					2.58173	-1.94167	4.96667	76.5667	58.9	90.8	333.502		18.2249
-158.797	56.79	Fig. 9	55	Alaska	1							2.25491	-4.93333	5.0625	83.0833	49.5	128.1			1.11667
-156.714	57.9924	Fig. 9	56	Alaska	1							2.06056	-2.59583	4.80417	81.6917	74.1	91.3			36.1559
-155.366	58.2722	Fig. 9	57	Alaska	1							1.19367	-4.20833	4.87917	76.5923	62.9	99.9			35.5181
-154.993	58.2722	Fig. 9	58	Alaska	>1							1.00094	-4.20833	4.87917	76.325	62.9	90.3			28.5441
-153.956	58.884	Fig. 9	59	Alaska	1							0.962149	-4.20833	4.925	81.8364	64.7	108.4			21.8607
-137.531	58.6865	Fig. 9	60	Alaska	1							-0.479054	-11.3083	6.8375	71.5154	44.4	84			6.08246
-135.927	58.1981	Fig. 9	61	Alaska	1							3.87257	-4.34167	8.19583	79.3929	50	125.7			1.47445
-135.647	58.0862	Fig. 9	62	Alaska	1							4.40757	-3.35417	8.19583	80.2462	50	125.7			3.71328
-136.106	58.0191	Fig. 9	63	Alaska	1							4.3206	-1.16667	8.19583	81.9818	51	125.7			9.11932
-135.793	57.9184	Fig. 9	64	Alaska	12	27.2222	81.6667	0.000630902				4.65029	-1.2125	8.64167	77.2857	50	125.7	322.462	0.202831	12.6613		592										33																	137
-136.128	57.84	Fig. 9	65	Alaska	3	28.8889	43.8889	0.00189271			X	4.76901	-1.10833	8.64167	82.5462	51	130.6	163.741	0.308984	14.8371		276										42		25			18
-135.759	57.7953	Fig. 9	66	Alaska	4	38.3333	39.4444	0.000189271				4.77349	-0.820833	8.64167	77.9167	50	125.7	145.144	0.027389	18.4287		786										133																	206
-135.188	57.7953	Fig. 9	67	Alaska	10	13.3333	41.1111	0.00138798		X	X	4.59015	-2.05417	8.64167	78.3462	50	130.4	152.881	0.21156	1.40724		787										99																	201
-135.39	57.37	Fig. 9	68	Alaska	24	16.6667	47.2222	0.00157725			X	5.02438	0	8.64167	87.8769	50	148.4	176.603	0.277713	11.6887		393												63			43
-134.987	56.9671	Fig. 9	69	Alaska	9	15.5556	50	0.00504721				5.13612	0	8.64167	93.0273	68.8	148.4	187.749	0.944768	14.5626		268															93
-135.166	56.8104	Fig. 9	70	Alaska	3	35	65	0.000820172		X		5.16184	0	8.64167	94.1385	68.8	148.4	250.415	0.204768	1.48909		4877			378							2745																	1440
-134.864	56.7209	Fig. 9	71	Alaska	1							5.19919	0	8.64167	86.1462	59.5	148.4			4.81317
-132.547	56.7992	Fig. 9	72	Alaska	1							2.51331	-6.04167	8.25	77.8154	56.2	96.2			5.18477
-132.234	56.7881	Fig. 9	73	Alaska	>1		51.6667	0.00630902				1.94353	-6.04167	8.25	80.4833	67.4	96.2	208.158	1.30934	11.0089		409															43												87
-132.301	56.5754	Fig. 9	74	Alaska	1							2.84881	-6.04167	8.3625	77.8786	56.2	96.2			2.72638
-132.749	56.4635	Fig. 9	75	Alaska	1							4.06129	-5.87917	8.3625	74.3	56.2	96.2			3.11534
-131.82	56.083	Fig. 9	76	Alaska	9	62.7778	88.3333	0.00523648			X	3.87778	-5.87917	8.95417	74.1923	41.1	106.7	353.73	1.84674	8.71375		413												52			27
-131.283	56.139	Fig. 9	77	Alaska	1							2.90248	-4.60417	8.8125	77.4923	48	106.7			14.1275
-130.958	55.8816	Fig. 9	78	Alaska	1		65.5556	0.000630902				3.12291	-4.79167	8.85	78.6818	58.4	106.7	261.322	0.164374	7.83976
-131.506	55.8368	Fig. 9	79	Alaska	1	42.7778	72.2222	0.000630902				4.13403	-3.62083	8.95417	72.3833	48	106.7	285.004	0.17927	7.44668		674										188
-157.18	21.1794	Fig. 10	1	Maui County	1		33.8889					22.4453	12.8125	25.1125	54.3462	35.9	61.4	47.8452		5.32263
-156.544	20.8486	Fig. 10	2	Maui County	1		35					21.084	8.5375	24.8708	50.575	27.3	61.4	58.1841		6.48562
-155.798	20.0442	Fig. 10	1	Hawaii County	1							17.0905	3.275	25.0625	46.5077	25	61.5			4.06563
-155.98	19.6486	Fig. 10	2	Hawaii County	1							16.9892	3.275	25.0625	46.4455	25	61.5			6.55437
-155.688	19.4799	Fig. 10	3	Hawaii County	1							17.1937	3.275	25.0625	45.275	25	61.5			23.8867
-155.247	19.441	Fig. 10	4	Hawaii County	1							17.1748	3.275	25.0625	48.2786	25	63.1			21.0824
-154.909	19.5318	Fig. 10	5	Hawaii County	1		28.3333					16.4773	3.275	24.9458	48.0545	25	63.1	49.5979		8.19391
-154.864	19.4929	Fig. 10	6	Hawaii County	1		28.8889					16.2674	3.275	24.9458	46.71	25	63.1	52.7994		4.52666
-154.89	19.4345	Fig. 10	7	Hawaii County	1		32.7778					16.3805	3.275	24.9458	47.9818	25	63.1	68.5822		4.69103
-155.402	19.214	Fig. 10	8	Hawaii County	1							17.0676	3.275	25.0625	48.35	25	63.1			11.0088
-118.432	52.8823	Fig. 11	1	Alberta	6					X		-0.13095	-6.70417	5.7625	72.35	66.9	79			432.664
-115.924	51.1821	Fig. 11	2	Alberta	1							-0.275135	-5.8125	5.7875	67.1308	50.1	80.6			243.527
-115.924	51.1821	Fig. 11	3	Alberta	1							-0.275135	-5.8125	5.7875	67.1308	50.1	80.6			243.527
-115.924	51.1821	Fig. 11	4	Alberta	1							-0.275135	-5.8125	5.7875	67.1308	50.1	80.6			243.527					95							42					155						23
-115.798	51.0685	Fig. 11	5	Alberta	1							-0.10239	-5.8125	5.7875	67.9357	50.1	80.6			230.903					217												140						39
-115.798	51.0685	Fig. 11	5	Alberta	1							-0.10239	-5.8125	5.7875	67.9357	50.1	80.6			230.903					217												140						39
-115.798	51.0685	Fig. 11	5	Alberta	1							-0.10239	-5.8125	5.7875	67.9357	50.1	80.6			230.903					217												140						39
-115.798	51.0685	Fig. 11	5	Alberta	1							-0.10239	-5.8125	5.7875	67.9357	50.1	80.6			230.903					217												140						39
-115.798	51.0685	Fig. 11	5	Alberta	1							-0.10239	-5.8125	5.7875	67.9357	50.1	80.6			230.903					217												140						39
-126.957	59.7761	Fig. 11	1	British Columbia	1							-2.60681	-5.37917	-0.283333	58.2	42	72.2			399.259
-126.342	59.3885	Fig. 11	2	British Columbia	1							-2.60801	-5.775	-0.0958333	62.2615	42	106.4			417.12									292			23															68
-125.185	59.0843	Fig. 11	3	British Columbia	15							-2.42122	-7.175	-0.075	60.9154	52	70.4			442.58
-123.836	57.7273	Fig. 11	4	British Columbia	>1							-1.80776	-6.925	0.791667	66.1308	50.5	76.4			421.563
-131.754	56.7015	Fig. 11	5	British Columbia	18							1.52452	-6.04167	7.62917	83.2083	68.3	106.7			5.16421											202
-121.787	56.1264	Fig. 11	6	British Columbia	>1							1.58206	-1.6375	3.60833	53.4231	40	65.9			492.856
-128.503	54.4854	Fig. 11	7	British Columbia	>1					X		2.70796	-3.24167	7.5875	75.4545	49	120.7			63.7949
-128.786	53.5958	Fig. 11	8	British Columbia	1							4.64749	-3.24167	9.2375	79.1	49	106.9			6.0382
-128.509	53.6066	Fig. 11	9	British Columbia	1							4.14041	-3.24167	9.04583	80.16	49	106.9			12.4365
-128.272	53.6366	Fig. 11	10	British Columbia	1							3.60005	-3.24167	9.04583	74.8769	41.1	106.9			17.5059
-128.793	53.4889	Fig. 11	11	British Columbia	1							4.88509	-3.24167	9.2375	81.425	49	106.9			7.24348
-128.486	53.2498	Fig. 11	12	British Columbia	1							4.81938	-3.24167	9.5625	80.8417	49	106.9			11.1307
-127.312	52.7403	Fig. 11	13	British Columbia	>1							3.48275	-2.9125	8.95833	77.8917	55.5	106.9			18.2953
-127.414	52.6426	Fig. 11	14	British Columbia	1							3.87249	-2.9125	9.10833	78.0462	55.5	106.9			19.2982
-127.16	52.5746	Fig. 11	15	British Columbia	1							3.5104	-3.9875	8.94167	77.8154	55.5	106.9			4.51247
-126.856	52.5914	Fig. 11	16	British Columbia	>1							2.75948	-5.26667	8.56667	76.3308	55.5	105.3			11.9699
-126.848	52.3803	Fig. 11	17	British Columbia	1						X	2.92531	-5.26667	8.56667	74.6692	55.5	105.3			10.0778
-126.647	52.2046	Fig. 11	18	British Columbia	1							2.50724	-5.70833	8.34167	75.9692	55.5	105.3			12.5573
-127.107	50.1574	Fig. 11	19	British Columbia	>1							7.427	2.70833	10.4542	63.6538	30.4	80.7			8.71089
-126.452	49.5768	Fig. 11	20	British Columbia	1							6.80975	1.58333	10.2917	58.9	30.4	120.1			4.7684												217																	137
-122.811	50.1534	Fig. 11	21	British Columbia	1							3.00914	-3.52083	10.9083	79.8692	41.4	125.4			59.1652					169							338																	119
-122.655	50.0635	Fig. 11	22	British Columbia	1							3.50626	-3.52083	10.9083	80.6	41.4	125.4			57.2836					32							39											41
-122.371	50.0723	Fig. 11	23	British Columbia	1							3.74204	-2.975	10.7208	76.45	41.4	125.4			73.1011					94							63																	108
-122.233	49.522	Fig. 11	24	British Columbia	2					X		5.36827	-2.94583	10.9083	64.5583	38.5	96			48.824
-118.163	50.5853	Fig. 11	25	British Columbia	3					X		2.63322	-5.14583	8.35417	79.6769	66.3	109.5			177.503					57												48												161
-117.41	49.738	Fig. 11	26	British Columbia	>1							3.30194	-4.37917	8.81667	93.2929	66.3	136			83.6614					150												1144												290
-116.389	50.6169	Fig. 11	27	British Columbia	>1							0.614698	-5.8125	7.95	74.3846	57.6	97.9			180.749					140												216
-116.151	50.3026	Fig. 11	28	British Columbia	6					X		1.14746	-5.23333	8.3125	84.4462	57.6	136			146.001					228												230						75
-116.08	50.1398	Fig. 11	29	British Columbia	>1							1.45357	-5.2125	8.34167	84.9692	57.6	136			128.444
-116.128	50.0466	Fig. 11	30	British Columbia	1							1.77835	-5.2125	8.47917	85.35	57.6	136			117.765
-116.007	49.9874	Fig. 11	31	British Columbia	>1						X	1.76354	-5.2125	8.47917	85.3455	57.6	136			111.076
-116.066	49.8627	Fig. 11	32	British Columbia	1							2.17008	-5.2125	8.47917	86.2333	57.6	136			97.8285
-102.452	21.8203	Fig. 12	1	Aquas calientes	>1	28	30				X	17.1606	11.9333	23.225	100.385	76	140	53.7044		287.703
-102.217	21.8192	Fig. 12	2	Aquas calientes	1		40					16.9913	11.9333	22.4167	100.992	76	140	96.2123		311.781
-115.559	32.3202	Fig. 12	1	Baja California	>1	44	53					19.6494	10.9458	24.0458	105.3	42.9	238.1	139.442		37.8248		24890									5222
-115.3	32.2878	Fig. 12	2	Baja California	>1	42	77					20.4947	10.9458	24.45	115.95	64.6	238.1	236.437		42.7856
-114.571	29.4121	Fig. 12	3	Baja California	>1							18.9811	16.0375	22.0625	90.9091	59	146.5			32.9588
-106.658	30.4423	Fig. 12	1	Chihuahua	1							16.304	11.0792	17.775	82.9333	52.2	105.3			119.907
-106.956	28.9523	Fig. 12	2	Chihuahua	1							14.3937	9.575	18.475	86.7091	76.6	97.5			247.573
-104.961	27.6701	Fig. 12	3	Chihuahua	6						X	18.4287	15.0292	19.9542	83.9385	23.2	105.9			206.39
-103.735	19.4229	Fig. 12	1	Colima	1							21.6235	7.80417	27.5375	87.5	55.1	204			65.3385
-106.098	26.6288	Fig. 12	1	Durango	1							15.0429	8.56667	20.3917	90.2231	79.8	103.6			261.288
-102.932	23.8024	Fig. 12	1	Guanajuato	1		104					16.6849	11.7	21.0792	84.7857	41.6	122.9	366.012		320.305
-103.282	23.6374	Fig. 12	2	Guanajuato	>1		45				X	16.0737	11.4875	20.725	83.5538	41.6	122.9	120.956		280.356
-103.212	23.5668	Fig. 12	3	Guanajuato	1							16.0136	11.4875	20.1583	84.65	41.6	122.9			283.979
-103.887	23.4402	Fig. 12	4	Guanajuato	1		2					15.8869	9.77917	24.0167	85.9273	41.6	122.9			215.007		960									176
-103.951	23.2263	Fig. 12	5	Guanajuato	1							16.0164	9.77917	26.2417	85.7857	41.6	122.9			200.165												176
-102.987	23.1077	Fig. 12	6	Guanajuato	2		75	0.0483333				15.969	11.4875	20.425	93.06	63.7	122.9	246.99	11.902	286.477		604
-103.654	22.7543	Fig. 12	7	Guanajuato	1							16.634	10.6625	26.9792	94.4167	80	122.9			210.218												80
-103.591	22.4715	Fig. 12	1	Jalisco	1							17.1612	10.6625	27.3333	92.8818	80	114.1			199.282
-104.722	20.5475	Fig. 12	2	Jalisco	2							21.1659	12.7042	26.7833	113.85	76.6	179.9			55.3017
-104.12	20.9264	Fig. 12	3	Jalisco	>1		25					20.0354	12.4833	27.4375	123.7	77.4	213.7	20.7669		118.089		119
-103.896	20.6689	Fig. 12	4	Jalisco	1							19.651	12.4833	26.675	119.408	76.6	213.7			140.566
-103.449	20.5572	Fig. 12	5	Jalisco	1							19.4212	8.63333	26.6208	124.127	79.9	213.7			187.356
-103.42	20.7661	Fig. 12	6	Jalisco	1							19.3338	12.4833	26.6208	125.814	79.9	213.7			190.631
-103.197	20.7321	Fig. 12	7	Jalisco	4							19.1556	12.4833	26.6208	128.825	85.7	213.7			213.652
-103.09	20.805	Fig. 12	8	Jalisco	2							19.0406	12.4833	26.2667	125.25	85.7	213.7			225.255
-102.963	20.9362	Fig. 12	9	Jalisco	1							18.8921	12.925	26.1667	128.964	85.7	213.7			237.21		139
-102.738	20.9606	Fig. 12	10	Jalisco	1							18.7205	13.4667	25.8125	117.269	85.7	213.7			260.366
-103.61	20.7029	Fig. 12	11	Jalisco	1							19.4911	12.4833	26.6208	129.208	79.9	213.7			170.537
-102.767	20.5528	Fig. 12	12	Jalisco	3							18.9798	11.85	25.7208	120.486	85.7	213.7			225.525
-103.76	20.256	Fig. 12	13	Jalisco	1							19.6727	7.80417	26.6208	116.133	74	213.7			145.595
-103.459	20.2851	Fig. 12	14	Jalisco	1						X	19.6806	7.80417	26.1667	117.2	74	213.7			164.006
-103.193	20.3599	Fig. 12	15	Jalisco	2							19.4409	7.80417	26.1667	118.885	79.9	213.7			183.539
-102.877	20.3422	Fig. 12	16	Jalisco	2						X	19.2205	11.85	26.5833	119.185	85.7	213.7			199.674
-104.246	20.0762	Fig. 12	17	Jalisco	1							20.508	7.80417	26.7167	111.15	67.7	213.7			106.697
-104.105	19.9256	Fig. 12	18	Jalisco	1							20.6725	7.80417	27.0333	105.391	55.1	213.7			97.5812
-103.911	20.1248	Fig. 12	19	Jalisco	1							20.0611	7.80417	26.3083	112.408	67.7	213.7			125.616
-103.741	20.0762	Fig. 12	20	Jalisco	1							19.9892	7.80417	26.425	111.779	67.7	213.7			129.411
-103.527	20.0956	Fig. 12	21	Jalisco	1							19.9417	7.80417	26.3083	116.791	74	213.7			141.902
-103.381	20.1588	Fig. 12	22	Jalisco	1							19.8572	7.80417	26.7	115.315	74	213.7			154.647
-103.197	20.0713	Fig. 12	23	Jalisco	2							19.9823	7.80417	27.5375	115.1	74	213.7			156.263
-103.41	19.9304	Fig. 12	24	Jalisco	1							20.4109	7.80417	27.5375	114.945	74	213.7			131.014
-103.576	19.7458	Fig. 12	25	Jalisco	2						X	20.9627	7.80417	27.5375	103.907	55.1	213.7			104.7
-104.781	19.5806	Fig. 12	26	Jalisco	1							21.9371	12.1625	27.0042	92.2071	55.1	179.9			31.6674
-103.634	19.5652	Fig. 12	27	Jalisco	1				X			21.3427	7.80417	27.5375	102.65	55.1	213.7			84.3099
-103.309	19.1647	Fig. 12	28	Jalisco	1							22.1755	7.80417	27.5375	89.3154	20.1	204			71.7717
-99.1619	19.6102	Fig. 12	1	Mexico Distrito Federal	1		21.5				X	15.0238	3.86667	25.1583	108.031	67.7	183.6	27.1089		240.131		603																			108
-99.1956	19.5749	Fig. 12	2	Mexico Distrito Federal	1		25				X	15.0868	3.86667	25.2083	108.221	67.7	183.6	41.4842		245.176		345
-99.0194	19.5033	Fig. 12	3	Mexico Distrito Federal	1		47.5				X	15.3913	3.86667	25.4958	107.918	73.1	183.6	134.267		233.582		2216						404																		429
-98.6691	19.0143	Fig. 12	4	Mexico Distrito Federal	1		92		X			17.7504	3.86667	26.4458	99.7	48.9	161.8	310.957		240.188
-99.7121	18.7354	Fig. 12	5	Mexico Distrito Federal	>1	35	40					20.4591	6.4	28.7542	89.5167	30.2	183.6	81.6978		200.087		6500			646							2200		890					86				83						1615
-102.266	20.211	Fig. 12	1	Michoacan	1		30					18.5863	9.9625	26.5833	108.733	85.7	204	47.7364		230.544
-102.266	20.211	Fig. 12	1	Michoacan	1		20					18.5863	9.9625	26.5833	108.733	85.7	204	5.91655		230.544
-102.266	20.211	Fig. 12	1	Michoacan	1		25					18.5863	9.9625	26.5833	108.733	85.7	204	26.8316		230.544
-102.321	20.0694	Fig. 12	2	Michoacan	1		88					18.9586	9.9625	27.5375	108.338	85.7	204	289.071		215.004
-102.321	20.0694	Fig. 12	2	Michoacan	1		98					18.9586	9.9625	27.5375	108.338	85.7	204	331.176		215.004
-102.321	20.0694	Fig. 12	2	Michoacan	1		100.5					18.9586	9.9625	27.5375	108.338	85.7	204	341.719		215.004		18000
-101.899	20.1733	Fig. 12	3	Michoacan	1							18.1741	9.9625	24.625	101.708	85.7	129.6			243.805						7287																		5896
-101.613	20.1436	Fig. 12	4	Michoacan	1							17.9123	11.025	24.5792	99.8385	85.7	129.6			243.658
-101.47	20.0863	Fig. 12	5	Michoacan	4	64	86					17.8447	10.4083	24.6917	101.545	88	129.6	285.324		240.082
-101.504	19.9733	Fig. 12	6	Michoacan	2						X	18.0597	9.9625	25.5958	101.47	88	129.6			227.128
-101.294	19.8862	Fig. 12	7	Michoacan	1	37	41				X	18.2073	10.4083	27.0042	107.331	84.2	199.5	95.3016		223.15								36			14
-101.294	19.8862	Fig. 12	7	Michoacan	1		45				X	18.2073	10.4083	27.0042	107.331	84.2	199.5	112.023		223.15
-101.157	19.8776	Fig. 12	8	Michoacan	1						X	18.0674	9.4	27.2292	107.823	84.2	199.5			226.951
-100.839	19.8819	Fig. 12	9	Michoacan	4	30	34				X	17.5734	9.4	27.5333	111.062	67.7	199.5	68.6963		241.262
-100.598	19.8819	Fig. 12	10	Michoacan	3							17.0299	9.22917	27.5333	110.746	67.7	199.5			253.696
-102.407	19.8171	Fig. 12	11	Michoacan	1							19.7935	9.9625	27.5375	107.131	85.7	204			188.779
-102.345	19.6399	Fig. 12	12	Michoacan	1						X	20.1994	9.9625	27.5375	105.892	84.1	204			175.78
-102.232	19.4603	Fig. 12	13	Michoacan	1				X			20.5936	9.9625	27.5375	103.277	40.2	204			160.53
-101.878	19.3792	Fig. 12	14	Michoacan	1							20.73	9.9625	27.8	89.3308	38.2	112.3			156.171
-101.483	19.6197	Fig. 12	15	Michoacan	1							19.2276	9.9625	27.5083	98.83	84.2	107.4			189.389
-101.243	19.6842	Fig. 12	16	Michoacan	1							18.8464	10.0333	27.6417	108.908	84.2	199.5			203.744		2040
-101.243	19.6842	Fig. 12	16	Michoacan	1		26				X	18.8464	10.0333	27.6417	108.908	84.2	199.5	29.9246		203.744		130
-101.243	19.6842	Fig. 12	16	Michoacan	1		37.5					18.8464	10.0333	27.6417	108.908	84.2	199.5	77.9971		203.744
-101.2	19.4565	Fig. 12	17	Michoacan	1							19.8297	9.4	28.6458	102.946	66.1	199.5			182.2
-100.388	19.6656	Fig. 12	18	Michoacan	1						X	16.9361	6.4	28.1792	111.562	67.7	199.5			246.737
-100.706	19.4178	Fig. 12	19	Michoacan	1		34					18.7681	6.4	28.7	104.864	66.1	199.5	63.6954		204.707
-102.176	19.1504	Fig. 12	20	Michoacan	1							21.5538	9.9625	27.5375	86.9154	38.2	112.3			128.855
-101.903	19.1774	Fig. 12	21	Michoacan	1							21.4957	9.9625	28.0208	86.5923	38.2	112.3			133.709
-101.949	19.0126	Fig. 12	22	Michoacan	2							22.1385	9.9625	28.0958	84.8364	38.2	112.3			115.206
-100.336	19.2459	Fig. 12	23	Michoacan	1	88	102		X			18.6352	6.4	28.7	107.725	67.7	199.5	349.403		216.39
-100.336	19.2459	Fig. 12	23	Michoacan	3	70	89		X			18.6352	6.4	28.7	107.725	67.7	199.5	294.63		216.39
-100.336	19.2459	Fig. 12	23	Michoacan	1		28					18.6352	6.4	28.7	107.725	67.7	199.5	39.1706		216.39
-100.336	19.2459	Fig. 12	23	Michoacan	1		85					18.6352	6.4	28.7	107.725	67.7	199.5	277.812		216.39
-100.336	19.2459	Fig. 12	23	Michoacan	2	80	100					18.6352	6.4	28.7	107.725	67.7	199.5	340.964		216.39
-100.336	19.2459	Fig. 12	23	Michoacan	1	92	111		X			18.6352	6.4	28.7	107.725	67.7	199.5	387.445		216.39
-100.409	19.1385	Fig. 12	24	Michoacan	1	82	91		X			19.5707	6.4	28.7542	104.523	66.1	199.5	299.13		202.535
-100.409	19.1385	Fig. 12	24	Michoacan	1	90	100					19.5707	6.4	28.7542	104.523	66.1	199.5	337.049		202.535
-100.409	19.1385	Fig. 12	24	Michoacan	1	50	86					19.5707	6.4	28.7542	104.523	66.1	199.5	278.1		202.535
-100.409	19.1385	Fig. 12	24	Michoacan	1	44	55					19.5707	6.4	28.7542	104.523	66.1	199.5	148.139		202.535
-100.409	19.1385	Fig. 12	24	Michoacan	1		89					19.5707	6.4	28.7542	104.523	66.1	199.5	290.715		202.535
-100.461	19.044	Fig. 12	25	Michoacan	1							20.3122	6.4	28.7542	105.518	66.1	199.5			191.338
-100.62	18.8248	Fig. 12	26	Michoacan	1							21.8795	6.4	28.7542	94.1462	38.2	199.5			162.295
-100.839	18.6057	Fig. 12	27	Michoacan	1							23.5246	10.4875	28.7542	83.9538	38.2	199.5			129.187
-101.187	18.6229	Fig. 12	28	Michoacan	2							24.0519	12.2292	28.7542	73.3385	38.2	107.4			104.345
-98.8531	18.7829	Fig. 12	1	Morelos	1	25.3	26.1				X	19.2984	3.86667	27.65	88.4846	43.5	161.8	28.4508		240.235		2130									1200
-99.2054	18.7789	Fig. 12	2	Morelos	1		22				X	19.3102	3.86667	27.8333	86.9833	30.2	161.8	11.2545		223.258
-98.7502	18.68	Fig. 12	3	Morelos	1	30	38					19.8718	3.86667	27.6875	84.9917	43.5	161.8	75.7954		231.881
-99.3796	18.5612	Fig. 12	4	Morelos	1						X	20.7661	3.86667	28.3042	85.3167	30.2	161.8			194.043
-100.374	25.7097	Fig. 12	1	Nuevo Leon	1		98			X	X	19.7144	10.0042	23.2792	64.7846	40.6	79.4	328.013		150.713
-99.4294	25.0757	Fig. 12	2	Nuevo Leon	1						X	21.5679	10.0042	24.1583	67.4727	44.3	79.9			152.262
-99.3237	24.871	Fig. 12	3	Nuevo Leon	1						X	21.7653	10.35	24.2958	67.2308	44.3	79.9			168.056
-95.1692	16.7637	Fig. 12	1	Oaxaca	>1		36.6					24.5792	10.6292	28.4167	66.45	36.1	87.1	50.2522		47.859
-94.8097	16.494	Fig. 12	2	Oaxaca	>1		33				X	25.0479	15.3917	28.525	62.85	36.1	74.9	33.2447		9.74237
-97.9427	19.7685	Fig. 12	1	Puebla	1		33					16.1099	3.76667	24.4167	112.871	57.9	242.1	70.644		127.076								618
-97.3449	19.1194	Fig. 12	2	Puebla	>1				X			17.4928	2.05	25.6917	116.723	57.9	242.1			113.713
-98.1899	19.0231	Fig. 12	3	Puebla	1						X	16.6914	2.05	25.5167	112.4	65.3	222.3			200.706		1800						547
-97.7855	18.9483	Fig. 12	4	Puebla	1		34					16.4552	2.05	25.1708	123.764	65.3	242.1	73.3781		163.344
-98.3174	18.8736	Fig. 12	5	Puebla	1		20				X	17.9065	3.86667	26.2167	105.8	65.3	222.3	8.76182		218.856		339
-97.592	18.834	Fig. 12	6	Puebla	1							17.2797	2.05	25.6	126.408	65.3	242.1			148.227
-98.3218	18.5966	Fig. 12	7	Puebla	1							19.393	3.86667	26.65	102.569	43.5	222.3			229.438
-98.2251	18.4252	Fig. 12	8	Puebla	1							19.909	3.86667	26.65	94.2	43.5	222.3			216.859
-98.7131	18.3768	Fig. 12	9	Puebla	2		35					21.4232	3.86667	27.8333	76.0231	26	161.8	56.7649		201.053
-98.4053	18.2933	Fig. 12	10	Puebla	1							20.9317	3.86667	27.1208	80.1786	26	161.8			198.283
-98.7438	18.1614	Fig. 12	11	Puebla	1						X	22.3084	3.86667	27.8333	74.9083	26	161.8			176.994
-98.357	18.1482	Fig. 12	12	Puebla	1							21.0882	3.86667	27.1208	79.9462	26	161.8			183.688
-100.357	20.7186	Fig. 12	1	Queretaro	1		32					17.1451	10.4083	22.5	109.062	63.2	190.9	62.1295		298.98
-100.357	20.7186	Fig. 12	1	Queretaro	1		26					17.1451	10.4083	22.5	109.062	63.2	190.9	37.046		298.98
-100.357	20.7186	Fig. 12	1	Queretaro	1		29					17.1451	10.4083	22.5	109.062	63.2	190.9	49.5888		298.98
-100.357	20.7186	Fig. 12	1	Queretaro	1		27					17.1451	10.4083	22.5	109.062	63.2	190.9	41.2273		298.98
-99.8546	20.4494	Fig. 12	2	Queretaro	1		96					16.4513	9.26667	23.275	108.808	63.2	190.9	333.243		263.521
-100.792	21.8298	Fig. 12	1	San Luis Potosi	1		41	5.267			X	17.6523	13.4625	22.9167	99.1923	51	190.9	97.6247	512.647	313.42		500
-110.147	28.0698	Fig. 12	1	Sonora	1							23.4408	17.5	25.6708	99.4	55.9	186.7			44.0134
-97.934	21.1881	Fig. 12	1	Vera Cruz	1		70					22.9079	13.175	25.4292	60.4714	47.5	72	196.986		50.6252
-102.905	23.7786	Fig. 12	1	Zacatecas	1						X	16.6571	11.7208	20.9083	84.7857	41.6	122.9			321.851
-103.282	23.6586	Fig. 12	2	Zacatecas	1							16.1059	11.4875	20.3958	83.5538	41.6	122.9			281.261
-103.2	23.5513	Fig. 12	3	Zacatecas	1						X	16.0023	11.4875	20.1583	84.65	41.6	122.9			284.593
-103.887	23.4402	Fig. 12	4	Zacatecas	1							15.8869	9.77917	24.0167	85.9273	41.6	122.9			215.007
-103.951	23.2263	Fig. 12	5	Zacatecas	6							16.0164	9.77917	26.2417	85.7857	41.6	122.9			200.165
-102.987	23.1077	Fig. 12	6	Zacatecas	1					X	X	15.969	11.4875	20.425	93.06	63.7	122.9			286.477
-103.654	22.7543	Fig. 12	7	Zacatecas	1		48				X	16.634	10.6625	26.9792	94.4167	80	122.9	131.153		210.218
-102.451	22.5777	Fig. 12	8	Zacatecas	1		35			X	X	16.4903	11.9333	21.1875	88.2182	76	101.4	77.4106		309.065		162
-103.311	22.0407	Fig. 12	9	Zacatecas	1							17.6695	11.5292	26.7292	101.392	80	140			205.476
-103.359	21.8703	Fig. 12	10	Zacatecas	1					X	X	18.2033	11.9333	27.1708	104.069	80	140			195.933		193
-102.891	21.7686	Fig. 12	11	Zacatecas	1							17.6479	11.9333	26.1083	104.114	76	140			241.9
-103.085	21.6416	Fig. 12	12	Zacatecas	1					X	X	18.1606	11.9333	26.3083	107.177	86.1	140			220.605		60
-85.3542	10.8325	Fig. 13	1	Costa Rica	1							25.8494	16.8958	27.7708	106.523	74.1	166.4			29.89
-85.4532	10.5692	Fig. 13	2	Costa Rica	1							25.7174	16.8958	27.7708	104.764	43.9	166.4			24.137
-85.2885	10.5693	Fig. 13	3	Costa Rica	1		71					25.6047	14.6167	27.7708	103.329	43.9	166.4	189.899		34.6934
-85.1747	10.6771	Fig. 13	4	Costa Rica	1							25.5942	14.6167	27.7708	107.9	74.2	166.4			40.1394
-84.3543	10.9196	Fig. 13	5	Costa Rica	1		38.8					25.0414	11.0917	27.3833	94.4077	76.2	133.2	57.5149		6.69784
-84.4621	10.8358	Fig. 13	6	Costa Rica	1							25.0464	11.0917	27.4625	95.5667	76.2	133.2			16.6925
-85.1597	10.3597	Fig. 13	7	Costa Rica	1							25.2759	12.2708	27.7708	94.2231	28.1	166.4			15.4394
-84.474	10.5034	Fig. 13	8	Costa Rica	1							24.5443	8.40833	27.6083	95.66	76.2	133.2			44.8356
-84.6986	10.0872	Fig. 13	9	Costa Rica	1							24.1416	8.40833	27.7667	96.0143	28.1	166.4			20.8497
-84.2584	10.2222	Fig. 13	10	Costa Rica	1							23.663	7.575	27.3875	92.5083	76.2	133.2			61.4698
-84.6806	9.97137	Fig. 13	11	Costa Rica	>1							23.8456	8.40833	27.6875	91.6154	28.1	166.4			8.80411
-84.5218	9.98391	Fig. 13	12	Costa Rica	1							23.5786	7.575	27.4583	90.5909	46.5	133.2			23.1525
-84.2375	10.0048	Fig. 13	13	Costa Rica	1						X	23.1166	6.09167	27.3875	94.0417	61.8	133.2			50.4558
-84.4507	9.87941	Fig. 13	14	Costa Rica	>1		51.5				X	23.178	7.41667	27.3875	89.0182	46.5	133.2	118.406		23.331
-84.3797	9.83343	Fig. 13	15	Costa Rica	>1	60	66					22.8802	6.09167	27.3875	88.7308	46.5	133.2	180.341		29.3047
-84.2626	9.88777	Fig. 13	16	Costa Rica	>1							22.8583	6.09167	27.3875	88.1429	46.5	133.2			43.1281
-84.0187	10.0029	Fig. 13	17	Costa Rica	>1	45.6	46.2				X	22.6946	6.09167	27.3583	98.78	79.1	133.2	98.2644		63.815
-83.9826	9.99227	Fig. 13	18	Costa Rica	1		29					22.6407	6.09167	27.3583	94.6	59	133.2	26.5916		64.2329
-83.8781	10.1553	Fig. 13	19	Costa Rica	1				X			22.772	6.09167	27.1292	95.8077	76.2	133.2			58.2838
-83.7401	10.2013	Fig. 13	20	Costa Rica	1				X			22.6615	6.09167	26.95	96.5833	76.2	133.2			43.3461
-84.1581	9.75401	Fig. 13	21	Costa Rica	>1		36.6					22.3361	6.09167	27.3875	89.55	46.5	133.2	59.6335		33.0051
-83.9875	9.8989	Fig. 13	22	Costa Rica	>1							22.49	6.09167	27.3583	94.11	59	133.2			54.7221
-83.8613	9.91703	Fig. 13	23	Costa Rica	1		50				X	22.4419	6.09167	27.2875	93.7692	59	133.2	115.211		64.009
-84.0013	9.78797	Fig. 13	24	Costa Rica	>1	66	68				X	22.3177	6.09167	27.3583	89.1083	46.5	133.2	191.073		43.4117
-83.7933	9.8365	Fig. 13	25	Costa Rica	2	34.5	51.5				X	22.2597	6.09167	27.1042	93.7692	59	133.2	122.247		61.8451
-83.7933	9.8365	Fig. 13	25	Costa Rica	1	24.5	38				X	22.2597	6.09167	27.1042	93.7692	59	133.2	65.805		61.8451
-83.8904	9.6389	Fig. 13	26	Costa Rica	1	50	56				X	22.0349	6.09167	27.2875	87.1	46.5	115.3	142.013		38.0451
-83.724	9.37543	Fig. 13	27	Costa Rica	1	17	36					21.5607	6.09167	26.9375	85.8769	46.5	115.3	60.3696		21.7989
-83.6338	9.18129	Fig. 13	28	Costa Rica	1	40	50					21.3099	6.09167	26.9375	83.4923	46.5	115.3	119.947		11.8354
-83.1296	9.40154	Fig. 13	29	Costa Rica	1							21.5532	6.09167	26.7667	88.4538	59	115.3			21.4983
-83.0128	9.4704	Fig. 13	30	Costa Rica	4	51	60					21.4827	6.09167	26.7667	93.4364	68.5	115.3	161.063		8.35377
-83.0128	9.4704	Fig. 13	30	Costa Rica	2		23.5					21.4827	6.09167	26.7667	93.4364	68.5	115.3	8.43837		8.35377		7500
-83.0128	9.4704	Fig. 13	30	Costa Rica	1		34					21.4827	6.09167	26.7667	93.4364	68.5	115.3	52.3364		8.35377		7500
-83.0128	9.4704	Fig. 13	30	Costa Rica	3	28	46					21.4827	6.09167	26.7667	93.4364	68.5	115.3	102.498		8.35377
-83.0128	9.4704	Fig. 13	30	Costa Rica	1		70					21.4827	6.09167	26.7667	93.4364	68.5	115.3	202.947		8.35377
-89.1762	14.1416	Fig. 13	1	El Salvador	4	29	42					22.8031	10.5708	27.65	124.915	53.3	248.6	80.2522		22.6331
-89.282	14.0466	Fig. 13	2	El Salvador	2	72	82					22.9302	10.5708	27.65	120.843	53.3	248.6	247.238		35.8303
-89.1762	14.0198	Fig. 13	3	El Salvador	1		37					22.8926	10.5708	27.4542	118.475	53.3	248.6	58.9777		32.0265
-89.1762	14.0198	Fig. 13	3	El Salvador	>1	45	58					22.8926	10.5708	27.4542	118.475	53.3	248.6	146.794		32.0265
-89.691	13.994	Fig. 13	4	El Salvador	3		70					22.989	11.8375	27.7458	87.2833	53.3	175.7	196.646		11.1385
-89.691	13.994	Fig. 13	4	El Salvador	1	95	98					22.989	11.8375	27.7458	87.2833	53.3	175.7	314.313		11.1385
-89.691	13.994	Fig. 13	4	El Salvador	1		96					22.989	11.8375	27.7458	87.2833	53.3	175.7	305.883		11.1385
-89.691	13.994	Fig. 13	4	El Salvador	1		97					22.989	11.8375	27.7458	87.2833	53.3	175.7	310.098		11.1385
-89.691	13.994	Fig. 13	4	El Salvador	1		93					22.989	11.8375	27.7458	87.2833	53.3	175.7	293.247		11.1385
-89.691	13.994	Fig. 13	4	El Salvador	1	86	97					22.989	11.8375	27.7458	87.2833	53.3	175.7	310.098		11.1385
-89.691	13.994	Fig. 13	4	El Salvador	1	93	97					22.989	11.8375	27.7458	87.2833	53.3	175.7	310.098		11.1385
-89.8108	13.8771	Fig. 13	5	El Salvador	1							23.0429	11.8375	27.7458	81.5462	53.3	175.7			19.2271
-89.7232	13.7807	Fig. 13	6	El Salvador	1				X			23.235	11.8375	27.7458	82.225	53.3	175.7			25.9326
-89.615	13.8625	Fig. 13	7	El Salvador	1							23.0993	11.8375	27.7458	86.6154	53.3	175.7			27.8168
-89.4982	13.6989	Fig. 13	8	El Salvador	1							23.578	12.1958	27.7458	86.975	53.3	175.7			21.1684
-89.2849	13.8245	Fig. 13	9	El Salvador	>1							23.2213	10.5708	27.4542	102.5	53.3	248.6			38.338
-89.1768	13.6171	Fig. 13	10	El Salvador	>1							23.5805	12.1958	27.4542	104.185	53.3	248.6			18.8598
-88.9537	13.5209	Fig. 13	11	El Salvador	1		99					23.684	12.1958	27.2458	109.064	53.3	248.6	315.623		27.9112
-88.2435	13.8519	Fig. 13	12	El Salvador	1		100					22.9412	10.5708	28.7792	131.515	63.2	248.6	322.947		10.6448
-88.1121	13.8747	Fig. 13	13	El Salvador	>1	50	59				X	22.8868	10.5708	28.7792	131.515	63.2	248.6	151.003		8.59309
-87.8543	13.6321	Fig. 13	14	El Salvador	1		89					23.5399	13.3667	28.7792	113.338	63.2	248.6	274.11		10.3835
-87.8543	13.6321	Fig. 13	14	El Salvador	1		37				X	23.5399	13.3667	28.7792	113.338	63.2	248.6	56.2707		10.3835
-88.5038	13.4653	Fig. 13	15	El Salvador	1				X			23.7857	13.3042	28.7375	124.41	63.2	248.6			22.4862
-88.3977	13.5234	Fig. 13	16	El Salvador	1				X			23.6327	13.3042	28.7792	137.709	63.2	248.6			34.0553
-88.1828	13.5487	Fig. 13	17	El Salvador	1							23.7059	13.3667	28.7792	119.631	63.2	248.6			41.4213
-88.6428	13.4349	Fig. 13	18	El Salvador	1				X			23.9143	13.3042	28.6708	115	53.3	248.6			17.5973
-88.3016	13.4147	Fig. 13	19	El Salvador	1	57	90		X			24.1198	13.9667	28.7792	111.786	63.2	248.6	275.891		25.5351
-88.3123	13.2278	Fig. 13	20	El Salvador	1	96	98					24.8319	15.0917	28.7792	109.383	63.2	248.6	306.606		11.4714
-87.988	13.2502	Fig. 13	21	El Salvador	1				X			25.0097	14.1833	28.7792	108.725	63.2	248.6			9.79112
-87.9037	13.2349	Fig. 13	22	El Salvador	1	32	69		X			25.0827	14.1833	28.7792	107.764	63.2	248.6	183.699		3.01158
-91.4303	14.8714	Fig. 13	1	Guatemala	>1							20.0378	6.625	28.3083	82.925	56	108.2			72.865
-91.5613	14.8248	Fig. 13	2	Guatemala	1				X			20.0977	6.625	28.3083	78.2692	56	102.3			61.7509
-91.5642	14.7434	Fig. 13	3	Guatemala	1						X	20.2112	6.625	28.3083	80.4071	56	108.2			63.2758
-91.4303	14.7259	Fig. 13	4	Guatemala	1		45					20.188	6.625	28.3083	81.8357	56	108.2	103.734		69.2016		2212
-91.4303	14.7259	Fig. 13	4	Guatemala	1		45					20.188	6.625	28.3083	81.8357	56	108.2	103.734		69.2016		2186
-91.3285	14.6677	Fig. 13	5	Guatemala	1				X			20.3201	6.625	28.3	81.8923	56	108.2			69.8282
-90.4682	14.9494	Fig. 13	6	Guatemala	1							20.8627	6.94167	27.9667	79.7727	47.8	170			113.89
-90.4215	14.7157	Fig. 13	7	Guatemala	1							21.2529	6.94167	27.9667	81.1214	47.8	170			89.3106
-90.8072	14.444	Fig. 13	8	Guatemala	1				X			21.2736	6.94167	28.0375	82.0143	70.2	108.2			60.9367
-90.7867	14.3183	Fig. 13	9	Guatemala	1				X			21.7255	6.94167	28.0375	82.6308	70.2	108.2			47.2456
-90.6669	14.4703	Fig. 13	10	Guatemala	>1							21.3516	6.94167	27.8792	82.8077	70.2	108.2			60.2335
-90.5559	14.2628	Fig. 13	11	Guatemala	1				X			22.0825	6.94167	27.7542	80.9786	67.9	108.2			37.3409
-87.5823	12.987	Fig. 13	1	Nicaragua	1				X			26.0114	16.2958	28.7792	83.83	63.2	107.6			6.23681
-87.1068	12.8394	Fig. 13	2	Nicaragua	1		91		X			25.7493	17.5792	28.7792	82.6077	59.6	126.2	273.285		17.5959
-87.0558	12.7025	Fig. 13	3	Nicaragua	1				X			25.8922	17.5792	28.7792	83.4286	59.6	126.2			25.8603
-86.9125	12.6483	Fig. 13	4	Nicaragua	>1							25.6717	17.5792	28.7792	82.2769	59.6	126.2			33.102
-86.9316	12.4987	Fig. 13	5	Nicaragua	1							25.9454	17.5792	28.7417	82.91	59.6	126.2			22.2199
-86.5338	12.4518	Fig. 13	6	Nicaragua	1				X			25.3536	17.4417	28.7125	89.0273	59.6	176.4			40.5988
-86.0716	12.1639	Fig. 13	7	Nicaragua	1							25.4969	17.4417	27.7875	90.5462	59.6	176.4			63.9474
-86.289	11.9798	Fig. 13	8	Nicaragua	1							25.9655	19.0625	27.9583	94.0167	62.8	176.4			33.1368
-86.1461	11.9837	Fig. 13	9	Nicaragua	1							25.8501	19.0625	27.7375	95.7182	62.8	176.4			44.4367
-85.628	11.5577	Fig. 13	10	Nicaragua	1				X			25.8656	16.8958	27.7208	101.333	62.8	176.4			41.0198
-82.4949	8.68028	Fig. 13	1	Panama	1				X			22.9462	7.3125	27.2042	93.6583	68.5	114.4			36.1948
-80.8371	8.0911	Fig. 13	2	Panama	>1							25.4655	14.8667	27.6	84.5385	50.1	100.3			32.754
-83.7069	22.6046	Fig. 14	1	Cuba	3	34	38	0.0146			X	24.6356	21.7417	26.0083	56.6231	42.4	70.9	55.8678	0.813224	35.4055		1280						141		679	808													230
-83.632	22.5277	Fig. 14	2	Cuba	8					X	X	24.6573	21.7417	26.0083	57.7364	47.6	70.9			35.4582											143
-82.4972	22.9427	Fig. 14	3	Cuba	>1					X	X	24.817	21.7417	26.1708	57.59	37.6	69.5			16.3825
-82.2378	23.0724	Fig. 14	4	Cuba	4	17.5	26			X		24.9288	21.8083	26.1708	54.5714	37.6	74.2	4.47935		14.6601		1378									197													323				261
-82.2825	22.9382	Fig. 14	5	Cuba	4	19	22	0.0001		X		24.9224	21.8083	26.2917	57.2643	37.6	74.2			24.8849		1440									147
-81.831	22.898	Fig. 14	6	Cuba	3	22	25	0.000417			X	25.1062	23.6917	26.4	56.4231	34.7	74.2			24.9895		723.5
-81.1779	22.9869	Fig. 14	7	Cuba	3			0.001667				25.085	23.6917	26.35	56.2917	34.7	74.2			8.06167		780
-80.3689	22.3212	Fig. 14	8	Cuba	1						X	24.8604	18.8333	26.4458	63.8615	34.7	84			24.9815
-75.7944	20.1261	Fig. 14	9	Cuba	1		22	0.000167			X	24.8769	15.8292	26.8583	60.0692	37.1	85			18.5945		1722																						273
-82.6224	21.6595	Fig. 14	10	Cuba	>1		28			X		25.4317	24.6958	26.6917	62.6923	48.9	85.3	10.7384		7.01842
-61.4666	15.5991	Fig. 14	1	Dominica	>1							25.28	18.4958	27.5792	97.1818	78.2	128			0.595902
-61.454	15.5076	Fig. 14	2	Dominica	>1							25.3274	18.4958	27.5792	97.1818	78.2	128			3.49726
-61.3622	15.4064	Fig. 14	3	Dominica	1							25.3501	18.4958	27.5792	91.8462	69.3	128			5.78757
-61.3265	15.3217	Fig. 14	4	Dominica	1							25.3231	18.4958	27.5792	91.8462	69.3	128			9.37211
-61.2927	15.2942	Fig. 14	5	Dominica	1		88					25.2804	18.4958	27.5792	91.6833	69.3	128	262.625		5.14199
-61.2927	15.2942	Fig. 14	5	Dominica	1	40	80					25.2804	18.4958	27.5792	91.6833	69.3	128	229.011		5.14199
-61.2927	15.2942	Fig. 14	5	Dominica	4	83	96					25.2804	18.4958	27.5792	91.6833	69.3	128	296.3		5.14199
-61.357	15.2847	Fig. 14	6	Dominica	>1		83					25.2631	18.4958	27.5792	91.8462	69.3	128	241.682		6.65103
-61.357	15.2847	Fig. 14	6	Dominica	1		96.5					25.2631	18.4958	27.5792	91.8462	69.3	128	298.479		6.65103
-61.3354	15.2177	Fig. 14	7	Dominica	1	48	92		X			25.1817	18.4958	27.5792	90.2462	69.3	128	279.867		4.42269
-70.8624	18.3986	Fig. 14	1	Santo Domingo	1			0.003833				22.6513	7.66667	28.2958	64.4692	52.7	80.3			12.4183
-61.6432	12.1926	Fig. 14	1	Grenada	1		44.4					26.2954	23.4958	28.0458	90.6769	60.5	152.8	75.6804		5.19925
-61.6432	12.1926	Fig. 14	2	Grenada	7	24.4	48.9					26.2954	23.4958	28.0458	90.6769	60.5	152.8	94.4957		5.19925
-61.6432	12.1926	Fig. 14	3	Grenada	>1							26.2954	23.4958	28.0458	90.6769	60.5	152.8			5.19925
-61.6653	16.0012	Fig. 14	1	Guadeloupe	1	85	98		X			25.3846	18.4958	27.5792	89.9583	54	115.7	304.294		4.36286
-61.6653	16.0012	Fig. 14	2	Guadeloupe	1							25.3846	18.4958	27.5792	89.9583	54	115.7			4.36286
-61.6653	16.0012	Fig. 14	3	Guadeloupe	1	76	89		X			25.3846	18.4958	27.5792	89.9583	54	115.7	266.395		4.36286
-61.6653	16.0012	Fig. 14	4	Guadeloupe	>1		95		X			25.3846	18.4958	27.5792	89.9583	54	115.7	291.651		4.36286
-61.6653	16.0012	Fig. 14	5	Guadeloupe	1	80	90					25.3846	18.4958	27.5792	89.9583	54	115.7	270.602		4.36286
-72.8381	19.5962	Fig. 14	1	Haiti	6	45	49	0.003333				24.5234	15.9042	27.3542	77.3462	42.1	175.5	102.324	0.340022	8.20147		403			51							36					277
-71.7893	19.1232	Fig. 14	2	Haiti	5	31.5	42					23.5492	7.66667	28.2958	65.5154	46.4	98.3	77.1315		9.93914		1214			118							464					260
-72.2343	18.7151	Fig. 14	3	Haiti	2		32.7	0.033333				23.7555	10.675	28.2958	58.7667	38.8	98.3	37.3954	1.24276	12.758		12684			397							6627					610						299
-74.1476	18.4158	Fig. 14	4	Haiti	1	34	34					24.2399	12.9333	26.9042	68.7231	46.6	87.5	40.8034		16.9727
-74.1476	18.4158	Fig. 14	4	Haiti	2	34	37.5				X	24.2399	12.9333	26.9042	68.7231	46.6	87.5	55.4326		16.9727
-74.1476	18.4158	Fig. 14	4	Haiti	2	35	40				X	24.2399	12.9333	26.9042	68.7231	46.6	87.5	65.8824		16.9727		515			26							121					93
-78.0988	18.2644	Fig. 14	1	Jamaica	1							24.3628	20	28.6417	66.0571	22.6	91.8			8.53429
-77.9733	18.2853	Fig. 14	2	Jamaica	1							24.3694	20	28.6417	64.8583	22.6	91.8			14.4536
-76.9508	18.2798	Fig. 14	3	Jamaica	1							23.9403	13.3583	27.1417	67.45	22.6	87.1			13.0511
-76.5941	18.124	Fig. 14	4	Jamaica	1							23.6035	13.3583	27.1	71.4538	22.6	87.1			18.5641
-76.5912	17.986	Fig. 14	5	Jamaica	1							23.6179	13.3583	27.1	77.01	67.8	87.1			10.0797
-76.485	18.0603	Fig. 14	6	Jamaica	1		55					23.7397	13.3583	27.1	76.1545	63.9	87.1	130.698		17.5311
-76.3759	18.108	Fig. 14	7	Jamaica	1							23.8409	13.3583	27.1	75.6385	63.9	87.1			5.57886
-76.335	17.9967	Fig. 14	8	Jamaica	>1	52	55	0.003833		X		23.9187	13.3583	27.1	78.0083	67.8	87.1	129.949	0.496601	11.2149		441									71
-77.3305	17.8853	Fig. 14	9	Jamaica	1		33				X	24.1128	13.3583	28.3083	71.7769	22.6	87.1	37.155		6.58116		29650					1500																		4120
-77.0169	17.9171	Fig. 14	10	Jamaica	>1		26					23.9296	13.3583	27.225	72.6727	22.6	87.1	8.65817		6.02666
-76.8669	17.9967	Fig. 14	11	Jamaica	2							23.8691	13.3583	27.1	71.06	22.6	87.1			2.91954
-61.1449	14.7667	Fig. 14	1	Martinique	1							25.4396	19.1125	27.3542	95.7692	68.6	146.3			9.07001
-61.1449	14.7667	Fig. 14	2	Martinique	1							25.4396	19.1125	27.3542	95.7692	68.6	146.3			9.07001
-62.2329	16.7188	Fig. 14	1	Montserrat	>1							25.6589	18.4958	27.3667	82.3583	43.9	113.4			2.44648
-62.1521	16.7288	Fig. 14	2	Montserrat	1							25.7203	18.4958	27.3667	83.8692	43.9	113.4			1.33927
-62.1668	16.7169	Fig. 14	3	Montserrat	2							25.7063	18.4958	27.3667	83.8692	43.9	113.4			3.24402
-62.1719	16.7133	Fig. 14	4	Montserrat	1							25.7026	18.4958	27.3667	83.8692	43.9	113.4			3.89952
-62.1908	16.7115	Fig. 14	5	Montserrat	1							25.6891	18.4958	27.3667	82.3583	43.9	113.4			3.54286
-62.1816	16.7083	Fig. 14	6	Montserrat	1							25.6933	18.4958	27.3667	83.8692	43.9	113.4			4.17932
-62.1892	16.7088	Fig. 14	7	Montserrat	1							25.6899	18.4958	27.3667	82.3583	43.9	113.4			3.613
-62.1868	16.7051	Fig. 14	8	Montserrat	1							25.6903	18.4958	27.3667	83.8692	43.9	113.4			3.76751
-62.1784	16.6997	Fig. 14	9	Montserrat	13	34.2	93.2					25.6939	18.4958	27.3667	83.8692	43.9	113.4	282.777		3.29657
-62.5752	17.1533	Fig. 14	1	Nevis	>1		36				X	26.1211	21.2833	27.3667	75.1154	37.7	113.4	41.2964		4.74751
-62.5683	16.9767	Fig. 14	2	Nevis	1		50					26.027	21.2833	27.3667	82.3636	43.9	113.4	100.218		13.7907
-66.5767	18.0869	Fig. 14	1	Puerto Rico	1		34				X	24.3518	18.475	26.7125	52.6545	29	73.1	40.3355		12.2845		791			85							163																	265
-66.3473	17.9974	Fig. 14	2	Puerto Rico	1		44			X	X	24.3742	18.475	26.8625	52.7833	29	70.7	82.0419		4.3265		1604			420			18				132																	149
-65.9612	18.0533	Fig. 14	3	Puerto Rico	1		30					24.2578	18.475	27.2	52.9727	29	73	24.0084		8.79887		5827			1688			1065				1358																	819
-63.2434	17.6466	Fig. 14	1	Saba	1							25.9728	21.2833	27.2792	69.7308	37.7	87.8			0.610045
-63.2298	17.6307	Fig. 14	2	Saba	1		54.2					25.9728	21.2833	27.2792	69.7308	37.7	87.8	118.012		0.491923
-62.7934	17.376	Fig. 14	1	Saint Christopher	1	93.2	95.8		X			25.9871	21.2833	27.3667	75.3154	37.7	113.4	292.502		2.94099
-60.9663	13.8464	Fig. 14	1	Saint Lucia	10	22	92.5					25.8051	19.7125	28.0458	126.567	68.6	217.9	279.365		8.15135
-61.1894	13.2623	Fig. 14	1	Saint Vincent	1				X			26.0309	20.9083	28.0458	110.292	68.4	217.5			7.91036
-61.1894	13.2623	Fig. 14	2	Saint Vincent	1				X			26.0309	20.9083	28.0458	110.292	68.4	217.5			7.91036
-61.1894	13.2623	Fig. 14	3	Saint Vincent	1				X			26.0309	20.9083	28.0458	110.292	68.4	217.5			7.91036
-61.4161	10.4697	Fig. 14	1	Trinidad	1		43	0.01	X			26.2871	21.8833	27.425	62.4273	46.2	97.8	69.8624	0.696528	9.32957		226										54					146
-65.9472	-22.8968	Fig. 15	1	Argentina	1		35				X	8.72767	-0.475	18.2542	117.791	66.7	190.8	109.952		90.1189
-64.9768	-23.6684	Fig. 15	2	Argentina	1		36				X	15.7662	-1.35	22.9083	59.4917	35	96.6	84.6228		114.518		2689
-64.8526	-23.6974	Fig. 15	3	Argentina	1		48				X	16.743	-1.35	23.0792	58.2	35	96.6	130.697		110.405		830
-64.3864	-23.6348	Fig. 15	4	Argentina	4	41	59				X	19.8472	3.35833	23.525	51.4846	31	72.2	163.72		89.6126		1080
-64.0651	-23.6419	Fig. 15	5	Argentina	1		38				X	21.4687	7.14167	23.5833	50.175	31	72.2	69.1142		94.0258		372
-65.396	-23.9095	Fig. 15	6	Argentina	6		41				X	13.1297	-1.35	22.0542	89.65	35	186.3	116.568		162.292		444
-64.6461	-24.0019	Fig. 15	7	Argentina	1	40	45	0.008333			X	18.6133	2.29583	23.0792	54.8364	35	94.8	110.324	0.916573	134.124		13936
-64.446	-23.8817	Fig. 15	8	Argentina	2		22				X	19.6991	3.35833	23.2292	49.6727	35	68.2	9.62704		117.388		1924
-64.3049	-23.9757	Fig. 15	9	Argentina	6	20	43				X	20.536	5.32083	23.2292	55.05	35	78.3	93.9165		127.165
-64.3973	-24.0928	Fig. 15	10	Argentina	5	25	49.5				X	20.1863	4.60833	23.1	54.9333	35	78.3	122.557		140.312		3677
-64.0207	-24.0983	Fig. 15	11	Argentina	4	34	53				X	21.4557	10.2708	23.2292	57.6636	35	78.3	131.885		144.128		838
-65.3695	-24.1866	Fig. 15	12	Argentina	5	28.5	52			X	X	13.7634	-1.35	21.8625	89.0615	35	186.3	159.906		184.461		895
-65.0469	-24.2098	Fig. 15	13	Argentina	1		19				X	15.9855	-1.35	22.3125	79.2143	35	186.3	12.62		169.891		424
-64.2957	-24.3515	Fig. 15	14	Argentina	2	31.5	40				X	20.6205	10.2708	22.9	57.8231	35	78.3	81.0226		168.798		970
-65.2643	-24.2652	Fig. 15	15	Argentina	3		24				X	14.5522	-1.35	22	82.025	35	186.3	39.5416		185.855		3043
-65.1415	-24.3597	Fig. 15	16	Argentina	1		27				X	15.6045	-1.35	22.0458	81.1615	35	186.3	47.6788		189.028		226
-65.0154	-24.356	Fig. 15	17	Argentina	1		28				X	16.545	-1.35	22.1833	63.7545	35	96.6	47.9207		183.344		208
-64.8386	-24.4653	Fig. 15	18	Argentina	7	22	30			X	X	17.9619	-0.566667	22.2208	60.5083	35	94.8	50.3497		188.791		273.5
-64.8386	-24.4653	Fig. 15	18	Argentina	1		21					17.9619	-0.566667	22.2208	60.5083	35	94.8	12.7141		188.791
-64.8386	-24.4653	Fig. 15	18	Argentina	1		40					17.9619	-0.566667	22.2208	60.5083	35	94.8	92.1488		188.791
-64.8386	-24.4653	Fig. 15	18	Argentina	1		40					17.9619	-0.566667	22.2208	60.5083	35	94.8	92.1488		188.791
-66.6909	-24.3894	Fig. 15	19	Argentina	1	20	35	0.001667				7.22825	-4.275	14.9708	172.992	164.1	186.3	116.249	0.193205	78.23		21030							682
-67.5194	-25.3631	Fig. 15	20	Argentina	>1							6.34841	-5.77917	11.5958	168.809	134.6	214.6			92.1007
-68.4426	-25.5714	Fig. 15	21	Argentina	1							5.70601	-7.1875	12.8417	134.027	80.7	194.3			13.3553
-66.9189	-25.7213	Fig. 15	22	Argentina	1	45	46					7.23599	-5.77917	17.3375	158.607	91.8	190	162.198		155.83
-66.9189	-25.7213	Fig. 15	22	Argentina	1	38	50	0.000133333				7.23599	-5.77917	17.3375	158.607	91.8	190	178.924	0.023785	155.83		4180
-66.9189	-25.7213	Fig. 15	22	Argentina	1	38	53	0.00133333			X	7.23599	-5.77917	17.3375	158.607	91.8	190	191.472	0.25453	155.83		4840
-66.9189	-25.7213	Fig. 15	22	Argentina	1	35	63	0.000833333				7.23599	-5.77917	17.3375	158.607	91.8	190	233.322	0.193852	155.83		2736
-64.6549	-22.2872	Fig. 15	23	Argentina	4						X	16.9182	3.56667	23.2583	70.4	31	200			8.228		422							40				185
-65.0595	-24.619	Fig. 15	24	Argentina	5	18	31	0.005		X	X	16.706	-1.35	21.8167	74.325	35	186.3	59.7878	0.298042	212.054		9504
-64.6262	-24.6064	Fig. 15	25	Argentina	7	22	30				X	19.4161	2.89167	22.4083	58.3615	35	72.3	44.2635		199.378		207
-66.3452	-25.1313	Fig. 15	26	Argentina	1		47					9.22613	-4.275	18.475	157.223	72.3	190	158.023		158.95		1770
-64.9096	-25.0399	Fig. 15	27	Argentina	>1	34	38					18.098	1.1	21.7958	63.6	47	80.2	83.2193		252.147
-64.8261	-25.283	Fig. 15	28	Argentina	1							18.7113	9.84167	21.8375	61.6231	47	80.2			276.681
-64.4445	-25.272	Fig. 15	29	Argentina	>1	35	50				X	19.8606	11.275	22.1583	62.5357	47	83.7	126.011		271.003		692
-65.0212	-25.7143	Fig. 15	30	Argentina	1		89				X	18.0699	6.17083	21.4125	68.6667	48	103.7	296.996		300.535		26090
-65.0212	-25.7143	Fig. 15	30	Argentina	1		62				X	18.0699	6.17083	21.4125	68.6667	48	103.7	183.717		300.535		980
-65.0212	-25.7143	Fig. 15	30	Argentina	1		84				X	18.0699	6.17083	21.4125	68.6667	48	103.7	275.976		300.535		1154
-65.0212	-25.7143	Fig. 15	30	Argentina	1		80				X	18.0699	6.17083	21.4125	68.6667	48	103.7	259.176		300.535		1320
-65.0212	-25.7143	Fig. 15	30	Argentina	1	28	94				X	18.0699	6.17083	21.4125	68.6667	48	103.7	318.04		300.535
-65.0101	-25.9432	Fig. 15	31	Argentina	3	22	28				X	18.2185	2.8625	21.2875	78.1	48	178.2	40.9145		317.537		207
-65.0101	-25.9432	Fig. 15	31	Argentina	1		29					18.2185	2.8625	21.2875	78.1	48	178.2	45.0951		317.537
-65.0101	-25.9432	Fig. 15	31	Argentina	1		52					18.2185	2.8625	21.2875	78.1	48	178.2	141.248		317.537
-65.0101	-25.9432	Fig. 15	31	Argentina	1		80					18.2185	2.8625	21.2875	78.1	48	178.2	258.554		317.537
-65.4759	-26.1861	Fig. 15	32	Argentina	1							15.8817	-0.125	20.4167	101.667	53.6	178.2			293.485		317000
-64.9793	-26.7123	Fig. 15	33	Argentina	1		20.7					18.8003	1.65833	21.1375	72.0583	48	103.7	7.94944		332.543
-64.9793	-26.7123	Fig. 15	33	Argentina	1		32					18.8003	1.65833	21.1375	72.0583	48	103.7	55.2006		332.543
-68.4469	-27.3236	Fig. 15	34	Argentina	1							4.2987	-10.1542	17.2417	97.8462	76.1	140.1			24.9106
-66.8922	-27.0143	Fig. 15	35	Argentina	4	55	64				X	11.0254	-3.9125	20.125	123.75	55.3	160.4	221.605		141.666		903
-66.8922	-27.0143	Fig. 15	36	Argentina	1		21					11.0254	-3.9125	20.125	123.75	55.3	160.4	41.7757		141.666		4934
-67.0083	-27.1162	Fig. 15	37	Argentina	1		30					11.511	-3.9125	20.125	114.39	55.3	160.4	77.3751		130.966		1889
-67.0083	-27.1162	Fig. 15	38	Argentina	4	37	39				X	11.511	-3.9125	20.125	114.39	55.3	160.4	114.994		130.966		1144
-66.9965	-27.2469	Fig. 15	39	Argentina	1		27	0.00045			X	12.4038	-3.9125	20.1583	108.658	55.3	160.4	61.0897	0.0274079	134.558		2247
-66.7175	-27.2222	Fig. 15	40	Argentina	>1		24					12.6428	-3.9125	20.1583	104.808	29.6	160.4	47.5432		161.166		1943
-66.5382	-27.348	Fig. 15	41	Argentina	>1	34	38				X	13.9016	-3.9125	20.3417	97.0833	29.6	160.4	100.794		181.287		1225
-66.3786	-27.5073	Fig. 15	42	Argentina	1		19					15.2665	-1.04583	20.4	92.46	29.6	160.4	15.6317		201.054		1220
-67.0625	-27.4456	Fig. 15	43	Argentina	1		30				X	13.3965	-3.9125	20.1583	106.273	55.3	160.4	69.4707		135.006		393
-67.6915	-27.7269	Fig. 15	44	Argentina	1	54	58					10.7282	-7.75	19.7208	94.175	66.5	135.7	197.733		100.943		480
-66.4115	-27.8198	Fig. 15	45	Argentina	1		34				X	16.5021	-1.04583	20.425	82.3769	29.6	160.4	73.1817		210.446
-68.1848	-27.873	Fig. 15	46	Argentina	1	25	31					7.47926	-10.1542	18.4042	94.5692	77.3	140.1	98.4745		90.6419
-68.0016	-28.2283	Fig. 15	47	Argentina	1		30					10.0758	-10.1542	19.175	84.6917	77.2	99.8	83.3945		120.089
-68.0016	-28.2283	Fig. 15	47	Argentina	1		21					10.0758	-10.1542	19.175	84.6917	77.2	99.8	45.7589		120.089
-65.0182	-27.3528	Fig. 15	48	Argentina	20	38	42				X	19.4183	1.3125	21.1375	76.5273	67.2	103.7	94.4134		329.791
-65.0182	-27.3528	Fig. 15	48	Argentina	4		31	0.0065		X		19.4183	1.3125	21.1375	76.5273	67.2	103.7	48.4343	0.313878	329.791		370										50	70						27										93
-65.0182	-27.3528	Fig. 15	48	Argentina	1	20	35	0.0065				19.4183	1.3125	21.1375	76.5273	67.2	103.7	65.154	0.42223	329.791
-65.0182	-27.3528	Fig. 15	48	Argentina	1	20	30	0.0065				19.4183	1.3125	21.1375	76.5273	67.2	103.7	44.2541	0.286789	329.791
-65.0182	-27.3528	Fig. 15	49	Argentina	3		31	0.006667			X	19.4183	1.3125	21.1375	76.5273	67.2	103.7	48.4343	0.321943	329.791		536
-65.1726	-28.079	Fig. 15	50	Argentina	1	29.5	35.5					19.2556	3.1125	20.7375	73.2846	43	88.2	67.9247		334.058
-66.8814	-28.6377	Fig. 15	51	Argentina	1		60				X	17.0823	-4.97083	20.7458	71	54.9	93	179.479		229.434
-66.7195	-28.7807	Fig. 15	52	Argentina	6	34	37				X	17.7497	3.1125	20.8125	69.1667	54.9	86.4	80.4977		251.725		494.5
-67.9093	-28.8654	Fig. 15	53	Argentina	>1		27					12.6901	-6.88333	18.8667	77.5462	65.2	93	59.8894		161.991		1200
-66.8823	-29.3931	Fig. 15	54	Argentina	1		23					17.4433	-4.86667	20.8	68.8538	54.9	86.4	23.2516		276.918
-67.5236	-30.02	Fig. 15	55	Argentina	1		34					16.724	-4.86667	20.1833	70.5909	54.3	80.7	72.2526		224.354		4560
-67.3813	-30.1966	Fig. 15	56	Argentina	1		22					17.2429	7.15417	20.3583	69.3462	54.3	80.7	19.9079		237.21		8270
-67.3813	-30.1966	Fig. 15	56	Argentina	1		26				X	17.2429	7.15417	20.3583	69.3462	54.3	80.7	36.6368		237.21
-69.3845	-30.4707	Fig. 15	57	Argentina	1		40					6.16455	-11.2208	17.5375	114.091	60.6	173.9	141.617		54.4331		400
-69.3845	-30.4707	Fig. 15	57	Argentina	1		45					6.16455	-11.2208	17.5375	114.091	60.6	173.9	162.519		54.4331		356
-68.9654	-30.4908	Fig. 15	58	Argentina	>1	21	25	0.001667			X	10.3184	-11.2208	18.3833	109.055	54.3	173.9	61.4722	0.102167	91.4816		2584
-68.8067	-30.6832	Fig. 15	59	Argentina	1		27.1					12.3909	-10.4917	18.7292	94.3462	54.3	173.9	61.5618		114.496
-70.016	-30.9504	Fig. 15	60	Argentina	1		50					3.63419	-11.2208	15.1917	104.509	68	166.5	194.068		28.6412		8674
-68.918	-31.4431	Fig. 15	61	Argentina	1		25.5					11.7768	-9.425	18.7042	77.1182	56.8	126.1	57.4465		138.943
-68.6063	-31.6805	Fig. 15	62	Argentina	3	24	27			X	X	14.0952	-2.15	19.1	72.7769	56.8	126.1	54.0011		159.035		6610
-68.6063	-31.6805	Fig. 15	63	Argentina	1	21.3	27	0.004			X	14.0952	-2.15	19.1	72.7769	56.8	126.1	54.0011	0.215356	159.035		9234				397					418									492				350				523
-68.6381	-31.8625	Fig. 15	64	Argentina	1							13.9149	-5.14583	19.0958	73.1538	56.8	126.1			153.24
-69.2131	-32.0445	Fig. 15	65	Argentina	2		23.2					8.458	-14.4375	18.4042	89.1462	58	166	61.7517		98.8609
-69.8352	-33.2822	Fig. 15	66	Argentina	5	35	38			X		4.18114	-15.7708	17.3667	111.6	65	240.8	141.598		1.45959		16350			1028							7100					743												5552
-69.0919	-33.0455	Fig. 15	67	Argentina	1		21.5				X	8.85822	-15.4833	18.2333	92.1455	61.1	205	52.9605		72.8471		500
-68.9219	-32.8591	Fig. 15	68	Argentina	10	26.4	36.8				X	10.9485	-15.4833	18.4042	84.1615	59.8	205	108.157		96.1492		1200																			126
-68.5868	-32.8161	Fig. 15	69	Argentina	1		21				X	14.4132	-10.8958	18.8625	72.9154	58.8	93.5	27.575		126.29		1604
-68.8497	-33.2195	Fig. 15	70	Argentina	2	18.5	20.2			X	X	11.5505	-15.4833	18.2333	82.5846	54.5	205	36.2263		90.3935		1056
-68.6532	-33.2136	Fig. 15	71	Argentina	1		22.4				X	13.566	-11.0083	18.3208	80.2615	54.5	205	36.9815		108.544		980			108							121																	183
-68.6532	-33.2136	Fig. 15	72	Argentina	2	24.5	25	0.1			X	13.566	-11.0083	18.3208	80.2615	54.5	205	47.8557	4.77121	108.544		1061
-68.6532	-33.2136	Fig. 15	73	Argentina	>1		19.3				X	13.566	-11.0083	18.3208	80.2615	54.5	205	24.0113		108.544		871			111							99					50												125
-69.0285	-33.5215	Fig. 15	74	Argentina	4	35.6	50.1				X	9.2937	-15.4833	17.6083	100.082	54.5	240.8	170.702		72.8036		1540			131							368					97												387
-68.898	-33.8969	Fig. 15	75	Argentina	1		23.4				X	10.7277	-12.7333	16.7417	100.269	54.5	240.8	53.0638		91.0282		334
-69.052	-34.1159	Fig. 15	76	Argentina	2		26				X	9.41247	-13.4208	16.2542	118.018	54.5	240.8	69.4549		74.6168		410															49
-68.9924	-34.6586	Fig. 15	77	Argentina	2		19					10.2243	-8.75417	15.5458	100.575	52.2	240.8	36.7671		92.56		5970										870					1229												1825
-68.6177	-34.6969	Fig. 15	78	Argentina	1		29					12.4129	-5.53333	16.1083	84.3308	52.2	158.3	69.4134		124.981		620
-68.852	-34.9185	Fig. 15	79	Argentina	1		29				X	11.1383	-7.1875	15.7792	86.0231	52.2	158.3	74.7576		119.656		7900										3403																	2845
-68.836	-35.0123	Fig. 15	80	Argentina	1		20.5				X	11.2441	-7.1875	15.8083	87.5583	52.2	158.3	38.7664		127.393		12260										5254					1258												4789
-69.0425	-35.0727	Fig. 15	81	Argentina	1		21.4				X	9.96765	-8.07083	15.5375	98.4273	52.2	158.3	47.8862		118.407		2780
-69.0342	-35.176	Fig. 15	82	Argentina	>1		23.4				X	10.0416	-7.1875	15.5375	98.4615	52.2	158.3	55.9421		121.952		578
-68.8109	-35.1814	Fig. 15	83	Argentina	1		19				X	11.3364	-2.49583	15.825	90.4923	52.2	158.3	32.1025		141.712		4840			500																								363
-68.9653	-35.3656	Fig. 15	84	Argentina	4		21.2					10.5013	-1.87917	15.5792	86.9417	52.2	121	44.8109		132.189		520																											149
-69.9354	-35.2646	Fig. 15	85	Argentina	2	31	33	0.4		X	X	6.20516	-8.7625	13.5	136.829	85	242.4	112.188	44.7404	43.6783		10205			972							3690					218												3127
-69.6494	-35.4376	Fig. 15	86	Argentina	1							7.24199	-8.07083	11.9125	122.4	85	158.3			70.1906
-70.2752	-35.6199	Fig. 15	87	Argentina	8	20.3	49.5			X	X	6.26594	-8.07083	13.675	117.907	31.6	242.4	180.909		13.1485		640
-70.0899	-35.7061	Fig. 15	88	Argentina	1		20					6.38859	-8.07083	12.675	118.286	31.6	242.4	57.0567		27.254		1030			293												836
-69.9754	-35.677	Fig. 15	89	Argentina	6	32.5	46			X	X	6.54035	-8.07083	12.55	119.375	31.6	242.4	165.12		38.1042		42254			1210							22365					146												15176
-69.9606	-35.4949	Fig. 15	90	Argentina	4	36	49.5			X	X	6.37502	-8.07083	12.7833	135.73	85	242.4	180.45		41.4029		55100			1324							29900					113												21785
-69.8012	-35.538	Fig. 15	91	Argentina	1		22				X	6.85989	-8.07083	12.1417	123.654	54.6	242.4	63.444		55.7585		2966			625							167					113												163
-69.7502	-35.6521	Fig. 15	92	Argentina	2	26	35.5				X	7.11751	-8.07083	12.5708	121.55	54.6	242.4	118.804		58.5395		832			70							389					45												277
-69.5168	-35.5983	Fig. 15	93	Argentina	1		25				X	7.87637	-8.07083	12.3542	113.764	75.8	157.6	71.7218		80.4891		11370			780							4963					158												3103
-70.4869	-36.3384	Fig. 15	94	Argentina	1		51				X	6.6389	-7.5625	13.2417	123.092	30.2	242.4	185.615		18.5439		1300
-67.0032	-33.874	Fig. 15	95	Argentina	1		28					16.951	14.4333	19.0583	70.08	56.6	95.6	46.2208		264.567
-65.0983	-30.8374	Fig. 15	96	Argentina	1		21				X	17.8924	9.125	20.8375	62.9308	48.9	66.6	13.005		461.424		2203
-63.4227	-33.2452	Fig. 15	97	Argentina	1		28	0.0075				16.6109	16.2125	16.8792	74.9714	62.5	102.1	47.6451	0.356266	455.605		1127
-63.2075	-33.2558	Fig. 15	98	Argentina	1		32	0.1				16.5922	16.1583	16.8667	75.175	62.5	102.1	64.4447	6.42514	435.561		522
-60.3435	-34.1534	Fig. 15	99	Argentina	1		21	0.000133				16.7734	16.0042	17.6167	66.1462	58.2	73.3	17.6898	0.00234569	168.258		3283
-58.3419	-34.688	Fig. 15	100	Argentina	1		21.5	0.002333				16.8425	15.6208	17.8917	66.8692	62	74.4	19.4925	0.0453395	5.39073		3863
-57.9855	-34.8511	Fig. 15	101	Argentina	1					X	X	16.53	15.3583	17.8917	66.5636	62	74.4			20.8505		7282
-62.665	-36.7401	Fig. 16	102	Argentina	1		21.5	5e-05		X	X	15.2705	12.9583	16.0208	74.5167	69.4	86.9	26.0756	0.00129987	230.488		15864										4020																	4455
-62.3426	-38.4821	Fig. 16	103	Argentina	1		55	0.013333				14.4612	10.4125	15.6875	71.075	62.8	78.8	169.532	2.25359	35.3076		704
-62.6858	-38.6895	Fig. 16	104	Argentina	1		63.7					14.7929	10.4125	15.8833	71.1	62.8	78.8	204.557		32.5801		1017
-62.0855	-38.8112	Fig. 16	105	Argentina	1		55					14.489	10.4125	15.6875	70.1692	62.8	78.8	169.415		9.01901		9466										4902																	2786
-62.5389	-38.9648	Fig. 16	106	Argentina	1		32					14.8397	10.4125	15.7708	69.9091	62.8	75.7	71.7843		18.9162		13337
-62.5389	-38.9648	Fig. 16	106	Argentina	1		33					14.8397	10.4125	15.7708	69.9091	62.8	75.7	75.9643		18.9162		28865										12400																	8886
-62.5389	-38.9648	Fig. 16	106	Argentina	1		63					14.8397	10.4125	15.7708	69.9091	62.8	75.7	201.43		18.9162		4264
-62.5734	-39.9764	Fig. 16	107	Argentina	1		77					14.6233	13.5292	15.3083	73.3273	69.7	79.3	261.017		21.5005
-62.5734	-39.9764	Fig. 16	107	Argentina	1		80				X	14.6233	13.5292	15.3083	73.3273	69.7	79.3	273.609		21.5005		144560			4240							83425											2069						44294
-70.2531	-37.5387	Fig. 16	108	Argentina	1		20				X	9.45865	-7.5625	14.725	88.875	30.2	189.3	44.1644		78.665		2373
-70.0214	-37.5569	Fig. 16	109	Argentina	1		18					10.3702	-3.6625	15.2208	87.0182	30.2	189.3	31.9693		99.2268		560
-70.8388	-37.9456	Fig. 16	110	Argentina	1		68					8.47424	-1.40833	13.4417	92.0083	65	191	249.066		19.7282		396															130												35
-70.8388	-37.9456	Fig. 16	110	Argentina	1		67					8.47424	-1.40833	13.4417	92.0083	65	191	244.876		19.7282
-70.8388	-37.9456	Fig. 16	110	Argentina	1	18	63					8.47424	-1.40833	13.4417	92.0083	65	191	228.122		19.7282		838			72
-70.8388	-37.9456	Fig. 16	111	Argentina	3	28	95		X		X	8.47424	-1.40833	13.4417	92.0083	65	191	362.471		19.7282
-70.8388	-37.9456	Fig. 16	112	Argentina	1		35					8.47424	-1.40833	13.4417	92.0083	65	191	111.016		19.7282		6941
-70.8445	-38.1645	Fig. 16	113	Argentina	2		26.5				X	8.40674	-1.40833	13.4083	91.2308	65	191	75.7671		15.564		200
-70.7988	-38.3979	Fig. 16	114	Argentina	1		90		X			8.3643	-0.529167	13.3917	105.262	69.9	247.4	341.883		14.1665
-69.4107	-39.2081	Fig. 16	115	Argentina	1		35					12.1309	6.18333	14.9125	77.45	59.6	103.7	95.6757		141.505		88000
-71.5466	-39.8167	Fig. 16	116	Argentina	1		60				X	8.00983	-4.1875	12.45	100.631	60.1	247.4	217.512		10.9002		2000
-71.6687	-40.1563	Fig. 16	117	Argentina	>1							8.01577	-4.1875	12.45	105.492	60.1	208.5			7.45931
-69.9812	-41.9573	Fig. 16	118	Argentina	>1							8.29124	4.27083	11.7375	80.6545	69.7	95.3			146.876
-67.6891	-48.9782	Fig. 16	119	Argentina	>1							10.1673	8.69583	11.3	80.3167	71.2	97.9			16.5788
-69.3155	-20.4587	Fig. 15	1	Chile	5	22	35					11.5269	-3.70833	18.3292	121.015	60.9	245.4	98.208		58.1024
-68.2948	-21.5824	Fig. 15	2	Chile	>1							6.54182	-4.2625	16.925	147.014	55	249.9			11.9131
-68.265	-22.5109	Fig. 15	2A	Chile	1			0.011667	X			7.97327	-3.5375	16.3708	143.208	47	249.9			37.8688
-70.4536	-23.1623	Fig. 15	3	Chile	1		37					16.2005	13.0292	19.7167	44.125	24	96.1	86.9838		11.8676
-67.6188	-23.6007	Fig. 15	4	Chile	1							7.42379	-4.08333	14.4167	146.846	52.6	229.2			40.9498
-69.36	-24.9132	Fig. 15	5	Chile	1							11.402	-7.1875	17.2042	92.8692	25.2	206.4			81.0719
-69.6318	-26.5741	Fig. 15	6	Chile	1							10.6576	-8.40833	17.3667	66.175	20	113.8			101.078
-70.2167	-29.675	Fig. 15	7	Chile	4	26	60			X		4.51727	-11.2208	15.275	100.708	28.5	173.9	232.191		26.8388		4800
-70.1732	-29.8378	Fig. 15	8	Chile	3		22				X	4.08976	-11.2208	15.1625	107.723	28.5	173.9	75.0909		24.3999
-71.2229	-32.7978	Fig. 15	9	Chile	1		19				X	12.7769	-4.9	17.125	71.4083	60.8	83.4	26.0631		26.4053
-70.5033	-32.6108	Fig. 15	10	Chile	7	20.7	21.8	0.006667		X	X	6.36183	-15.7708	16.3917	96.27	72.7	165.6	64.7002	0.430062	30.6782
-70.3092	-32.6213	Fig. 15	11	Chile	1		18.9				X	4.78717	-15.7708	16.3542	91.6308	65	165.6	59.1859		12.4193
-70.6261	-33.1252	Fig. 15	12	Chile	2	26	32			X	X	8.51347	-15.7708	18.8417	79.4231	60.8	113.1	98.3118		48.719		428					77				120
-70.469	-33.351	Fig. 15	13	Chile	4	17.7	23.3	0.0008		X	X	7.31241	-15.7708	19.0542	99.6	65	205	66.9807	0.0534238	39.4308		2743					1665
-70.0583	-33.3714	Fig. 15	14	Chile	2	38.5	44.6			X	X	4.70717	-15.7708	18.7125	112.9	65	240.8	166.974		11.6453
-70.1291	-33.7526	Fig. 15	15	Chile	1		41.2				X	5.33312	-15.4833	19.0542	124.171	65	240.8	150.128		21.8796
-70.5543	-34.1119	Fig. 15	16	Chile	4	40	50			X	X	8.6529	-13.4208	19.0542	105.455	65	177.3	172.974		50.808		3032					2168
-70.2422	-34.3992	Fig. 15	17	Chile	>1		61					6.37378	-13.4208	19.0542	125.064	65	240.8	228.571		13.4391
-70.5901	-34.5253	Fig. 15	18	Chile	>1		28					8.53796	-9.38333	19.0542	119.273	70.5	177.3	81.4877		34.8439
-70.4351	-34.801	Fig. 15	19	Chile	1	70	96					7.13894	-8.7625	19.0542	124.664	70.5	177.3	372.292		12.7412
-70.983	-35.6587	Fig. 15	20	Chile	>1						X	8.77436	-3.41667	14.7958	114.483	31.6	242.4			51.3101
-71.444	-35.8741	Fig. 15	21	Chile	5	32	33			X	X	10.722	-3.1	14.7292	107.308	66.1	242.4	93.2241		77.5891		380						22			80										14
-70.5682	-35.9861	Fig. 15	22	Chile	>1	28	44					6.57374	-7.5625	13.875	122.727	31.6	242.4	156.619		14.9411
-71.6725	-36.2757	Fig. 16	23	Chile	4	20	36			X	X	10.9948	-1.38333	14.4292	106.967	68.1	244.9	104.619		61.8146
-70.9355	-36.219	Fig. 16	24	Chile	1						X	7.59201	-7.5625	14.225	120.243	30.2	244.9			20.4729
-71.1132	-36.4154	Fig. 16	25	Chile	1							8.16117	-7.5625	14.225	116.692	30.2	244.9			13.0797
-71.3105	-36.6108	Fig. 16	26	Chile	1	66	71	0.005667		X	X	8.89002	-7.5625	14.225	99.1769	30.2	244.9	259.894	1.4684	19.9431
-71.5574	-37.0355	Fig. 16	27	Chile	5	40	62		X	X	X	9.61738	-1.40833	13.9292	105.745	65	244.9	219.137		37.6814
-71.8175	-39.2825	Fig. 16	28	Chile	2							8.6612	-4.1875	12.1708	113.825	69.2	247.4			33.1453
-72.4736	-39.9347	Fig. 16	29	Chile	4						X	9.77036	-0.258333	12.45	89.0909	65.9	124.7			61.0914
-72.6379	-40.6828	Fig. 16	30	Chile	5	55.5	70			X	X	9.57966	-3.6625	12.45	90.2	57.1	208.5	252.808		59.6668
-72.1113	-40.763	Fig. 16	31	Chile	>1	45	70					8.35423	-3.6625	12.45	96.7143	62.3	208.5	257.951		14.6399
-72.8516	-41.4231	Fig. 16	32	Chile	1		60				X	9.60533	-3.2375	12.1792	88.2538	57.1	208.5	210.815		10.7611
-72.6989	-41.493	Fig. 16	33	Chile	2	22.5	41.7					9.17801	-3.6625	12.1792	85.7583	57.1	208.5	136.067		10.541
-72.5287	-41.5947	Fig. 16	34	Chile	>1		32.2					8.57922	-3.6625	12.1792	87.7727	69.2	208.5	98.8717		10.1535
-72.5463	-41.7741	Fig. 16	35	Chile	2	25	28.7				X	8.42158	-3.6625	12.1792	85.8857	69.2	208.5	84.9027		7.65194
-72.5807	-42.0336	Fig. 16	36	Chile	1		58					8.1222	-0.758333	12.1792	76.3636	69.2	84.1	208.67		4.40734
-72.3935	-42.1985	Fig. 16	37	Chile	1		55					7.48746	-0.758333	12.1792	75.3385	67.4	84.1	198.782		5.57302
-72.4183	-42.4475	Fig. 16	38	Chile	1							7.27635	-0.758333	11.95	77.4364	67.4	92			1.80269
-72.681	-42.4039	Fig. 16	39	Chile	1							7.83062	-0.758333	11.95	76.9231	67.4	92			2.99737
-73.5155	-42.5144	Fig. 16	40	Chile	1							9.64226	2.61667	11.4625	75.9091	52	92			3.68231
-72.7469	-45.5229	Fig. 16	41	Chile	>1						X	5.7404	-0.6375	10.0292	69.8333	38.3	92.2			16.5848
-69.2665	-14.8058	Fig. 19	1	Bolivia	1							11.492	-1.78333	23.325	62.925	52.4	107.9			6.70455
-69.1232	-15.0528	Fig. 19	2	Bolivia	1							11.5915	-3.30833	23.9542	67.25	52.4	146.9			17.5509
-69.0667	-15.2855	Fig. 19	3	Bolivia	1							11.138	-3.30833	24.0042	66.6357	52.4	146.9			12.5824
-69.3153	-15.5055	Fig. 19	4	Bolivia	1							9.26874	-3.30833	23	76.2417	52.4	155.5			11.8228
-69.1274	-15.6645	Fig. 19	5	Bolivia	1							9.7233	-3.30833	23.8667	80.1077	52.4	155.5			29.4615
-68.983	-15.7945	Fig. 19	6	Bolivia	1		65					10.0553	-3.30833	24.3042	66.8917	52.4	113.5	229.863		44.2788
-68.8089	-15.8223	Fig. 19	7	Bolivia	1							10.9056	-3.30833	24.7625	67.9538	52.4	113.5			49.9219
-68.5921	-15.9513	Fig. 19	8	Bolivia	1							11.7528	-3.30833	24.8583	66.1	56.4	73.3			48.5184
-68.148	-17.0216	Fig. 19	9	Bolivia	1		26				X	9.06474	-2.84167	22.3417	98.4455	63.2	182	70.9143		102.047
-68.0603	-16.8318	Fig. 19	10	Bolivia	14	42	73				X	10.0112	-2.84167	23.3583	87.3083	63.2	182	263.574		99.8061		1794										64							65										310
-67.8578	-16.8873	Fig. 19	11	Bolivia	1		40					10.4664	-2.84167	23.4583	86.6154	63.2	182	123.555		121.418
-67.3807	-16.8228	Fig. 19	12	Bolivia	1							12.478	-2.84167	24.2292	74.9692	46.5	182			165.001
-66.9348	-17.3083	Fig. 19	13	Bolivia	1							11.2494	0.0166667	22.65	66.5714	46.5	74.6			229.976
-66.8053	-17.4074	Fig. 19	14	Bolivia	1							11.1036	0.0166667	22.5792	66.4615	46.5	74.6			247.275
-66.7911	-17.5374	Fig. 19	15	Bolivia	1		69	4				10.6792	0.0166667	21.6917	73.2154	46.5	149.2	244.004	973.087	250.684
-66.302	-17.4412	Fig. 19	16	Bolivia	1						X	13.1896	4.34583	25.5	63.4071	46.5	73.8			296.971
-66.6268	-17.7065	Fig. 19	17	Bolivia	1							10.824	1.9375	21	76.2	46.5	149.2			264.169
-66.3769	-17.6684	Fig. 19	18	Bolivia	1							11.8574	4.34583	23.9292	72.7231	46.5	107.1			291.006
-66.2189	-17.7322	Fig. 19	19	Bolivia	1						X	12.4601	4.34583	24.425	73.1167	46.5	107.1			301.526
-66.6354	-17.9827	Fig. 19	20	Bolivia	1							10.538	3.10833	19.6625	85.44	66.5	149.2			249.689
-66.4937	-17.98	Fig. 19	21	Bolivia	1							10.9172	3.2875	19.8708	81.3455	46.5	149.2			261.755
-66.3271	-17.8346	Fig. 19	22	Bolivia	1							11.6493	4.34583	22.8708	78.9692	46.5	149.2			285.532
-66.2189	-17.8576	Fig. 19	23	Bolivia	1							12.1296	4.34583	23.6708	72.5462	46.5	107.1			293.172
-65.0584	-17.8244	Fig. 19	24	Bolivia	1							18.4093	6.20417	25.4917	64.3231	50.3	70.2			400.523
-68.9682	-18.0277	Fig. 19	25	Bolivia	>1							6.44576	-4.5	16.9292	162.091	85.6	248.7			13.5468
-67.136	-17.8411	Fig. 19	26	Bolivia	1							9.31036	0.0166667	20.3958	96.2538	63.2	182			208.586
-66.9938	-17.7549	Fig. 19	27	Bolivia	1		71				X	9.70609	0.0166667	20.7958	85.85	46.5	174.2	256.469		224.88
-67.2201	-18.0519	Fig. 19	28	Bolivia	1							8.81078	1.9375	18.8333	122.379	63.2	250			198.021
-67.0865	-18.1668	Fig. 19	29	Bolivia	1							8.99037	3.10833	17.9167	117.792	63.2	250			200.125
-67.0951	-18.3009	Fig. 19	30	Bolivia	1						X	8.83639	3.10833	17.625	117.286	63.2	250			189.717
-67.1039	-18.527	Fig. 19	31	Bolivia	1							8.64497	3.02917	15.5542	130.536	69.7	250			173.939
-67.079	-18.6605	Fig. 19	32	Bolivia	1		55					8.59716	2.9375	15.3833	142.323	69.7	250	194.122		168.315
-66.8534	-18.8568	Fig. 19	33	Bolivia	1		71					8.58586	1.27917	16.4958	119.277	68.4	174.2	261.17		180.785
-66.9289	-19.0256	Fig. 19	34	Bolivia	1							8.36431	0.870833	15.5625	127.5	68.4	174.2			167.478
-65.4291	-18.6584	Fig. 19	35	Bolivia	1							14.7666	3.02917	23.0667	75.2	57.1	107.1			330.643
-65.6197	-18.8381	Fig. 19	36	Bolivia	1						X	13.2521	3.02917	22.3625	81.5231	57.1	110.7			306.273
-65.5697	-18.9786	Fig. 19	37	Bolivia	1							13.0684	2.70833	22.1458	80.5545	57.1	110.7			308.379
-65.5942	-19.2293	Fig. 19	38	Bolivia	1							12.3289	2.70833	21.3292	87.2786	57.1	127.5			291.581
-66.6939	-18.1929	Fig. 19	39	Bolivia	1		68					10.1869	3.02917	19.6625	101.023	66.5	174.2	241.878		230.664
-66.6939	-18.1929	Fig. 19	40	Bolivia	1						X	10.1869	3.02917	19.6625	101.023	66.5	174.2			230.664
-66.7191	-18.3356	Fig. 19	41	Bolivia	>1		60	0.01				9.84422	3.02917	19.5458	103.069	66.5	174.2	209.813	2.09183	219.511
-66.6942	-18.4773	Fig. 19	42	Bolivia	1							9.6322	2.9375	19.4042	114.467	66.9	174.2			213.653
-66.6942	-18.4773	Fig. 19	43	Bolivia	>1	68	75					9.6322	2.9375	19.4042	114.467	66.9	174.2	273.552		213.653
-66.2439	-18.5098	Fig. 19	44	Bolivia	>1							11.0805	2.70833	20.55	95.6417	62.7	174			254.754
-66.2439	-18.5098	Fig. 19	45	Bolivia	1							11.0805	2.70833	20.55	95.6417	62.7	174			254.754
-66.4606	-18.623	Fig. 19	46	Bolivia	1							10.0178	2.70833	19.9042	98.6273	65.7	174			228.796
-66.6944	-18.7616	Fig. 19	47	Bolivia	1							8.98667	2.70833	18.3333	115.292	68.4	174.2			200.18
-66.1105	-18.866	Fig. 19	48	Bolivia	1							10.7007	1.075	21.0458	95.4308	62.7	174			255.291
-66.0104	-19.1058	Fig. 19	49	Bolivia	1		45					10.6777	0.870833	21.0458	90.83	62.7	127.5	143.571		260.336
-67.0296	-19.2535	Fig. 19	50	Bolivia	1		79					8.11399	0.870833	13.3833	122.95	68.4	174.2	296.709		151.898
-66.0269	-19.3316	Fig. 19	51	Bolivia	1						X	10.2177	0.870833	19.3208	91.0462	62.7	127.5			256.144
-66.0184	-19.4732	Fig. 19	52	Bolivia	1					X		10.0676	0.870833	18.8542	91.9182	62.7	127.5			256.714
-66.0184	-19.4732	Fig. 19	53	Bolivia	>1	24	34					10.0676	0.870833	18.8542	91.9182	62.7	127.5	100.149		256.714
-66.0184	-19.4732	Fig. 19	54	Bolivia	1							10.0676	0.870833	18.8542	91.9182	62.7	127.5			256.714
-65.8434	-19.469	Fig. 19	55	Bolivia	1					X	X	10.7934	0.870833	19.9958	90.25	58.4	127.5			260.994
-65.8933	-19.6203	Fig. 19	56	Bolivia	1		48				X	10.4427	0.870833	19.0875	90.5846	62.7	127.5	157.1		243.716
-65.9264	-19.7796	Fig. 19	57	Bolivia	>1		80					10.2883	0.870833	18.5375	90.2786	62.7	127.5	291.782		225.798
-67.0137	-19.8469	Fig. 19	58	Bolivia	1							8.19474	0.870833	13.0583	106.682	68.4	174			158.762
-66.8963	-19.861	Fig. 19	59	Bolivia	1							8.27284	0.870833	13.8417	100.492	68.4	174			171.006
-66.3772	-19.8574	Fig. 19	60	Bolivia	1							9.0464	0.870833	16.925	90.9769	68.4	127.5			215.979
-66.0681	-19.8749	Fig. 19	61	Bolivia	1							9.92545	0.870833	18	92.2417	68.4	127.5			214.006
-66.0429	-20.1162	Fig. 19	62	Bolivia	2							10.2086	0.870833	17.6125	88.1364	68.4	127.5			187.558
-66.8966	-20.2204	Fig. 19	63	Bolivia	1							8.48413	0.870833	14.2708	91.1929	62	167.1			171.75
-67.0144	-20.5323	Fig. 19	64	Bolivia	1		59					8.48199	0.870833	13.6333	95.4091	62	199.4	211.344		149.548
-68.6861	-20.7189	Fig. 19	65	Bolivia	3	62	79					8.03111	-4.2625	17.775	150.058	95.4	245.4	297.057		12.7996		18608	216						869			9376															373
-68.6861	-20.7189	Fig. 19	66	Bolivia	1							8.03111	-4.2625	17.775	150.058	95.4	245.4			12.7996
-68.6861	-20.7189	Fig. 19	67	Bolivia	1							8.03111	-4.2625	17.775	150.058	95.4	245.4			12.7996
-68.527	-21.2019	Fig. 19	68	Bolivia	1							7.417	-4.2625	17.7958	155.95	98.1	199.4			23.536
-68.5445	-21.3364	Fig. 19	69	Bolivia	>1							7.64402	-4.2625	17.8125	146.117	81.4	174.5			33.1216
-66.8384	-21.2296	Fig. 19	70	Bolivia	1							8.06625	-1.5125	14.2	94.0077	62	181.5			90.1532
-66.8384	-21.2296	Fig. 19	71	Bolivia	1							8.06625	-1.5125	14.2	94.0077	62	181.5			90.1532
-67.6416	-22.7707	Fig. 19	72	Bolivia	>1							6.02582	-2.43333	14.3917	151.431	47	249.9			14.7462
-78.57	-7.17703	Fig. 19	1	Perù	2	62	74				X	15.4439	5.26667	23.2708	71.2846	36	108.6	244.995		115.077		725						84			30
-78.2241	-7.9052	Fig. 19	2	Perù	2		71				X	14.1347	-0.7125	22.2833	66.4929	36	108.6	237.901		93.1894		302									59																	27
-78.5521	-8.11063	Fig. 19	3	Perù	1		24					15.2117	-0.7125	21.8708	68.7727	36	108.6	36.7789		51.8908
-78.5521	-8.11063	Fig. 19	4	Perù	1		75					15.2117	-0.7125	21.8708	68.7727	36	108.6	250.162		51.8908		418						60			41				28											30		30
-78.1411	-8.36646	Fig. 19	5	Perù	1		53				X	13.7257	-6.4	22.1292	62.5231	25.4	108.6	164.247		73.7963		1257									75										39
-77.9987	-8.56987	Fig. 19	6	Perù	>1	60	80					13.041	-6.4	21.9583	62.85	25.4	84.5	280.239		84.217
-77.59	-8.68897	Fig. 19	7	Perù	2	40	43				X	12.061	-6.4	23.975	63.5077	25.4	94.5	129.408		120.551
-77.3452	-8.79921	Fig. 19	8	Perù	1							11.9771	-6.4	25.2375	61.5154	25.4	94.5			136.491		866						75			306														102			132
-77.3452	-8.79921	Fig. 19	9	Perù	1		38					11.9771	-6.4	25.2375	61.5154	25.4	94.5	108.86		136.491
-77.3452	-8.79921	Fig. 19	10	Perù	3	22	52.5				X	11.9771	-6.4	25.2375	61.5154	25.4	94.5	169.484		136.491
-77.7397	-9.2128	Fig. 19	11	Perù	1		36.5				X	11.9207	-6.4	21.3333	64.025	25.4	94.5	102.827		79.5007		801						95			65				19
-77.7397	-9.2128	Fig. 19	12	Perù	1							11.9207	-6.4	21.3333	64.025	25.4	94.5			79.5007
-77.7397	-9.2128	Fig. 19	13	Perù	1							11.9207	-6.4	21.3333	64.025	25.4	94.5			79.5007		950
-77.647	-9.32774	Fig. 19	14	Perù	1		50					11.5375	-6.4	21.3333	64.9	25.4	94.5	160.872		85.7648		5565						236													454				280
-77.5628	-9.43373	Fig. 19	15	Perù	1							11.1725	-6.4	21.3333	62.8727	25.4	94.5			88.6335		300					33	37							12							26
-77.5628	-9.43373	Fig. 19	16	Perù	2	70	74.5	0.000416667			X	11.1725	-6.4	21.3333	62.8727	25.4	94.5	264.993	0.110083	88.6335		3340						208			174										212
-77.5628	-9.43373	Fig. 19	16	Perù	1		47.8	0.00375				11.1725	-6.4	21.3333	62.8727	25.4	94.5	153.202	0.572786	88.6335		3424										1729					549		303										772
-77.5566	-9.52884	Fig. 19	17	Perù	>1			0.002083			X	11.0233	-6.4	21.3333	65.8545	25.4	94.5			84.8294		3500						90							18						76
-77.0465	-9.4176	Fig. 19	18	Perù	1		45.5					10.3511	-6.4	24.925	59.4273	25.4	94.5	147.031		141.731
-77.2592	-9.77207	Fig. 19	19	Perù	3	19.2	46.2	0.000583				10.0937	-6.4	22.7375	61.6667	25.4	94.5	151.037	0.0877906	106.423		14068										3899					1860		3241				1757
-77.0229	-10.6858	Fig. 19	20	Perù	2		49.2					9.60206	-3.97917	19.9958	67.8	21.7	180.4	165.645		79.3858
-76.822	-10.7488	Fig. 19	21	Perù	1							9.10411	-3.97917	20.2667	63.575	21.7	180.4			96.9196		1674			350							273					467
-76.89	-11.0485	Fig. 19	22	Perù	1		34				X	9.45005	-3.97917	19.9458	61.6909	21.7	180.4	102.74		70.4826		956						275			136																	162
-76.89	-11.0485	Fig. 19	22	Perù	1		55					9.45005	-3.97917	19.9458	61.6909	21.7	180.4	190.543		70.4826		1869
-76.89	-11.0485	Fig. 19	22	Perù	1		58					9.45005	-3.97917	19.9458	61.6909	21.7	180.4	203.096		70.4826		2135
-74.6887	-8.60245	Fig. 19	23	Perù	1							26.2339	18.7833	26.9792	69.9385	59.7	95.3			124.679
-76.6303	-9.75593	Fig. 19	24	Perù	1		41				X	10.6609	-3.97917	25.0542	63.1429	21.7	105.2	126.919		170.06
-76.5485	-9.95598	Fig. 19	25	Perù	2	56	61				X	10.0942	-3.97917	24.9208	62.9182	21.7	105.2	212.95		162.487
-76.2194	-10.2211	Fig. 19	26	Perù	1						X	11.0429	-3.97917	25.8167	54.7417	21.7	105.2			179.433		4363					116	290																	252
-76.2443	-10.1807	Fig. 19	27	Perù	1							11.0951	-3.97917	25.8042	54.7417	21.7	105.2			178.688		500									284																	210
-75.3022	-10.8967	Fig. 19	28	Perù	>1							15.4681	1.1375	26.0875	68.6692	22.2	193.1			225.94		2396
-76.1384	-11.6181	Fig. 19	29	Perù	5	38	52					8.55578	-0.683333	22.7458	96.1154	21.7	195.9	181.746		110.633											176											93						167
-75.6083	-11.9114	Fig. 19	30	Perù	1		30					8.28526	-0.683333	22.8958	117.342	59.7	195.9	90.9096		141.723
-77.0667	-11.5813	Fig. 19	31	Perù	2						X	11.0106	0.758333	20.0292	74.3818	21.7	180.4			19.0507		2791						344			1166																	432
-76.7091	-11.5375	Fig. 19	32	Perù	>1						X	9.4973	-0.683333	20.0292	88.6538	21.7	195.9			57.4602		1030						88			73											23						127
-76.7091	-11.5375	Fig. 19	33	Perù	1						X	9.4973	-0.683333	20.0292	88.6538	21.7	195.9			57.4602		1146						196			160											22			92
-76.7518	-11.872	Fig. 19	34	Perù	1						X	10.2792	-0.683333	20.0292	98.95	21.7	195.9			42.6822		2456						290			235											119
-76.7518	-11.872	Fig. 19	35	Perù	>1		31				X	10.2792	-0.683333	20.0292	98.95	21.7	195.9	86.7215		42.6822
-76.4172	-12.0592	Fig. 19	36	Perù	1		31				X	9.78989	-0.683333	20.0292	108.6	39.9	195.9	88.7745		55.3555		903									94				25						90					151		183
-76.6288	-12.5705	Fig. 19	37	Perù	1		33					11.8419	-0.683333	20.0292	87.0167	39.9	195.9	88.5275		14.8368								8			60
-75.1329	-12.3052	Fig. 19	38	Perù	1		43.2				X	9.02066	-0.683333	22.8542	89.5769	52.8	195.9	142.998		164.859
-75.0029	-12.7096	Fig. 19	39	Perù	2	28	29				X	8.63295	0.808333	23.0958	87.1833	52.8	143.4	85.2695		151.296		873						75			313														118			75
-74.7046	-13.3466	Fig. 19	40	Perù	1		25.2					8.3027	0.808333	21	97.0385	52.8	170.8	70.768		161.281
-74.4865	-13.2041	Fig. 19	41	Perù	>1		43.3				X	9.30896	0.808333	23.775	92.7083	52.8	170.8	142.206		187.073
-73.7018	-15.1054	Fig. 19	42	Perù	>1		20					9.61829	-3.27083	21.0875	117.146	44	154	43.4945		101.283
-72.3188	-13.1318	Fig. 19	43	Perù	1		59				X	13.8246	-1.42083	24.5083	66.2692	39.3	116.7	188.938		297.309		3048						350													120				120
-72.1912	-13.1327	Fig. 19	44	Perù	2	35	42.5				X	13.7379	-1.42083	24.5583	66.3077	39.3	116.7	120.29		289.069		1335						250												152
-72.031	-13.2358	Fig. 19	45	Perù	>1	30	45				X	12.8265	-3.32083	24.6708	66.1417	39.3	116.7	134.561		288.894		3165						551			442														245	165
-71.7808	-13.594	Fig. 19	46	Perù	1		32				X	10.0288	-3.32083	24.4917	64.6571	39.3	116.7	91.9524		293.029		3890					2787				146														60
-71.195	-13.554	Fig. 19	47	Perù	>1	60	75				X	11.77	-3.32083	24.975	60.1286	39.3	75	264.585		229.944
-71.2197	-14.2152	Fig. 19	48	Perù	3	41.5	55					6.13825	-3.32083	22.3458	55.0583	39.3	65.6	204.451		210.544		4220						532			765				15
-72.8233	-14.3702	Fig. 19	49	Perù	>1		75				X	6.55124	-1.1	22.5375	99.0769	39.3	168.7	286.489		222.178
-72.8616	-15.2203	Fig. 19	50	Perù	3	34	45				X	7.21561	-6.2875	20.8875	130.977	70.5	187.3	158.103		133.1		1000
-72.85	-15.5944	Fig. 19	51	Perù	1		49.2				X	9.82452	-6.2875	21.1417	126.992	44	187.3	164.711		98.1824
-72.6431	-15.5185	Fig. 19	52	Perù	1		26					8.66464	-6.2875	21.1417	129.609	44	187.3	72.5937		115.921
-72.4462	-15.519	Fig. 19	53	Perù	2	46.6	50.3				X	8.14526	-6.2875	21.1417	133.4	73.7	187.3	176.36		123.651
-71.7089	-16.003	Fig. 19	54	Perù	1							9.16515	-4.85417	21.1417	132	76.9	211.3			110.33
-71.7281	-16.181	Fig. 19	55	Perù	5	29.6	33.9	0.00566667			X	10.6114	-4.85417	21.1417	118.325	42.3	211.3	97.4498	0.550559	94.3877		1054						149																		326
-71.7281	-16.181	Fig. 19	55	Perù	1	30	35	0.00241667				10.6114	-4.85417	21.1417	118.325	42.3	211.3	102.048	0.245875	94.3877		3187			205							222											125						304
-71.4314	-16.3414	Fig. 19	56	Perù	>1	22	23	0.0055			X	10.3655	-4.85417	20.7208	129.477	42.3	229.6	52.91	0.290132	98.2707		2511			127							794					400												364
-72.7606	-16.5459	Fig. 19	57	Perù	1		27.5				X	16.4158	-3.5875	21.1417	81.9286	44	184.6	46.3714		8.38824
-70.5636	-13.8097	Fig. 19	58	Perù	2	66	69.4				X	11.2072	-3.32083	25.0083	64.5143	45.8	107.9	243.466		161.702		280
-69.3293	-14.1722	Fig. 19	59	Perù	>1		44.8				X	14.76	-1.78333	25.1417	64.7154	53	107.9	125.622		36.5322
-70.2775	-14.7571	Fig. 19	60	Perù	2		36.1				X	6.02316	-1.4875	19.2083	73.3833	45.8	146.9	125.91		98.3411		2562									1564																	296
-70.2775	-14.7571	Fig. 19	61	Perù	1		70					6.02316	-1.4875	19.2083	73.3833	45.8	146.9	267.744		98.3411
-69.9611	-14.7662	Fig. 19	62	Perù	4	37	49.1				X	7.23891	-1.78333	21.8208	72.3769	45.8	146.9	175.148		64.6286		4439									768				15													135
-69.8332	-15.0939	Fig. 19	63	Perù	1		18				X	7.30152	-1.78333	18.6292	79.7154	45.8	155.5	44.8505		51.389
-70.4007	-15.2646	Fig. 19	64	Perù	1		36				X	6.13799	0.116667	9.99583	91.9143	45.8	155.5	125.009		111.888		4975						909			216				19													730
-70.4007	-15.2646	Fig. 19	65	Perù	1		37.8					6.13799	0.116667	9.99583	91.9143	45.8	155.5	132.533		111.888
-70.1528	-15.8974	Fig. 19	66	Perù	>1		18.2				X	6.7128	-0.679167	16.9042	110.192	52.4	229.6	48.161		83.4127		1037					220																		278
-69.9423	-16.0146	Fig. 19	67	Perù	>1		69				X	7.12729	-0.8375	14.5208	109.809	52.4	229.6	258.913		66.4793		1307									317														131
-70.9679	-16.8052	Fig. 19	68	Perù	2	71	74					10.6983	-3.47083	20.3333	112.592	42.3	229.6	264.885		79.5853
-70.9679	-16.8052	Fig. 19	68	Perù	1		32.8					10.6983	-3.47083	20.3333	112.592	42.3	229.6	92.4875		79.5853		2011						187			227				19										1488	50
-70.6377	-16.9725	Fig. 19	69	Perù	>1						X	10.2271	-1.92083	20.3333	118.65	42.3	229.6			95.0726		1939						91			121
-70.3813	-17.739	Fig. 19	70	Perù	>1						X	11.9836	-2.57917	19.5625	116.807	64.9	226.3			56.2641		1141									150
-70.4677	-17.8916	Fig. 19	71	Perù	2	42.7	44				X	13.062	-2.57917	19.8458	114.573	68.7	226.3	129.393		41.1081		3305									245
-70.6475	-17.9943	Fig. 19	72	Perù	1		49.8				X	14.7377	-2.57917	19.8458	104.582	63.4	226.3	146.623		19.1208		1768									559
-68.8714	-10.8759	Fig. 20	1	Brazil	1							25.0086	24.375	25.725	62.3923	54.8	68			15.1685
-57.3788	-3.01876	Fig. 20	2	Brazil	>1							27.0213	26.4292	27.3833	51.75	37	60.3			492.274
-53.563	-1.99009	Fig. 20	3	Brazil	1		35				X	26.0768	22.6583	26.8583	49.57	41.4	58.5	37.3017		111.133
-47.7774	-0.859004	Fig. 20	4	Brazil	>1							26.483	25.8	27.5667	66.2	62.4	69.5			17.2014
-55.2445	-4.63829	Fig. 20	5	Brazil	1		38	0.002333				25.784	24.2542	27.075	59.2143	37.9	80.8	51.0657	0.118779	445.795		912			63							434		60					29										20
-55.551	-4.76125	Fig. 20	6	Brazil	1							25.978	24.4375	27.075	58.4571	34.1	80.8			478.426		5500
-49.7238	-8.34914	Fig. 20	7	Brazil	1							25.7973	23.7542	26.3125	51.5077	34.2	67.7			629.549
-44.2321	-3.07464	Fig. 20	8	Brazil	1							26.9892	26.275	27.6625	71.15	62	88.1			27.0024
-43.2859	-5.52326	Fig. 20	9	Brazil	1							26.5393	24.5542	28.05	67.0917	57.1	74.4			301.953
-46.476	-5.92348	Fig. 20	10	Brazil	1							25.0924	23.0667	26.2542	60.3727	54.8	77.4			358.071
-42.5304	-6.44517	Fig. 20	11	Brazil	1							26.2563	24.4333	27.2792	71.3636	67.1	86.2			405.175
-42.0134	-6.56906	Fig. 20	12	Brazil	1							26.0156	23.6167	27.2458	70.7091	64	86.2			408.22
-40.9536	-3.48146	Fig. 20	13	Brazil	1							26.1048	20.8792	28.0208	70.1	63.3	78.2			68.2082
-40.6472	-4.04944	Fig. 20	14	Brazil	2		31.5					25.4383	20.7375	27.8875	68.9167	63	78.2	25.3421		132.907
-38.6809	-7.44604	Fig. 20	15	Brazil	>1							24.3531	19.8042	27.1167	68.8692	38.3	151.8			326.022
-37.2433	-5.39496	Fig. 20	16	Brazil	1		39				X	26.7637	22.5042	27.9542	76.7143	65.4	107.1	51.1489		53.9032
-35.5627	-5.40803	Fig. 20	17	Brazil	1							25.4042	22.2708	26.9042	70.5636	54.4	107.1			25.64
[truncated: 4,025 more rows]
[truncated: 11 more columns]
