# Supplementary material for: Global thermal spring distribution and relationship to endogenous and exogenous factors
Source: Nat Commun. 2022 Oct 26;13:6378. doi: 10.1038/s41467-022-34115-w (PMC9606316; doi:10.1038/s41467-022-34115-w)
Supplement: Supplementary file 3 — Dataset 2 [file 41467_2022_34115_MOESM3_ESM.xls]

## Sheet: table2
Longitude	Latitude	ID	Rain (mm)				Temperature (°C)				Crust thickness (km)				Fault kernel density				Heat flow (mW/m²)				Permeability (log k)				Porosity (fraction)				Sediment thickness (km)				Normal stress regime kernel density				Strikeslip stress regime kernel density				Thrust stress regime kernel density				Volcanoes kernel density
			Mean	St. Dev.	Min	Max	Mean	St. Dev.	Min	Max	Mean	St. Dev.	Min	Max	Mean	St. Dev.	Min	Max	Mean	St. Dev.	Min	Max	Mean	St. Dev.	Min	Max	Mean	St. Dev.	Min	Max	Mean	St. Dev.	Min	Max	Mean	St. Dev.	Min	Max	Mean	St. Dev.	Min	Max	Mean	St. Dev.	Min	Max	Mean	St. Dev.	Min
-176.716	78.1049	1									20.2175	0.523134	19.66	20.75					99.3429	12.1413	78.6	127.4									1.9	0.1	1.8	2	0	0	0	0	0	0	0	0	0	0	0	0	0	0	0
-176.716	76.1049	2									22.5	2.62386	19.3	26.06					71.6857	8.42012	53.3	88.6									2.5125	0.447737	1.8	3	0	0	0	0	0	0	0	0	0	0	0	0	0	0	0
-176.716	74.1049	3									29.8425	0.048153	29.79	29.9					67.9071	4.88649	62.3	77.7									3.3525	0.971478	2	4.3	0	0	0	0	0	0	0	0	0	0	0	0	0	0	0
-176.716	72.1049	4									29.9525	0.02586	29.92	29.99	0.62776	0.00557756	0.622182	0.633337	84.3357	23.3372	57	122.8	-15.2	0	-15.2	-15.2	0.19	0	0.19	0.19	1.175	0.313249	0.75	1.5	0	0	0	0	0	0	0	0	0	0	0	0	0	0	0
-176.716	70.1049	5									32.9525	2.34415	30.95	36.95	0	0	0	0	79.7643	7.8619	65.9	91.6	-15.2	0	-15.2	-15.2	0.19	2.77556e-17	0.19	0.19	1.625	0.265754	1.4	2.05	0.13741	0.157788	0	0.663333	0	0	0	0	0	0	0	0	0	0	0
-176.716	68.1049	6	30.2188	2.65124	24.6667	36.0833	-9.16734	0.339476	-10.0875	0	35.985	0.0165835	35.96	36	0	0	0	0	79.5143	13.3473	57.1	107.2	-13.8143	1.87839	-20	-13	0.213571	0.0123098	0.19	0.22	0.64	0.562183	0.01	1.5	0.744706	0.360445	0.183526	1.5353	0.0405584	0.0550046	0	0.237155	0	0	0	0	0	0	0
-176.716	66.1049	7	43.2933	3.49236	34.9167	52.5	-7.90216	0.80356	-10.25	-4.37917	34	2	32	36	0	0	0	0	70.0214	7.05571	61.4	84.6	-13.3303	1.08586	-15.2	-12.5	0.0912121	0.0563408	0.01	0.19	0.105	0.118427	0.01	0.3	0.909685	0.34725	0.350173	1.71037	0.395567	0.156209	0.102375	0.75722	0	0	0	0	0	0	0
-176.716	64.1049	8									30.67	1.30866	28.91	31.93	0	0	0	0	80.1857	6.04352	68.1	89.4									1.4225	0.985149	0.5	3	0.576958	0.183209	0.212036	1.0013	1.21922	0.447432	0.455123	2.25528	0	0	0	0	0	0	0
-176.716	62.1049	9									29.3875	0.492564	28.89	29.89	0	0	0	0	84.85	10.2432	72.9	107.8									2.25	0.75	1.5	3	0.695899	0.121655	0.427242	0.929196	2.5584	0.40741	1.65735	3.2332	0	0	0	0	0	0	0
-176.716	60.1049	10									29.85	0.703953	28.87	30.86	0	0	0	0	91.6214	18.6106	71.7	149.7									4.5	1.62019	2.5	7	0.883939	0.0809069	0.680341	0.999896	2.7266	0.314587	2.04039	3.25651	0	0	0	0	0	0	0
-176.716	58.1049	11									15.935	4.39275	11.4	20.49	0	0	0	0	83.0214	6.93821	69.8	91.2									2.825	1.49729	0.8	4.5	0.575016	0.149697	0.270929	0.871811	1.61283	0.456998	0.68362	2.52006	1.73455e-05	0.000177607	0	0.00261325	1.53549e-06	2.23202e-05	0
-176.716	56.1049	12									11.525	0.407829	11.26	12.23	0	0	0	0	79.6286	4.12231	69	83									4.125	0.258602	3.8	4.5	0.769143	0.644357	0.130364	2.53894	0.863552	0.521111	0.364177	2.59637	3.24502	4.6975	0	18.5512	1.157	1.06255	0
-176.716	54.1049	13									12.22	0.0187083	12.2	12.25	0	0	0	0	79.3929	2.32055	76.1	83									4.9	0.244949	4.5	5.1	7.65652	3.06363	2.73314	13.6775	5.80891	1.80746	2.33582	9.32397	60.1095	23.6564	19.0617	104.239	6.95363	1.6656	3.58326
-176.716	52.1049	14	95.0952	2.89477	89.8333	106	4.08321	0.629771	-0.166667	5.875	14.795	4.56827	9.6	19.38	0.0517023	0.089551	0	0.206809	81.0071	4.61449	74.2	88.8	-12.5	0	-12.5	-12.5	0.09	0	0.09	0.09	4.0725	1.1618	2.49	5.5	18.5167	2.04842	13.9492	21.4053	10.2467	0.675568	8.46109	11.3468	132.254	10.8429	105.218	145.382	10.4632	0.45164	9.30448
-176.716	50.1049	15									7.49	0.440965	7.04	7.97	0.613227	0.0261331	0.577102	0.638415	66.6786	6.85098	56.5	76.6									0.56	0.385292	0.18	1.06	19.2318	1.71409	15.0862	21.4426	7.6976	1.62187	4.172	10.6098	120.464	16.1765	84.5807	144.207	7.3592	1.57512	4.25176
-176.716	48.1049	16									7.1025	0.068693	7.05	7.22	0.500143	0.413929	0	1.1373	69.1143	5.60228	57.2	75.7									0.14	0.0141421	0.12	0.16	9.06208	3.10183	3.80219	14.9649	1.76375	1.21799	0.195827	4.79885	40.2721	21.4635	6.49388	82.8015	1.50462	1.1865	0.011221
-176.716	46.1049	17									7.0475	0.0396075	6.99	7.1	0	0	0	0	61.0214	4.45328	56.7	75.7									0.0975	0.00829156	0.09	0.11	1.14693	1.05054	0.000921105	3.65567	0.0383465	0.0546913	0	0.228908	0.6804	1.36512	0	6.55586	0.000215372	0.00124752	0
-176.716	44.1049	18									7.1775	0.0843728	7.11	7.32	0.416768	0.420923	0	0.916965	58.75	4.59623	48.6	66.3									0.0525	0.00433013	0.05	0.06	7.43528e-07	8.723e-06	0	0.000140186	0	0	0	0	0	0	0	0	0	0	0
-176.716	42.1049	19									7.1575	0.0576086	7.08	7.24	0.624564	0.523156	0	1.25025	54.95	6.59196	44.4	69.3									0.05	0	0.05	0.05	0	0	0	0	0	0	0	0	0	0	0	0	0	0	0
-176.716	40.1049	20									6.9975	0.118612	6.85	7.15	0.525574	0.3263	0.186255	1.02315	50.7	4.9887	44.7	59.3									0.065	0.015	0.05	0.09	0	0	0	0	0	0	0	0	0	0	0	0	0	0	0
-176.716	38.1049	21									7.1375	0.068693	7.03	7.22	0.483413	0.21942	0.106393	0.633324	57.35	3.80521	45.7	63.8									0.07	0.02	0.05	0.09	0	0	0	0	0	0	0	0	0	0	0	0	0	0	0
-176.716	36.1049	22									7.1625	0.0389711	7.1	7.2	0.0809945	0.140287	0	0.323978	56.75	4.31041	50.4	63									0.0825	0.0192029	0.05	0.1	0	0	0	0	0	0	0	0	0	0	0	0	0	0	0
-176.716	34.1049	23									6.935	0.226329	6.63	7.26	0.473204	0.413242	0.0242517	1.13319	60.5143	2.41035	53	63.1									0.105	0.0259808	0.09	0.15	0	0	0	0	0	0	0	0	0	0	0	0	0	0	0
-176.716	32.1049	24									7.1575	0.147373	7.02	7.37	0.273817	0.321679	0	0.819067	55.8714	7.38507	42.3	74									0.0825	0.0192029	0.05	0.1	0	0	0	0	0	0	0	0	0	0	0	0	0	0	0
-176.716	30.1049	25									6.9175	0.0825757	6.79	7	0	0	0	0	54.6786	1.95418	50.9	58.6									0.115	0.005	0.11	0.12	0	0	0	0	0	0	0	0	0	0	0	0	0	0	0
-176.716	28.1049	26	117.733	0.707892	116.75	118.583	22.5595	0.249262	22.1542	22.7542	6.87	0.0845577	6.74	6.95	0	0	0	0	54.4643	2.19369	51.4	60.9									0.0875	0.0108972	0.07	0.1	0	0	0	0	0	0	0	0	0	0	0	0	0	0	0
-176.716	26.1049	27									6.985	0.121758	6.81	7.13	0.0911886	0.0998578	0	0.239931	55.3643	2.11343	51.2	58.6									0.085	0.0111803	0.07	0.1	0	0	0	0	0	0	0	0	0	0	0	0	0	0	0
-176.716	24.1049	28									6.9825	0.0389711	6.92	7.02	0	0	0	0	54.5714	2.43088	49.1	58.3									0.215	0.005	0.21	0.22	0	0	0	0	0	0	0	0	0	0	0	0	0	0	0
-176.716	22.1049	29									6.8625	0.0749583	6.75	6.96	0	0	0	0	53.2286	1.6228	49.6	55.6									0.185	0.0377492	0.13	0.22	0	0	0	0	0	0	0	0	0	0	0	0	0	0	0
-176.716	20.1049	30									6.89	0.137659	6.71	7.09	0	0	0	0	52.3071	1.53458	48.8	55.5									0.0925	0.0147902	0.07	0.11	0	0	0	0	0	0	0	0	0	0	0	0	0	0	0
-176.716	18.1049	31									6.95	0.105594	6.8	7.09	0	0	0	0	55.2643	4.40188	50.3	68.9									0.0875	0.0108972	0.07	0.1	0	0	0	0	0	0	0	0	0	0	0	0	0	0	0
-176.716	16.1049	32									6.995	0.240468	6.77	7.4	0.00134113	0.00232291	0	0.00536453	54.5786	3.01453	48.4	59.9									0.1475	0.0426468	0.09	0.21	0	0	0	0	0	0	0	0	0	0	0	0	0	0	0
-176.716	14.1049	33									7.4625	0.163917	7.31	7.7	0.0325689	0.0564111	0	0.130276	52.25	1.87226	49.9	55.9									0.195	0.0512348	0.15	0.28	0	0	0	0	0	0	0	0	0	0	0	0	0	0	0
-176.716	12.1049	34									7.1225	0.170202	6.95	7.38	0.112267	0.194453	0	0.449069	51.35	3.14546	43.5	55.6									0.08	0.0187083	0.06	0.11	0	0	0	0	0	0	0	0	0	0	0	0	0	0	0
-176.716	10.1049	35									7.15	0.0796869	7.06	7.27	0.374019	0.13917	0.247275	0.609552	52.6357	2.10327	49.9	57.4									0.0875	0.0192029	0.06	0.11	0	0	0	0	0	0	0	0	0	0	0	0	0	0	0
-176.716	8.10487	36									6.9825	0.160215	6.83	7.25	0	0	0	0	51.5714	2.80164	46.8	57									0.1575	0.0163936	0.13	0.17	0	0	0	0	0	0	0	0	0	0	0	0	0	0	0
-176.716	6.10487	37									7.0725	0.0990897	6.93	7.21	0	0	0	0	54.5429	2.61061	51.7	60.6									0.1975	0.0129904	0.18	0.21	0	0	0	0	0	0	0	0	0	0	0	0	0	0	0
-176.716	4.10487	38									7.0575	0.0438035	7	7.1	0	0	0	0	52.9286	2.04396	48.8	55.6									0.225	0.0111803	0.21	0.24	0	0	0	0	0	0	0	0	0	0	0	0	0	0	0
-176.716	2.10487	39									7.005	0.117154	6.9	7.2	0	0	0	0	53.5214	1.62313	50.3	56.4									0.19	0.0158114	0.17	0.21	0	0	0	0	0	0	0	0	0	0	0	0	0	0	0
-176.716	0.104874	40	201.75	65.5833	136.167	267.333	27.7406	0.360909	27.1208	27.9917	7.0025	0.0840759	6.87	7.08	0	0	0	0	54.1214	1.59829	51.5	57									0.1675	0.0147902	0.15	0.19	0	0	0	0	0	0	0	0	0.00109767	0.00408796	0	0.0315418	0	0	0
-176.716	-1.89513	41									7.0525	0.101581	6.95	7.19	0.250768	0.250968	0	0.515681	55.0643	2.24614	52.5	59.3									0.27	0.0781025	0.14	0.34	0	0	0	0	0	0	0	0	0.205428	0.1328	0.00446224	0.529984	0	0	0
-176.716	-3.89513	42									6.955	0.0540833	6.89	7.04	1.45921	0.104463	1.31773	1.61215	51.5714	3.77008	43	56.9									0.335	0.005	0.33	0.34	0	0	0	0	0	0	0	0	0.660702	0.140616	0.361441	0.918531	0	0	0
-176.716	-5.89513	43									7.0575	0.11211	6.97	7.25	0.773196	0.201043	0.482378	0.964115	53.9786	2.56297	47	57.1									0.34	0	0.34	0.34	0	0	0	0	0	0	0	0	0.763737	0.121047	0.501264	0.968256	0	0	0
-176.716	-7.89513	44									6.8675	0.0843725	6.76	6.95	0.461156	0.320338	0	0.856997	52.8214	2.41962	47.8	55.9									0.34	0	0.34	0.34	0	0	0	0	0	0	0	0	0.393492	0.155082	0.108794	0.732599	0.00203472	0.00601968	0
-176.716	-9.89513	45									6.8825	0.0858414	6.75	6.98	0	0	0	0	52.4714	2.36897	47.2	56.4									0.1975	0.10779	0.08	0.31	0.198143	0.289547	0	1.20376	1.27327	1.90613	0	8.41504	0.310935	0.31894	0.0275794	1.26757	0.25862	0.150204	0.0262777
-176.716	-11.8951	46									8	1.50637	6.93	10.6	0.121882	0.122066	0	0.25324	52	3.09308	46	59.1									0.1025	0.0163936	0.09	0.13	4.10458	2.41232	0.931458	12.0302	40.669	22.4372	7.41229	92.2851	3.89887	2.21539	1.11205	12.6074	1.7784	0.871825	0.546958
-176.716	-13.8951	47	248.813	3.49224	241.5	253.417	26.8781	0.223195	26.4542	28.0958	9.7875	1.44432	7.36	11.16	1.12329	0.215892	0.933132	1.48416	61.9714	18.2541	24	91									0.075	0.0438748	0.03	0.14	15.9087	6.60916	5.8693	31.0075	145.325	28.9004	85.91	198.061	16.9931	9.6398	5.24461	41.2649	5.20486	1.3001	2.61024
-176.716	-15.8951	48									10.5975	0.399648	9.98	11.05	0.745623	0.154701	0.535319	0.970757	103.136	57.3431	20.4	201.9									0.1825	0.137727	0.04	0.33	24.8627	8.66318	10.3955	46.0749	205.781	9.54683	180.848	218.529	30.6904	17.7466	6.22691	76.2243	8.88993	1.66941	5.8458
-176.716	-17.8951	49									10.655	0.0540835	10.57	10.72	0.397512	0.245204	0	0.61127	74.0857	31.4184	32.4	142.7									0.0775	0.0476314	0.03	0.13	20.5653	8.4796	7.62993	41.2811	155.302	26.2002	102.874	203.405	47.1403	29.424	5.44526	116.138	12.1406	1.70945	8.37216
-176.716	-19.8951	50									10.5925	0.0465696	10.52	10.65	0.275508	0.276492	0	0.58397	81.5714	21.1353	42.5	130.2									0.1425	0.073951	0.03	0.23	17.6202	6.30365	6.12501	30.7118	64.025	18.2086	35.024	105.134	104.036	42.9578	30.698	188.263	12.0888	1.50639	8.70102
-176.716	-21.8951	51	141.917	2	139.917	143.917	23.4792	0.112783	23.3208	23.575	10.485	0.269305	10.11	10.82	0.317898	0.238304	0	0.627474	97.1929	30.7842	50.3	150.5									0.19	0.0360555	0.14	0.24	28.5342	6.47769	15.2837	40.2373	23.1909	5.48887	16.0134	37.1194	157.549	40.3384	75.7146	236.343	8.52081	1.58482	5.71667
-176.716	-23.8951	52									10.615	0.212662	10.32	10.89	0.0464272	0.0491731	0	0.115767	73.3357	45.7457	20.1	161.5									0.1825	0.0708431	0.11	0.3	38.8017	4.52213	28.1238	45.5031	16.7019	1.13655	13.8627	19.6428	159.049	29.6608	92.5797	212.182	5.85849	0.392439	4.80015
-176.716	-25.8951	53									9.555	1.48557	6.99	10.53	0.222088	0.170943	0	0.43206	95.5214	35.1423	42.9	165.2									0.155	0.0217945	0.13	0.19	43.253	4.3139	31.8054	50.0917	20.0562	1.2711	16.5686	21.6648	174.746	20.5068	127.254	212.219	7.31004	0.866375	5.68913
-176.716	-27.8951	54									9.0625	2.02528	6.91	11.16	0.453332	0.106673	0.340025	0.599012	70.0929	39.3169	27.8	175.2									0.2175	0.0782224	0.14	0.31	52.0476	3.38893	43.6778	57.7184	16.6124	2.43152	11.1012	20.8665	242.597	19.9744	198.411	282.688	9.13359	0.999788	6.68266
-176.716	-29.8951	55									8.52	1.64102	6.85	11.22	0.571268	0.0480209	0.508112	0.640144	52.6571	19.1334	29.3	98									0.9775	0.609933	0.08	1.73	58.4948	1.476	54.0629	60.6879	9.24214	2.31184	4.79337	14.1985	289.541	13.596	247.648	306.657	8.0161	1.48618	4.88663
-176.716	-31.8951	56									7.09	0.187483	6.91	7.36	0.394564	0.254273	0	0.637772	55.9357	7.17671	31.4	61.8									0.235	0.0559017	0.18	0.32	48.8632	6.06665	34.2253	58.8799	4.45839	1.31917	2.04481	7.34049	243.492	31.5252	170.316	297.937	4.98635	1.54192	2.16393
-176.716	-33.8951	57									6.9725	0.395625	6.31	7.35	0.107438	0.186087	0	0.42975	58.2071	1.70062	55.5	61.9									0.24	0.0547723	0.16	0.3	27.2239	6.07318	15.831	40.3234	2.01107	0.799506	0.732361	3.8964	133.15	35.1087	66.1138	210.089	1.96463	1.05052	0.335092
-176.716	-35.8951	58									7.1275	0.284901	6.64	7.34	0	0	0	0	58.8357	2.73929	53.8	65.4									0.4225	0.0163936	0.41	0.45	15.6425	4.32793	7.63895	24.637	1.30986	0.312255	0.685679	1.89246	45.6596	20.1252	11.3794	94.9905	0.272327	0.302176	0
-176.716	-37.8951	59									8.4425	1.18308	6.56	9.71	0	0	0	0	52.0071	3.63484	46.7	58									0.3975	0.0238485	0.37	0.43	7.73319	3.04209	2.57417	14.6201	1.22276	0.367104	0.49278	1.92555	6.03669	4.97675	0.180542	22.6243	0.000287649	0.00172265	0
-176.716	-39.8951	60									10.375	0.377657	9.94	10.83	0	0	0	0	52.45	2.21448	49.6	56.8									0.5475	0.189522	0.37	0.84	1.95316	1.52304	0.0271479	6.17729	0.67333	0.30341	0.162445	1.30447	0.127013	0.244292	0	1.49507	0	0	0
-176.716	-41.8951	61									16.095	4.46378	11.47	21.22	0.365034	0.280447	0	0.637966	54.8929	1.79382	51.2	57.6									0.6575	0.181435	0.44	0.87	0.0321872	0.0755629	0	0.537038	0.122122	0.129066	0	0.513194	0.221846	0.136408	0.00799379	0.554084	0	0	0
-176.716	-43.8951	62	85.1884	8.41438	75.8333	115.167	11.2731	0.479489	10.1167	12.5667	24.43	1.27228	23.06	25.74	0.0560722	0.0971199	0	0.224289	74.1857	5.60011	57.4	80.9									0.2175	0.131411	0.09	0.43	0	0	0	0	0.000117047	0.000776255	0	0.00908008	0.588538	0.14943	0.295553	0.863205	0	0	0
-176.716	-45.8951	63									7.4025	0.520643	6.85	8.11	0	0	0	0	58.2357	6.84467	50.9	72									0.5775	0.220723	0.28	0.86	0	0	0	0	0	0	0	0	0.582386	0.149924	0.290099	0.859344	0	0	0
-176.716	-47.8951	64									7.9225	0.0825757	7.84	8.01	0	0	0	0	55.1571	4.08634	44.4	63.6									0.6225	0.115407	0.5	0.77	0	0	0	0	0	0	0	0	0.211372	0.134076	0.00842871	0.539531	0	0	0
-176.716	-49.8951	65									8.04	0.444016	7.59	8.6	0	0	0	0	57.8929	3.2847	49.8	62.4									0.2075	0.060156	0.15	0.29	0	0	0	0	0	0	0	0	0.00273411	0.00830081	0	0.0584324	0	0	0
-176.716	-51.8951	66									6.9075	0.0855497	6.8	7.01	0	0	0	0	57.7857	3.29629	52	63.7									0.085	0.015	0.06	0.1	0	0	0	0	0	0	0	0	0	0	0	0	0	0	0
-176.716	-53.8951	67									6.79	0.0212131	6.76	6.81	0	0	0	0	51.3929	6.21536	36.8	60.3									0.22	0.0552268	0.16	0.28	0	0	0	0	0	0	0	0	0	0	0	0	0	0	0
-176.716	-55.8951	68									7.0375	0.0998437	6.91	7.14	0.106637	0.115724	0	0.276846	65.5571	3.63568	57.5	69									0.2275	0.0496865	0.15	0.28	0	0	0	0	0	0	0	0	0	0	0	0	0	0	0
-176.716	-57.8951	69									7.24	0.11726	7.11	7.43	0.84159	0.385795	0.325154	1.21539	75.5071	8.09581	67	93.7									0.0875	0.0227761	0.06	0.11	0	0	0	0	0	0	0	0	0	0	0	0	0	0	0
-176.716	-59.8951	70									7.2525	0.101335	7.14	7.4	0.672098	0.508594	0.0419412	1.37476	90.7714	8.76213	73.8	102.8									0.0675	0.0147902	0.05	0.09	3.71877e-07	6.92731e-06	0	0.000129413	0.000263804	0.00119748	0	0.00696065	0	0	0	0	0	0	0
-176.716	-61.8951	71									7.1425	0.130072	6.93	7.28	0.411345	0.259012	0	0.637724	100.607	7.73078	84.8	114.2									0.045	0.005	0.04	0.05	0.0582965	0.069618	0	0.273922	0.908212	0.724433	0.0183858	2.95301	0	0	0	0	0	0	0
-176.716	-63.8951	72									6.93	0.0474342	6.85	6.97	0.501101	0.394919	0	0.995398	121.4	7.74532	108.1	134.5									0.0375	0.00433013	0.03	0.04	0.274253	0.145527	0.0331298	0.585188	4.3757	1.16089	2.03163	6.73595	0	0	0	0	0	0	0
-174.984	77.1049	73									17.5675	1.62196	15.88	19.34					82.9357	28.2514	52.9	136.9									1.9	0.1	1.8	2	0	0	0	0	0	0	0	0	0	0	0	0	0	0	0
-174.984	75.1049	74									24.7575	2.01752	22.73	26.78					67.2	9.38943	46.3	79.2									3.55	0.820061	2.5	4.4	0	0	0	0	0	0	0	0	0	0	0	0	0	0	0
-174.984	73.1049	75									30.89	0.0353552	30.85	30.93					78.1357	31.8055	61	182.3									1.8875	0.755294	0.9	3	0	0	0	0	0	0	0	0	0	0	0	0	0	0	0
-174.984	71.1049	76									30.9425	0.00433023	30.94	30.95	0.461437	0.191644	0.164652	0.63877	76.9	8.2994	61.2	96.3									1.2975	0.473306	0.8	1.8	0.155201	0.185433	0	0.747998	0	0	0	0	0	0	0	0	0	0	0
-174.984	69.1049	77									33.45	2.5	30.95	35.95	0	0	0	0	75.1	11.6204	60.7	99.9									2.175	0.593191	1.4	2.8	1.29217	0.437168	0.440771	2.19594	0.0116834	0.0235036	0	0.1034	0	0	0	0	0	0	0
-174.984	67.1049	78	36.2441	4.14139	28.0833	45.25	-8.15121	0.532877	-9.79167	0	35.995	0.00866045	35.98	36	0.0683602	0.0791732	0	0.193205	73.75	5.76576	61	85.8	-14.3	1.06852	-15.2	-12.5	0.136087	0.0771638	0.01	0.22	0.23	0.331134	0.01	0.8	2.13959	0.325211	1.4493	2.75128	0.166543	0.168353	0	0.680533	0.0159401	0.0288366	0	0.123834	0.000166336	0.000908418	0
-174.984	65.1049	79	49.6873	3.38587	42.4167	57.25	-6.55159	0.708215	-8.6125	-3.17083	32.9925	1.00756	31.97	34	0	0	0	0	69.7714	8.12979	56.5	86.6	-13.0125	0.884266	-15.2	-12.5	0.0904167	0.0510293	0.01	0.22	0.105	0.118427	0.01	0.3	1.63516	0.37143	0.974596	2.40428	0.475493	0.167846	0.187378	0.99396	0.0572671	0.0685538	0	0.268635	0.0299665	0.0450063	0
-174.984	63.1049	80									28.92	0.00707123	28.91	28.93	0	0	0	0	79.9286	5.78526	69.9	88									0.8775	0.0389711	0.81	0.9	0.838874	0.119493	0.673322	1.24376	0.908937	0.312594	0.529081	1.72988	0.0254514	0.0402352	0	0.166578	0.053163	0.0654106	0
-174.984	61.1049	81									28.91	0.0141425	28.89	28.93	0	0	0	0	84.9357	10.0541	68	112.7									1.25	0.47697	0.7	1.9	0.868669	0.0820927	0.684189	0.998776	1.42849	0.487836	0.55523	2.44483	1.92819e-05	0.000180522	0	0.00254621	0.0105176	0.0212251	0
-174.984	59.1049	82									28.5575	0.793328	27.21	29.26	0	0	0	0	85.3786	5.6773	75.3	95.3									2.075	1.11439	1.3	4	0.811172	0.107917	0.560743	0.991912	1.19127	0.462087	0.371016	2.10945	0	0	0	0	0.0349453	0.065725	0
-174.984	57.1049	83									14.285	2.12608	12	16.72	0	0	0	0	75.7714	11.8904	38.6	91.1									2.825	1.38271	0.8	4.2	0.4075	0.111197	0.212575	0.658155	0.372847	0.227084	0.00672173	1.04588	0.135233	0.317496	0	1.61779	0.261741	0.272903	0
-174.984	55.1049	84									11.29	0.415451	10.95	11.99	0	0	0	0	80.8286	2.26918	76.6	83									4.225	0.178536	4	4.5	2.84695	1.54453	0.717445	6.54612	2.47457	1.2	0.568883	4.94915	23.9764	15.6735	1.95886	57.784	3.76251	1.60942	1.10535
-174.984	53.1049	85	94.075	2.51582	90.5833	100.167	4.23658	0.457204	3.13333	5.77917	13.185	3.58186	10.5	19.32	0	0	0	0	81.1571	3.0392	75.7	83.8	-12.5	0	-12.5	-12.5	0.09	0	0.09	0.09	3.2475	0.90126	2.29	4.5	12.1339	2.94897	6.59461	17.9298	7.30447	1.06425	4.98076	9.14998	95.9375	18.2645	59.2684	129.679	9.29631	1.02286	6.80358
-174.984	51.1049	86	95.7083	2.63946	90.0833	101.167	4.22379	0.416775	3.3875	6.0375	10.2225	2.79578	7.01	13.64	0.509032	0.117425	0.347972	0.629253	80.2071	17.833	53	112	-12.5	0	-12.5	-12.5	0.09	0	0.09	0.09	2.7225	2.2736	0.35	5	18.519	1.24483	16.1289	21.0039	7.92159	0.880875	5.83586	9.55672	124.777	9.00167	101.953	142.215	9.13716	1.14096	6.27673
-174.984	49.1049	87									7.1	0.0282842	7.06	7.14	1.24632	0.450004	0.769019	1.75581	64.2357	8.0121	42.6	74.9									0.15	0.0254951	0.12	0.18	12.7916	2.90073	7.01929	18.4592	3.37974	1.36185	1.10039	6.29547	71.268	21.3999	30.9723	114.139	3.53852	1.679	0.704101
-174.984	47.1049	88									7.0925	0.0653356	7.04	7.2	0.269578	0.269581	0	0.540995	65.5357	5.42897	57.4	73.6									0.0925	0.0147902	0.07	0.11	3.2355	1.87986	0.449169	7.70349	0.2296	0.272372	0	1.04192	8.39122	8.86193	0.00281668	32.197	0.0978499	0.19014	0
-174.984	45.1049	89									7.065	0.0844097	6.97	7.2	0.205143	0.324328	0	0.765547	62.3643	1.83405	58.8	66.1									0.05	0	0.05	0.05	0.0441772	0.0926812	0	0.476626	0	0	0	0	2.44001e-05	0.000191791	0	0.00225359	0	0	0
-174.984	43.1049	90									7.165	0.0861684	7.09	7.3	0.875424	0.349018	0.39036	1.33796	58.4357	5.53051	47	67.9									0.05	0	0.05	0.05	0	0	0	0	0	0	0	0	0	0	0	0	0	0	0
-174.984	41.1049	91									6.9875	0.119661	6.81	7.12	0.0315378	0.0546251	0	0.126151	50.0571	4.82001	45.3	60.2									0.05	0	0.05	0.05	0	0	0	0	0	0	0	0	0	0	0	0	0	0	0
-174.984	39.1049	92									6.8875	0.113881	6.72	7.03	0.0697477	0.120806	0	0.278991	51.0286	3.44309	44.7	57.2									0.05	0	0.05	0.05	0	0	0	0	0	0	0	0	0	0	0	0	0	0	0
-174.984	37.1049	93									7.1575	0.073951	7.07	7.27	0.647938	0.151225	0.475512	0.890234	54.9071	4.47429	45.3	60.3									0.0475	0.00433013	0.04	0.05	0	0	0	0	0	0	0	0	0	0	0	0	0	0	0
-174.984	35.1049	94									7.115	0.0983615	6.96	7.2	0.581404	0.22972	0.304715	0.924728	59.2929	2.81335	54.3	65.4									0.06	0.0173205	0.05	0.09	0	0	0	0	0	0	0	0	0	0	0	0	0	0	0
-174.984	33.1049	95									7.2675	0.221289	7.02	7.61	0.243518	0.198336	0	0.552325	58.7143	5.16082	48	65.7									0.07	0.02	0.05	0.09	0	0	0	0	0	0	0	0	0	0	0	0	0	0	0
-174.984	31.1049	96									7.1275	0.0749582	7.03	7.24	0	0	0	0	56.8429	2.52861	53.3	61.6									0.1025	0.0178536	0.08	0.13	0	0	0	0	0	0	0	0	0	0	0	0	0	0	0
-174.984	29.1049	97									6.9775	0.0443707	6.92	7.03	0	0	0	0	58.1143	5.9157	44	72.5									0.1675	0.0129904	0.15	0.18	0	0	0	0	0	0	0	0	0	0	0	0	0	0	0
-174.984	27.1049	98									6.8725	0.0816623	6.76	6.98	0	0	0	0	54.4429	2.88313	47.6	59									0.095	0.015	0.08	0.12	0	0	0	0	0	0	0	0	0	0	0	0	0	0	0
-174.984	25.1049	99									6.9975	0.0736122	6.91	7.08	0	0	0	0	55.8286	2.24003	52.3	59.2									0.135	0.0471699	0.09	0.21	0	0	0	0	0	0	0	0	0	0	0	0	0	0	0
-174.984	23.1049	100									6.975	0.0572276	6.9	7.06	0	0	0	0	54.3643	2.45753	50.6	60.2									0.195	0.0111803	0.18	0.21	0	0	0	0	0	0	0	0	0	0	0	0	0	0	0
-174.984	21.1049	101									6.9525	0.0286139	6.93	7	0	0	0	0	55.7857	2.0462	51.8	59.2									0.13	0.0141421	0.11	0.15	0	0	0	0	0	0	0	0	0	0	0	0	0	0	0
-174.984	19.1049	102									7.0275	0.0960143	6.9	7.17	0	0	0	0	52.5714	2.27798	48.2	58.8									0.08	0.0212132	0.05	0.1	0	0	0	0	0	0	0	0	0	0	0	0	0	0	0
-174.984	17.1049	103									6.8675	0.0580409	6.78	6.94	0	0	0	0	55.6786	3.41011	49.2	61.7									0.085	0.0206155	0.05	0.1	0	0	0	0	0	0	0	0	0	0	0	0	0	0	0
-174.984	15.1049	104									7.1275	0.155141	6.94	7.36	0	0	0	0	52.3857	3.50609	44.5	57.5									0.1725	0.0438035	0.11	0.23	0	0	0	0	0	0	0	0	0	0	0	0	0	0	0
-174.984	13.1049	105									7.3	0.124499	7.11	7.43	0	0	0	0	52.6071	2.49499	47.5	55.8									0.1925	0.0426468	0.13	0.25	0	0	0	0	0	0	0	0	0	0	0	0	0	0	0
-174.984	11.1049	106									7.2125	0.105919	7.06	7.33	0.0360062	0.0623645	0	0.144025	51.2357	3.19835	42.6	55.2									0.095	0.0438748	0.06	0.17	0	0	0	0	0	0	0	0	0	0	0	0	0	0	0
-174.984	9.10487	107									7	0.0812403	6.88	7.1	0.437737	0.160194	0.178913	0.588431	52.4429	1.27319	50.5	55.7									0.105	0.0259808	0.07	0.13	0	0	0	0	0	0	0	0	0	0	0	0	0	0	0
-174.984	7.10487	108									6.9225	0.0858412	6.78	6.99	0	0	0	0	55.7714	1.69176	52.8	58.5									0.185	0.0206155	0.16	0.21	0	0	0	0	0	0	0	0	0	0	0	0	0	0	0
-174.984	5.10487	109									6.9875	0.0426469	6.95	7.06	0	0	0	0	54.35	2.16589	49.9	57.5									0.21	0.00707107	0.2	0.22	0	0	0	0	0	0	0	0	0	0	0	0	0	0	0
-174.984	3.10487	110									6.835	0.340918	6.25	7.1	0	0	0	0	54.4571	3.03308	51.9	64.3									0.1975	0.0129904	0.18	0.21	0	0	0	0	0	0	0	0	0	0	0	0	0	0	0
-174.984	1.10487	111									6.88	0.0474341	6.8	6.92	0	0	0	0	55.5429	1.50889	53.4	59.3									0.1325	0.0129904	0.12	0.15	0	0	0	0	0	0	0	0	0	0	0	0	0	0	0
-174.984	-0.895126	112									6.8225	0.219474	6.51	7.13	0.099801	0.17286	0	0.399204	56.5286	2.54655	53.3	64.1									0.37	0.0731437	0.3	0.47	0	0	0	0	0	0	0	0	0.074539	0.0808303	0	0.27735	0	0	0
-174.984	-2.89513	113									7.0175	0.0294747	6.97	7.05	0.631474	0.192115	0.468673	0.951269	54.3643	3.21239	45.8	60									0.3375	0.101827	0.17	0.44	0	0	0	0	0	0	0	0	0.567903	0.150643	0.280307	0.840962	0	0	0
-174.984	-4.89513	114	111.083	1.20377	109.75	112.667	28.234	0.096986	28.1542	28.4458	7.0975	0.0762806	7.02	7.22	0.83089	0.203668	0.549955	1.09061	53.9786	2.42699	49.6	58.5									0.2675	0.0694172	0.15	0.33	0	0	0	0	0	0	0	0	0.940828	0.0442956	0.816927	0.99984	0	0	0
-174.984	-6.89513	115									7.02	0.1251	6.84	7.16	0.666431	0.266554	0.422943	1.11637	51.8071	2.39627	46.6	55.5									0.295	0.0559017	0.2	0.34	0	0	0	0	0	0	0	0	0.777227	0.114257	0.538404	0.965424	0	0	0
-174.984	-8.89513	116									6.9375	0.0363145	6.88	6.98	0	0	0	0	52.9786	1.72178	47.7	55.1									0.3325	0.0426468	0.27	0.39	0.00429913	0.0111236	0	0.0630972	0.0124534	0.036697	0	0.246784	0.248159	0.140694	0.0253739	0.527585	0.0509347	0.0663385	0
-174.984	-10.8951	117									6.975	0.0867468	6.83	7.06	0	0	0	0	54.8071	1.34242	52.5	57.4									0.0975	0.0491808	0.06	0.18	2.39103	2.31642	0.0478765	9.85621	12.9577	11.6495	0.198704	41.9092	2.12532	2.63421	0.00326013	12.1758	1.10368	0.713375	0.26199
-174.984	-12.8951	118									6.955	0.0165831	6.94	6.98	0.223984	0.278965	0	0.68314	54.8	2.59615	51.2	60.4									0.105	0.0269258	0.06	0.13	21.7125	8.5785	7.0725	42.2818	90.0949	27.3603	41.5627	148.894	30.0066	14.6616	7.08322	68.0616	5.41362	1.37607	2.69704
-174.984	-14.8951	119	225.06	3.59031	220.75	232.75	26.4644	0.159757	25.9958	26.6792	10.1725	0.272064	9.87	10.61	0.912739	0.238934	0.550443	1.15641	64.4643	15.8755	45.2	96.2									0.1325	0.0376663	0.09	0.19	49.6235	10.2809	30.5956	69.8595	176.472	20.8502	131.054	213.182	82.071	23.0913	42.0739	129.877	9.79463	1.196	7.28428
-174.984	-16.8951	120									10.465	0.342819	9.98	10.84	0.325775	0.216631	0.0373122	0.637775	75.4571	18.5635	46.8	106.1									0.165	0.0912414	0.06	0.31	59.1885	10.8928	36.311	79.0048	177.536	22.0642	128.593	214.145	128.498	31.9997	64.4948	189.143	13.5325	0.881556	11.4881
-174.984	-18.8951	121	175.23	9.05328	157.917	189.333	24.5124	0.958867	20.9083	25.7417	10.8725	0.171519	10.63	11.11	0.164329	0.140561	0	0.316338	105.95	38.9135	50.6	210.8									0.16	0.0821584	0.04	0.25	45.3063	9.8227	25.7926	65.5395	92.9209	27.1647	45.0757	154.165	187.383	35.8688	110.432	246.805	14.9121	0.434633	13.6196
-174.984	-20.8951	122	155.872	6.01827	147.583	168.417	23.7567	0.429993	22.4458	25.5458	10.02	1.34348	7.74	11.07	0.366952	0.22096	0	0.550909	93.0643	37.5916	51.2	206.6									0.18	0.065192	0.12	0.29	38.3216	3.89109	28.2767	44.89	32.163	9.47034	17.1706	57.3735	246.097	24.2703	188.623	277.172	12.3351	1.21337	9.52068
-174.984	-22.8951	123									8.57	1.59058	6.92	10.45	0.533811	0.104543	0.363597	0.638241	54.1143	20.6736	26.1	96.4									0.225	0.278971	0.02	0.7	43.025	1.51239	39.07	45.6656	13.703	3.52279	7.00607	21.9168	241.898	16.0918	208.38	273.49	6.81927	1.54852	3.76911
-174.984	-24.8951	124									7.915	0.822754	7.12	9.03	0.382025	0.27967	0	0.653315	50.8643	12.1802	35.9	75									0.0675	0.0129904	0.05	0.08	42.9819	2.91945	34.402	46.6675	11.7149	3.05271	5.50356	17.4884	185.693	16.3288	147.8	218.806	4.02843	1.04941	1.70503
-174.984	-26.8951	125									6.99	0.266177	6.6	7.31	0.30863	0.309071	0	0.640619	48.9714	10.7798	35.3	63.1									0.06	0.0212132	0.03	0.09	43.6083	5.10894	30.9583	51.3869	11.4611	3.31321	5.05397	17.8611	174.085	26.3071	112.81	222.062	4.64014	1.43042	1.89825
-174.984	-28.8951	126									7.0925	0.0376663	7.05	7.13	0.187398	0.207293	0	0.500113	52.8071	6.99494	29.9	58.2									0.175	0.104043	0.08	0.35	46.2269	6.36355	32.0851	56.8758	5.98993	2.66625	1.78878	11.9073	195.416	38.9027	112.951	266.45	4.07225	1.65478	1.11743
-174.984	-30.8951	127									7.1675	0.0476313	7.12	7.24	0	0	0	0	58.15	1.50131	56.2	61.6									0.2925	0.0746241	0.24	0.42	40.5333	8.21004	24.5607	55.2047	1.97703	1.25647	0.369312	5.13963	170.972	48.2257	75.7412	260.949	2.0214	1.30909	0.144249
-174.984	-32.8951	128									7.1325	0.0736121	7.05	7.25	0	0	0	0	59.1786	1.47947	54.7	61.7									0.2225	0.0147902	0.2	0.24	21.1139	8.23872	7.01902	39.1482	0.713891	0.527247	0.0782322	2.13856	92.551	42.0574	22.7219	180.549	0.527409	0.588242	0
-174.984	-34.8951	129									7.36	0.468401	7.02	8.16	0	0	0	0	59.0429	3.59538	52.2	66.1									0.3775	0.102804	0.25	0.51	7.24578	3.89048	1.42746	16.0099	0.429587	0.192768	0.114376	0.883833	28.2517	19.3746	2.54822	77.5892	0.0343377	0.0737337	0
-174.984	-36.8951	130									7.7125	0.49231	6.86	8.01	0	0	0	0	55.9071	2.78759	49	60.6									0.6525	0.00829158	0.64	0.66	2.55934	2.11403	0.0462917	7.85013	0.337089	0.229203	0.0191866	0.903244	3.28292	4.0646	0.0186508	17.8859	0	0	0
-174.984	-38.8951	131									7.915	0.56136	7.07	8.65	0	0	0	0	55.0143	2.73362	48.3	59.7									0.635	0.0269258	0.59	0.66	0.474802	0.663747	0	2.57081	0.136783	0.152393	0	0.580668	0.0301248	0.0839455	0	0.574193	0	0	0
-174.984	-40.8951	132									10.4775	0.808312	9.62	11.71	0	0	0	0	54.7571	2.34786	50.7	59.5									0.7275	0.157063	0.54	0.96	0.00305304	0.0109796	0	0.0946251	0.0179557	0.0365242	0	0.16396	0.144283	0.11478	0	0.403438	0	0	0
-174.984	-42.8951	133									16.105	3.37447	12.38	20.8	0.487991	0.14795	0.334284	0.637491	61.3714	8.12153	52.1	76.8									0.5575	0.236471	0.24	0.8	0	0	0	0	0	0	0	0	0.673508	0.138145	0.390735	0.918469	0	0	0
-174.984	-44.8951	134									9.925	3.37492	7.93	15.77	0	0	0	0	62.8929	11.4893	47	77.7									0.775	0.196278	0.46	0.95	0	0	0	0	0	0	0	0	0.945288	0.0397056	0.842812	0.999936	0	0	0
-174.984	-46.8951	135									7.945	0.0602079	7.88	8.04	0	0	0	0	52.2714	6.05055	40.4	60.3									0.7425	0.143069	0.51	0.89	0	0	0	0	0	0	0	0	0.660395	0.140084	0.373233	0.908834	0	0	0
-174.984	-48.8951	136									6.935	0.086458	6.86	7.08	0	0	0	0	52.7714	6.38932	39.5	63									0.2525	0.0769334	0.17	0.37	0	0	0	0	0	0	0	0	0.133999	0.110517	0	0.385055	0	0	0
-174.984	-50.8951	137									7.01	0.187483	6.76	7.28	0.643808	0.279129	0.35009	1.00905	54.9214	4.33395	47	62.5									0.1275	0.00829156	0.12	0.14	0	0	0	0	0	0	0	0	0	0	0	0	0	0	0
-174.984	-52.8951	138									6.975	0.0991211	6.82	7.09	0.0894417	0.154918	0	0.357767	52.5786	8.59254	36.7	60.9									0.15	0.0212132	0.12	0.17	0	0	0	0	0	0	0	0	0	0	0	0	0	0	0
-174.984	-54.8951	139									6.96	0.0561249	6.87	7.02	0	0	0	0	58.7714	9.49003	39.9	72									0.2225	0.0178536	0.2	0.25	0	0	0	0	0	0	0	0	0	0	0	0	0	0	0
-174.984	-56.8951	140									7.165	0.134257	7.04	7.37	0.756542	0.298014	0.305989	1.09993	71.6357	5.70684	65.1	82									0.065	0.0165831	0.05	0.09	0	0	0	0	0	0	0	0	0	0	0	0	0	0	0
-174.984	-58.8951	141									6.975	0.106888	6.85	7.1	1.01663	0.273058	0.626818	1.35742	74.1929	4.66942	65.6	82									0.0475	0.00433013	0.04	0.05	0	0	0	0	0	0	0	0	0	0	0	0	0	0	0
-174.984	-60.8951	142									7.2125	0.164526	7.01	7.46	0.921452	0.509617	0.247287	1.64086	98.3857	6.8331	82	108.3									0.0425	0.00433013	0.04	0.05	0.0720999	0.0792081	0	0.306402	0.0600833	0.0997366	0	0.459596	0	0	0	0	0	0	0
-174.984	-62.8951	143									6.9875	0.0840759	6.87	7.1	0.711824	0.197761	0.471482	0.985582	102.164	17.5398	54.2	130									0.04	0	0.04	0.04	0.504793	0.15499	0.198788	0.82015	1.28342	0.592004	0.280126	2.70614	0	0	0	0	0	0	0
-174.984	-64.8951	144									7.085	0.183916	6.85	7.33	0.96975	0.620606	0.282828	1.67943	270.157	276.219	122	1258.3									0.04	0.00707107	0.03	0.05	0.790796	0.117255	0.539132	1.0247	2.98393	0.674286	1.86257	4.68972	0	0	0	0	0	0	0
-173.252	78.1049	145									16.1525	1.50299	13.81	17.92					50.5143	12.8076	34.9	69.4									3.525	0.881405	2	4.1	0	0	0	0	0	0	0	0	0	0	0	0	0	0	0
-173.252	76.1049	146									19.82	3.99504	15.82	23.84					59.5	6.55199	52.2	70.4									2.7	0.877496	1.8	4	0	0	0	0	0	0	0	0	0	0	0	0	0	0	0
-173.252	74.1049	147									30.31	0.560045	29.74	30.87					69.3786	5.42444	61	79.5									3.625	0.303109	3.2	4	0	0	0	0	0	0	0	0	0	0	0	0	0	0	0
-173.252	72.1049	148									30.9425	0.00829175	30.93	30.95	0.529174	0.0439464	0.485228	0.573121	76.4071	7.34093	63.2	92.3									1.1475	0.225319	0.9	1.49	0.0437265	0.0700905	0	0.275201	1.19071e-05	0.000134861	0	0.00219382	0	0	0	0	0	0	0
-173.252	70.1049	149									30.955	0.00499916	30.95	30.96	0.284647	0.285567	0	0.601695	81.45	4.95764	73	92.1									1.7	0.691918	0.85	2.5	0.956048	0.411648	0.259895	1.76208	0.0845141	0.088258	0	0.356759	4.77745e-05	0.000406762	0	0.00559205	0	0	0
-173.252	68.1049	150	29.2333	0.514782	28.5	29.8333	-8.39083	0.0723321	-8.45833	-8.25833	32.9575	1.87752	30.95	35.97	0.0638882	0.110658	0	0.255553	83.1286	10.4347	71.7	114.4	-14.1	0	-14.1	-14.1	0.01	0	0.01	0.01	1.375	0.283945	1	1.65	2.46961	0.333093	1.78536	3.09531	0.634469	0.357551	0.106413	1.46028	0.097553	0.0939301	0	0.351863	0.00398868	0.0108821	0
-173.252	66.1049	151	37.8121	6.08357	26	54.1667	-7.33303	0.676406	-9.59167	-5.47917	34.5025	0.870355	34	36.01	0.455798	0.174591	0.155448	0.586757	73.3571	11.8576	59.5	112.2	-13.9237	1.10963	-15.2	-11.8	0.0913158	0.074416	0.01	0.19	0.01	0	0.01	0.01	2.83137	0.259728	2.16627	3.25592	1.41101	0.427375	0.589953	2.24125	0.385009	0.154027	0.108307	0.692058	0.180428	0.12579	0.00175393
-173.252	64.1049	152	52.6785	4.88702	38	62.0833	-5.70918	0.795486	-8.2375	0	32.195	2.07938	28.93	34	0	0	0	0	77.1857	8.29749	59	91.6	-13.4083	1.06962	-15.2	-11.8	0.0533333	0.0532812	0.01	0.19	0.48	0.471328	0.01	1	1.49258	0.464878	0.699418	2.49889	1.31129	0.391222	0.632069	2.08464	0.421546	0.154898	0.137893	0.734895	0.431806	0.154998	0.14352
-173.252	62.1049	153									28.94	0.00707123	28.93	28.95	0	0	0	0	84.4643	4.33105	75.1	91.4									0.9225	0.230258	0.69	1.3	0.477337	0.142201	0.179345	0.739362	0.644548	0.206274	0.247984	1.20739	0.149017	0.116084	0	0.432938	0.352942	0.152289	0.0876871
-173.252	60.1049	154	53.0876	1.35766	49.5833	57	-1.05136	0.415425	-2.05833	1.19167	28.92	0.0273861	28.89	28.96	0	0	0	0	79.8429	6.98475	64	98.1									1	0.187083	0.8	1.3	0.559391	0.134323	0.282341	0.843951	0.233743	0.220321	0	0.895034	0.00136474	0.00499062	0	0.0391644	0.369922	0.294891	3.46685e-05
-173.252	58.1049	155									28.8475	0.750479	27.75	29.87	0	0	0	0	85.5643	6.88597	72.2	100.4									0.925	0.216506	0.6	1.2	0.775717	0.40957	0.254605	2.03871	0.0580028	0.0953035	0	0.382202	1.22648e-05	0.000135595	0	0.00207936	1.172	0.563759	0.248002
-173.252	56.1049	156									14.86	4.09705	11.01	20.72	0	0	0	0	77.4643	16.8151	21.2	97.1									2.825	1.3198	0.8	4	1.59334	1.00492	0.214045	4.25556	1.04485	0.877605	0.00890928	3.28496	4.58479	5.46933	0	19.9573	2.60285	1.20404	0.722756
-173.252	54.1049	157									10.5025	0.472725	10.01	10.98	0	0	0	0	80.8429	2.59277	76.4	83.8									3.475	0.580409	2.8	4.1	7.6922	2.62318	2.80693	13.1533	5.83475	1.38886	2.9375	8.36263	53.6037	17.9853	21.4188	88.0789	7.43604	1.48467	3.9629
-173.252	52.1049	158	96.4058	3.21328	89.5833	105.5	3.90627	0.860261	0.266667	6.07083	17.71	5.9794	11.72	24.35	0.271182	0.271932	0	0.57091	86.15	17.4926	62.7	134.2	-12.5	0	-12.5	-12.5	0.09	0	0.09	0.09	3.825	1.20078	2.3	5	15.5537	1.39346	11.6642	17.7309	8.55967	0.358575	7.7224	9.29507	103.69	7.38559	85.273	118.041	9.58346	0.508128	8.23154
-173.252	50.1049	159									7.0775	0.0414578	7.02	7.13	0.352441	0.231436	0	0.585779	67.5429	9.31709	46.4	79.6									0.2	0.0583095	0.16	0.3	14.1102	1.86847	9.5611	16.7348	5.59813	1.32926	3.04837	7.9519	83.9812	15.7225	48.726	111.738	5.20443	1.66257	2.01561
-173.252	48.1049	160									7.1225	0.0192029	7.1	7.15	0.250483	0.307407	0	0.752988	66.3929	8.94463	37.9	72.5									0.105	0.015	0.09	0.12	5.66202	2.26878	1.92049	10.7663	1.07787	0.805851	0.0646574	2.95436	23.0014	14.4791	1.82007	57.7952	0.550489	0.595344	0
-173.252	46.1049	161									7.1375	0.0402337	7.08	7.18	0.036474	0.0631748	0	0.145896	61.2214	4.4467	46.7	64.9									0.05	0	0.05	0.05	0.522313	0.548035	0	2.11071	0.00551502	0.0143083	0	0.0786653	0.192761	0.481717	0	2.97264	0	0	0
-173.252	44.1049	162									7.16	0.0636397	7.1	7.26	0.83161	0.257312	0.512272	1.20674	60.5214	3.11338	50.8	64									0.05	0	0.05	0.05	0	0	0	0	0	0	0	0	0	0	0	0	0	0	0
-173.252	42.1049	163									7.17	0.0620482	7.09	7.24	0.0982502	0.170174	0	0.393001	58.4643	2.61168	55.3	64.4									0.05	0	0.05	0.05	0	0	0	0	0	0	0	0	0	0	0	0	0	0	0
-173.252	40.1049	164									7.125	0.0335409	7.09	7.18	0	0	0	0	52.1	4.98555	45.4	59.2									0.05	0	0.05	0.05	0	0	0	0	0	0	0	0	0	0	0	0	0	0	0
-173.252	38.1049	165									7.1775	0.0711951	7.09	7.27	0.239164	0.186816	0.00131565	0.522838	54.9286	5.27561	45.4	60.8									0.05	0	0.05	0.05	0	0	0	0	0	0	0	0	0	0	0	0	0	0	0
-173.252	36.1049	166									7.29	0.0674538	7.2	7.36	0.742548	0.293835	0.381233	1.09707	58.0643	2.53169	53.5	62.8									0.05	0	0.05	0.05	0	0	0	0	0	0	0	0	0	0	0	0	0	0	0
-173.252	34.1049	167									7.12	0.0187083	7.1	7.15	0.588504	0.0416104	0.522185	0.635568	51.6	7.22021	32.8	59.9									0.05	0	0.05	0.05	0	0	0	0	0	0	0	0	0	0	0	0	0	0	0
-173.252	32.1049	168									7.235	0.115	7.09	7.41	0.248961	0.249164	0	0.512151	61.35	4.23046	55.1	70.3									0.0625	0.0129904	0.05	0.08	0	0	0	0	0	0	0	0	0	0	0	0	0	0	0
-173.252	30.1049	169									6.9575	0.0708432	6.88	7.07	0	0	0	0	61.2643	2.67918	55.8	66.6									0.1675	0.0402337	0.11	0.21	0	0	0	0	0	0	0	0	0	0	0	0	0	0	0
-173.252	28.1049	170									7.0075	0.0506829	6.94	7.07	0	0	0	0	58.75	5.65556	51.7	76.1									0.1725	0.0277263	0.14	0.2	0	0	0	0	0	0	0	0	0	0	0	0	0	0	0
-173.252	26.1049	171	100.417	0	100.417	100.417	23.6896	0.00208282	23.6875	23.6917	6.9425	0.139172	6.71	7.05	0	0	0	0	57.6143	3.4834	52.4	67.1									0.08	0.0158114	0.06	0.1	0	0	0	0	0	0	0	0	0	0	0	0	0	0	0
-173.252	24.1049	172									6.785	0.0229129	6.76	6.82	0	0	0	0	56.5571	3.05631	49.6	62.5									0.1175	0.0178536	0.1	0.14	0	0	0	0	0	0	0	0	0	0	0	0	0	0	0
-173.252	22.1049	173									6.91	0.0452769	6.86	6.96	0	0	0	0	55.3714	2.20889	51.2	58.5									0.14	0.0187083	0.11	0.16	0	0	0	0	0	0	0	0	0	0	0	0	0	0	0
-173.252	20.1049	174									7.015	0.0829158	6.91	7.13	0	0	0	0	54.8786	3.89728	47.2	59.5									0.0825	0.0248747	0.05	0.12	0	0	0	0	0	0	0	0	0	0	0	0	0	0	0
-173.252	18.1049	175									6.805	0.155322	6.55	6.97	0	0	0	0	54.9643	3.31697	50.8	63.1									0.0925	0.0294746	0.06	0.14	0	0	0	0	0	0	0	0	0	0	0	0	0	0	0
-173.252	16.1049	176									7.0425	0.100343	6.92	7.19	0	0	0	0	51.9143	2.85178	46.7	57.3									0.16	0.0961769	0.08	0.32	0	0	0	0	0	0	0	0	0	0	0	0	0	0	0
-173.252	14.1049	177									6.93	0.0674537	6.83	7.02	0	0	0	0	53.2429	2.294	46.3	56.8									0.1325	0.0286138	0.1	0.17	0	0	0	0	0	0	0	0	0	0	0	0	0	0	0
-173.252	12.1049	178									7.155	0.0335409	7.11	7.2	0	0	0	0	53.4286	2.89813	47.8	56.7									0.1375	0.0326917	0.1	0.17	0	0	0	0	0	0	0	0	0	0	0	0	0	0	0
-173.252	10.1049	179									7.05	0.0754983	6.94	7.12	0.0870136	0.150712	0	0.348054	53.0929	2.51863	50	59.6									0.0975	0.0277263	0.07	0.13	0	0	0	0	0	0	0	0	0	0	0	0	0	0	0
-173.252	8.10487	180									7.0525	0.0593192	6.99	7.13	0.181254	0.171651	0	0.462825	55.7286	2.79909	50.1	59.8									0.1475	0.0108972	0.13	0.16	0	0	0	0	0	0	0	0	0	0	0	0	0	0	0
-173.252	6.10487	181									7.03	0.079057	6.95	7.16	0	0	0	0	55.2071	1.98439	50.8	58									0.18	0.00707107	0.17	0.19	0	0	0	0	0	0	0	0	0	0	0	0	0	0	0
-173.252	4.10487	182									6.99	0.0587368	6.89	7.04	0	0	0	0	55.1214	2.81023	51.1	63.3									0.1975	0.00829156	0.19	0.21	0	0	0	0	0	0	0	0	0	0	0	0	0	0	0
-173.252	2.10487	183									6.775	0.199687	6.51	7.07	0	0	0	0	55.25	1.04659	52.8	57.3									0.1425	0.0178536	0.12	0.16	0	0	0	0	0	0	0	0	0	0	0	0	0	0	0
-173.252	0.104874	184									6.6775	0.149729	6.52	6.86	0	0	0	0	55.1143	1.26087	52.7	57.3									0.24	0.146116	0.09	0.41	0	0	0	0	0	0	0	0	0.000354967	0.00181452	0	0.0183007	0	0	0
-173.252	-1.89513	185									7.055	0.125797	6.86	7.18	0.841445	0.271566	0.394041	1.08135	53.9357	2.21444	51.5	59.8									0.39	0.0574456	0.34	0.48	0	0	0	0	0	0	0	0	0.16145	0.120218	3.136e-07	0.470157	0	0	0
-173.252	-3.89513	186	129.417	0	129.417	129.417	28.4167	0	28.4167	28.4167	7.0175	0.0739511	6.89	7.07	0.531449	0.289193	0.0572261	0.836264	55.1143	1.64528	52.8	58.3									0.26	0.0406202	0.2	0.31	0	0	0	0	0	0	0	0	0.574429	0.149378	0.284132	0.850822	0	0	0
-173.252	-5.89513	187									7.0625	0.0496864	7.01	7.14	0.170914	0.173794	0	0.461506	52.9357	1.91632	49.7	57									0.2525	0.0843727	0.17	0.36	0	0	0	0	0	0	0	0	0.80867	0.0563084	0.636218	0.922756	0	0	0
-173.252	-7.89513	188	224.333	0	224.333	224.333	28.775	3.55271e-15	28.775	28.775	7.5825	0.466871	6.97	8.17	0	0	0	0	53.3143	2.01525	50.4	58.8									0.4075	0.13953	0.18	0.54	0	0	0	0	0	0	0	0	0.650033	0.121847	0.337387	0.823607	9.76146e-05	0.000551025	0
-173.252	-9.89513	189									7.3325	0.437514	6.99	8.07	0	0	0	0	53.9143	2.42512	49.5	58.1									0.31	0.200499	0.11	0.53	0.2045	0.405508	0	1.73087	0.542319	1.05701	0	5.75886	0.422521	0.407756	0.0267333	2.1624	0.341906	0.289802	0.00180948
-173.252	-11.8951	190									6.9475	0.0227761	6.91	6.97	0	0	0	0	52.6714	2.59599	49.5	58									0.1375	0.0129904	0.12	0.15	12.8068	7.30958	2.17553	28.4803	27.5141	16.5992	3.17998	69.8567	19.2306	12.1592	2.31269	46.8035	3.34606	1.34189	1.14627
-173.252	-13.8951	191	281.026	31.5124	225.333	347.25	23.7496	2.47958	16.875	27.1333	8.82	1.23889	6.78	10.09	0.316536	0.340694	0	0.81127	54.0429	3.11442	46.7	59.3									0.0725	0.0311247	0.02	0.1	48.2887	10.395	29.2986	67.6007	89.5537	22.987	47.9726	138.663	85.2596	21.3716	45.9174	127.418	8.25138	1.06947	6.12096
-173.252	-15.8951	192	232.486	2.37386	227.917	235.167	26.4327	0.366766	24.7833	26.6833	8.565	1.8076	6.54	10.43	0.563802	0.244574	0.153447	0.799432	83.7786	26.3103	48.8	150.5									0.24	0.171318	0.04	0.41	77.4447	4.5844	66.2445	84.0288	116.449	26.3732	68.5624	172.229	156.929	17.4133	120.59	190.775	10.9217	0.929651	9.09191
-173.252	-17.8951	193	185.908	4.87417	172.833	190.833	25.3148	0.224379	24.8208	25.9875	8.2125	2.08737	6.03	10.47	0.417397	0.258654	0	0.641901	80.2286	17.059	45.2	104.1									0.0925	0.100592	0	0.25	74.4007	5.79754	61.3669	83.7784	77.7211	27.1397	31.6296	134.782	213.92	14.741	182.549	242.396	11.5527	1.7624	7.57097
-173.252	-19.8951	194	167.167	2.15434	162.833	169.083	24.7437	0.0302405	24.6958	24.8208	7.955	1.40154	7.08	10.38	0.530701	0.104505	0.358183	0.6388	65.6214	11.905	55.3	90.3									0.04	0.0122474	0.03	0.06	49.6565	5.92654	39.4503	63.0309	26.1564	11.818	9.74319	60.7105	248.158	13.1475	212.003	272.908	10.3642	1.99721	6.17113
-173.252	-21.8951	195									7.1125	0.156425	6.88	7.27	0.227315	0.246679	0	0.590118	52.8357	6.32609	42.1	66.3									0.075	0.0295804	0.03	0.11	36.8212	4.05353	27.3471	42.5845	9.21047	4.30746	2.53797	19.6993	242.532	25.5477	183.071	277.131	6.33555	2.1607	2.35749
-173.252	-23.8951	196									7.1	0.0187083	7.08	7.13	0	0	0	0	52.7357	3.16783	46.7	57.9									0.1025	0.00829156	0.09	0.11	30.9465	6.1881	18.0861	41.9586	3.14571	1.87133	0.339364	7.37852	168.468	37.9883	91.5813	240.393	1.77032	1.13793	0.143202
-173.252	-25.8951	197									7.1225	0.0912072	6.99	7.24	0	0	0	0	58.3143	4.05513	52.4	67.9									0.135	0.0287228	0.11	0.18	23.2434	7.01458	10.1751	37.1311	2.86587	2.14147	0.133592	8.46703	90.4194	31.8526	30.7597	150.542	0.801654	0.688012	0.000697644
-173.252	-27.8951	198									7.0675	0.0697764	7	7.18	0	0	0	0	57.8	1.87312	55.5	61.6									0.125	0.04272	0.07	0.18	21.125	7.7149	6.20163	37.3286	1.78929	1.41526	0.123178	5.62337	69.385	32.9041	15.2873	143.555	0.697585	0.716765	0
-173.252	-29.8951	199									7.145	0.0782624	7.09	7.28	0	0	0	0	57.2	1.87845	52.4	60.6									0.26	0.107005	0.11	0.41	20.032	7.90005	5.61948	37.2182	0.567392	0.431215	0.0873509	1.85692	56.095	34.5518	5.75485	140.757	0.219859	0.32887	0
-173.252	-31.8951	200									7.0075	0.0782226	6.93	7.13	0	0	0	0	56.0571	4.91728	40.6	60.8									0.2975	0.105208	0.15	0.42	10.3579	6.34944	1.32007	24.5718	0.126367	0.107732	0	0.395324	23.4223	22.2249	0.372112	86.1952	0.0113111	0.0309631	0
-173.252	-33.8951	201									7.0175	0.0625999	6.96	7.11	0	0	0	0	56.0214	3.09912	50.4	61.2									0.2675	0.0715454	0.21	0.39	1.96251	1.91967	0.104133	7.99907	0.030996	0.0452172	0	0.194972	4.21223	5.81793	0.0106891	24.9611	0	0	0
-173.252	-35.8951	202									7.1925	0.0476314	7.12	7.24	0	0	0	0	54.8286	2.19429	50.8	59.9									0.3225	0.0736122	0.24	0.44	0.250797	0.345369	0	1.42099	0.0269142	0.0416045	0	0.176605	0.286096	0.486249	0	2.47774	0	0	0
-173.252	-37.8951	203									7.5175	0.464993	7	8.02	0	0	0	0	54.5071	2.26005	51.2	59.6									0.4075	0.102561	0.3	0.51	0.00137692	0.00570367	0	0.0462526	0.000729764	0.00265605	0	0.0176964	0.00268289	0.00779681	0	0.0523882	0	0	0
-173.252	-39.8951	204									7.77	0.838779	7.02	9.06	0	0	0	0	55.0143	1.44314	53.2	57.6									0.5075	0.110085	0.36	0.67	0	0	0	0	0	0	0	0	0.010699	0.0217574	0	0.108404	0	0	0
-173.252	-41.8951	205									12.735	4.51715	8	20.08	0.385781	0.27015	0	0.639379	54.3357	3.11164	47.3	58.3									0.7175	0.0396075	0.65	0.75	0	0	0	0	0	0	0	0	0.324096	0.15027	0.0595204	0.660072	0	0	0
-173.252	-43.8951	206									11.2525	2.90189	7.83	14.72	0.057135	0.0989607	0	0.22854	62.9071	8.90862	51.2	74.8									0.6725	0.0779022	0.6	0.8	0	0	0	0	0	0	0	0	0.75784	0.121468	0.505077	0.965204	0	0	0
-173.252	-45.8951	207									7.8275	0.459586	7.06	8.27	0	0	0	0	54.8929	3.89972	48.9	61.6									0.52	0.112027	0.35	0.66	0	0	0	0	0	0	0	0	0.749879	0.123495	0.492534	0.961906	0	0	0
-173.252	-47.8951	208									6.8825	0.0147902	6.86	6.9	0	0	0	0	50.4071	8.70939	26.1	59.5									0.2175	0.0544862	0.17	0.31	0	0	0	0	0	0	0	0	0.309295	0.148973	0.0506286	0.64418	0	0	0
-173.252	-49.8951	209									7.0875	0.0294745	7.04	7.12	0.061886	0.10719	0	0.247544	55.5	4.52043	49.3	65									0.1375	0.00829157	0.13	0.15	0	0	0	0	0	0	0	0	0.00860382	0.0185474	0	0.095981	0	0	0
-173.252	-51.8951	210									7.1875	0.0925676	7.09	7.34	0.447073	0.164633	0.207606	0.657561	55.8214	5.63524	45.1	64.1									0.1425	0.00433013	0.14	0.15	0	0	0	0	0	0	0	0	0	0	0	0	0	0	0
-173.252	-53.8951	211									7.0475	0.0356194	7.01	7.1	0.05915	0.102451	0	0.2366	62.1714	7.39	52.9	78.7									0.1825	0.0163936	0.17	0.21	0	0	0	0	0	0	0	0	0	0	0	0	0	0	0
-173.252	-55.8951	212									7.05	0.0273861	7.01	7.08	0.267663	0.288008	0	0.68569	68.2	4.75004	59.7	75.6									0.105	0.0512348	0.05	0.17	0	0	0	0	0	0	0	0	0	0	0	0	0	0	0
-173.252	-57.8951	213									7.09	0.155081	6.93	7.25	1.09591	0.463863	0.738026	1.87634	74.2143	5.00141	63.2	81.8									0.045	0.005	0.04	0.05	0	0	0	0	0	0	0	0	0	0	0	0	0	0	0
-173.252	-59.8951	214									7.1475	0.112111	6.97	7.28	1.73631	0.148046	1.48034	1.83598	87.2	12.2421	68.2	103.4									0.0475	0.00433013	0.04	0.05	0.0105235	0.0213282	0	0.0866337	6.08549e-06	7.68434e-05	0	0.00107777	0	0	0	0	0	0	0
-173.252	-61.8951	215									6.925	0.157876	6.78	7.19	0.983622	0.174733	0.723182	1.19958	106.693	7.51945	82.4	114.8									0.04	0	0.04	0.04	0.407186	0.191597	0.100555	0.843639	0.188926	0.17194	0	0.648712	0	0	0	0	0	0	0
-173.252	-63.8951	216									7.0175	0.120286	6.9	7.19	0.981048	0.245534	0.699692	1.31867	177.043	46.4852	111	263.8									0.025	0.0111803	0.01	0.04	1.04085	0.154332	0.694651	1.3191	1.24882	0.340991	0.598531	1.97617	0	0	0	0	0	0	0
-171.52	77.1049	217									15.78	0.0500002	15.73	15.83					52.3857	9.31296	40	75.6									4.055	0.0550001	4	4.11	0	0	0	0	0	0	0	0	0	0	0	0	0	0	0
-171.52	75.1049	218									26.815	2.935	23.88	29.75					66.9143	10.7395	48.8	82.3									2.25	0.75	1.5	3	0	0	0	0	0	0	0	0	0	0	0	0	0	0	0
-171.52	73.1049	219									30.91	0.0300007	30.88	30.94					70.7071	5.60809	62.4	82.2									3.05	1.05	2	4.1	6.02849e-05	0.000406955	0	0.00445369	0	0	0	0	0	0	0	0	0	0	0
-171.52	71.1049	220									30.96	0.00999928	30.95	30.97	0.485043	0.146878	0.338166	0.631921	79.2857	4.83719	69.8	88.6									1	0.2	0.8	1.2	0.250707	0.210533	7.77219e-05	0.805503	0.0782532	0.0831948	0	0.314629	0	0	0	0	0	0	0
-171.52	69.1049	221									30.95	0	30.95	30.95	0	0	0	0	80.4286	4.30837	71.4	86.9									2	0.4	1.6	2.4	1.63957	0.509251	0.671582	2.55919	0.700905	0.308861	0.224045	1.43509	0.0855429	0.0875987	0	0.326338	0.000530456	0.00223208	0
-171.52	67.1049	222	27.2797	1.85495	22.0833	31.6667	-8.11559	0.446609	-9.375	0	31.475	0.525	30.95	32	0.148775	0.148775	0	0.297549	80.1286	6.23704	72.5	93.5	-13.9154	0.982811	-15.2	-11.8	0.0453846	0.0641651	0.01	0.19	0.705	0.695	0.01	1.4	3.11832	0.195456	2.61411	3.35743	1.9881	0.34856	1.20933	2.62755	0.558401	0.151847	0.244095	0.864268	0.199505	0.131447	0.00421461
-171.52	65.1049	223	32.0293	3.42163	26.5833	42.5833	-6.90359	0.975667	-9.31667	0	31.83	0.17	31.66	32	0.163825	0.163825	0	0.327649	79.5071	5.70244	72.5	89.9	-14.2571	0.38492	-15.2	-14.1	0.0357143	0.0629869	0.01	0.19	0.2	0.1	0.1	0.3	2.64307	0.39971	1.77884	3.23104	2.48984	0.18445	2.02419	2.73805	0.867926	0.0879481	0.655031	0.99948	0.696094	0.134889	0.396547
-171.52	63.1049	224	35.0506	1.87617	32	40.8333	-4.00355	0.222176	-4.78333	0	30.425	1.475	28.95	31.9	0	0	0	0	86.5143	6.24544	76.1	100.6	-13.5667	0.754247	-14.1	-12.5	0.0366667	0.0377124	0.01	0.09	1.1	0.4	0.7	1.5	0.844619	0.436028	0.183895	1.75239	1.6278	0.365363	0.920959	2.35593	0.649361	0.142185	0.340752	0.924636	0.85465	0.0932987	0.638912
-171.52	61.1049	225	52.75	0	52.75	52.75					28.94	0	28.94	28.94	0	0	0	0	87.8357	8.49938	76.7	100.7									1.15	0.15	1	1.3	0.205341	0.154023	0.0219591	0.941484	0.425337	0.266398	0.0271201	1.00003	0.151538	0.117559	0	0.440869	0.841474	0.250391	0.383779
-171.52	59.1049	226									28.915	0.0150003	28.9	28.93	0	0	0	0	85.3	7.77634	72.1	96.2									0.95	0.15	0.8	1.1	1.94251	0.987565	0.392521	4.31447	0.0019954	0.00603653	0	0.0333507	2.1245e-05	0.000178213	0	0.0021511	2.11944	0.566744	1.0025
-171.52	57.1049	227	49.5556	0.510688	48.9167	50.1667	2.34881	0.415568	2.0875	3.35833	25.98	3.92	22.06	29.9	0	0	0	0	81.3214	10.0078	57	94.2									0.85	0.05	0.8	0.9	4.21852	1.44369	1.61969	7.642	0.372813	0.44384	0	1.88324	0.553818	1.05982	0	5.59758	3.81627	1.02868	2.15376
-171.52	55.1049	228									10.42	0.4	10.02	10.82	0	0	0	0	75.6071	16.7805	20.1	98.5									3.15	0.15	3	3.3	8.95643	2.85336	3.79178	15.1141	4.22559	1.54386	1.25422	7.21591	25.8395	14.1679	3.47443	57.1288	8.53641	1.89169	4.56062
-171.52	53.1049	229	98.9018	3.02618	94.0833	105.917	3.84467	0.516	1.73333	5.49583	17.45	6.9	10.55	24.35	0	0	0	0	96.4071	39.4798	57	208.6	-12.5	0	-12.5	-12.5	0.09	0	0.09	0.09	3.25	0.75	2.5	4	16.4876	2.35134	10.729	20.5711	8.73148	0.662019	6.86668	9.42596	81.8518	12.1145	53.8534	98.9447	11.604	0.90764	9.71085
-171.52	51.1049	230									9.04	1.83	7.21	10.87	0.543082	0.0648135	0.478269	0.607896	72.1643	11.6543	54	91.7									2.09	1.91	0.18	4	17.7973	1.47472	14.3951	20.5905	7.77341	1.07315	5.26198	9.30356	90.2706	8.67763	67.5165	101.472	8.59427	1.63188	5.24673
-171.52	49.1049	231									7.08	0.02	7.06	7.1	0	0	0	0	52.7071	8.45014	33.7	60.2									0.14	0.01	0.13	0.15	9.04805	2.82365	3.96582	14.4425	2.68575	1.35415	0.516409	5.53835	38.1219	16.3679	9.7601	71.6937	2.15402	1.40383	0.220441
-171.52	47.1049	232									7.175	0.00499988	7.17	7.18	0	0	0	0	63.4786	4.98343	52.5	73									0.085	0.015	0.07	0.1	1.57882	1.08027	0.082428	4.33322	0.0861104	0.141126	0	0.627523	1.79561	2.65098	0	11.8272	0.0151231	0.0366298	0
-171.52	45.1049	233									7.085	0.085	7	7.17	0.551193	0.117936	0.433257	0.66913	60.0357	4.2328	50.4	67.7									0.05	0	0.05	0.05	0.0104951	0.0297684	0	0.191832	0	0	0	0	0	0	0	0	0	0	0
-171.52	43.1049	234									7.165	0.00500011	7.16	7.17	0.47385	0.0774849	0.396365	0.551335	59.6643	2.513	56.1	63.9									0.05	0	0.05	0.05	0	0	0	0	0	0	0	0	0	0	0	0	0	0	0
-171.52	41.1049	235									7.145	0.0149999	7.13	7.16	0	0	0	0	59.0429	2.4593	55.1	64.2									0.05	0	0.05	0.05	0	0	0	0	0	0	0	0	0	0	0	0	0	0	0
-171.52	39.1049	236									7.165	0.0549998	7.11	7.22	0	0	0	0	60.55	4.27129	53.4	67									0.05	0	0.05	0.05	0	0	0	0	0	0	0	0	0	0	0	0	0	0	0
-171.52	37.1049	237									7.18	0.03	7.15	7.21	0.413308	0.413308	0	0.826617	61.2286	5.28467	51.8	73.1									0.05	0	0.05	0.05	0	0	0	0	0	0	0	0	0	0	0	0	0	0	0
-171.52	35.1049	238									7.17	0.0799999	7.09	7.25	0.977681	0.41373	0.563951	1.39141	56.4786	6.99165	40.4	71.6									0.05	0	0.05	0.05	0	0	0	0	0	0	0	0	0	0	0	0	0	0	0
-171.52	33.1049	239									7.2	0	7.2	7.2	0.430783	0.207642	0.223141	0.638425	54.9	3.87999	45.7	60.6									0.055	0.005	0.05	0.06	0	0	0	0	0	0	0	0	0	0	0	0	0	0	0
-171.52	31.1049	240									7.155	0.00499988	7.15	7.16	0	0	0	0	57.1429	8.36564	40	66.7									0.15	0.06	0.09	0.21	0	0	0	0	0	0	0	0	0	0	0	0	0	0	0
-171.52	29.1049	241									6.86	0	6.86	6.86	0	0	0	0	61.3357	4.70207	54.7	74									0.215	0.015	0.2	0.23	0	0	0	0	0	0	0	0	0	0	0	0	0	0	0
-171.52	27.1049	242									6.715	0.175	6.54	6.89	0	0	0	0	60.1357	2.78916	54.9	66									0.125	0.025	0.1	0.15	0	0	0	0	0	0	0	0	0.00421516	0.0107073	0	0.0595184	0	0	0
-171.52	25.1049	243	82.1667	0	82.1667	82.1667	23.6222	0.298634	23.2	23.8417	6.9	0.13	6.77	7.03	0	0	0	0	58.5214	4.72201	51	70.3									0.105	0.015	0.09	0.12	0	0	0	0	0	0	0	0	0.0635477	0.0734552	0	0.283411	0	0	0
-171.52	23.1049	244									6.925	0.0550001	6.87	6.98	0	0	0	0	54.95	4.7289	44.3	61.6									0.14	0.01	0.13	0.15	0	0	0	0	0	0	0	0	0.0755071	0.0814568	0	0.316703	0	0	0
-171.52	21.1049	245									6.915	0.0650001	6.85	6.98	0	0	0	0	56.6929	3.95248	48.3	66.8									0.08	0.03	0.05	0.11	0	0	0	0	0	0	0	0	0.0109692	0.0219527	0	0.0958299	0	0	0
-171.52	19.1049	246									6.705	0.155	6.55	6.86	0	0	0	0	54.9071	5.87239	38.1	64.4									0.09	0.03	0.06	0.12	0	0	0	0	0	0	0	0	0	0	0	0	0	0	0
-171.52	17.1049	247									7.17	0.0699999	7.1	7.24	0	0	0	0	54.55	1.81058	52.1	58									0.245	0.005	0.24	0.25	0	0	0	0	0	0	0	0	0	0	0	0	0	0	0
-171.52	15.1049	248									6.915	0.305	6.61	7.22	0	0	0	0	53.9929	2.28237	51	58.4									0.095	0.025	0.07	0.12	0	0	0	0	0	0	0	0	0	0	0	0	0	0	0
-171.52	13.1049	249									7.025	0.245	6.78	7.27	0	0	0	0	55.2714	2.30541	51.3	59.6									0.06	0.01	0.05	0.07	0	0	0	0	0	0	0	0	0	0	0	0	0	0	0
-171.52	11.1049	250									7.08	0.04	7.04	7.12	0	0	0	0	55.3571	2.13164	49	57.7									0.255	0.185	0.07	0.44	0	0	0	0	0	0	0	0	0	0	0	0	0	0	0
-171.52	9.10487	251									7.015	0.0250001	6.99	7.04	0	0	0	0	55.5643	1.7859	52.5	58.9									0.19	0.03	0.16	0.22	0	0	0	0	0	0	0	0	0	0	0	0	0	0	0
-171.52	7.10487	252									7.135	0.00499988	7.13	7.14	0	0	0	0	54.8857	2.70683	46.4	57.3									0.155	0.005	0.15	0.16	0	0	0	0	0	0	0	0	0	0	0	0	0	0	0
-171.52	5.10487	253									7.13	0.02	7.11	7.15	0	0	0	0	53.4929	1.41798	52	56.8									0.18	0.01	0.17	0.19	0	0	0	0	0	0	0	0	0	0	0	0	0	0	0
-171.52	3.10487	254									7.005	0.0250001	6.98	7.03	0	0	0	0	55.8286	1.58674	52.8	57.5									0.165	0.015	0.15	0.18	0	0	0	0	0	0	0	0	0	0	0	0	0	0	0
-171.52	1.10487	255									6.84	0.0799999	6.76	6.92	0	0	0	0	55.7	1.5161	53.2	58.3									0.105	0.015	0.09	0.12	0	0	0	0	0	0	0	0	0	0	0	0	0	0	0
-171.52	-0.895126	256									7.09	0.03	7.06	7.12	0.824679	0.459551	0.365129	1.28423	55.5286	0.92306	54.2	57.7									0.275	0.075	0.2	0.35	0	0	0	0	0	0	0	0	0.000395534	0.00203634	0	0.0216678	0	0	0
-171.52	-2.89513	257	60.2407	9.97168	51	83.6667	28.1635	0.0403529	28.1042	28.2167	7.03	0.2	6.83	7.23	0.545948	0.317217	0.228731	0.863165	55.6857	1.40654	53	58.8									0.18	0.01	0.17	0.19	0	0	0	0	0	0	0	0	0.0778275	0.0822807	0	0.291618	0	0	0
-171.52	-4.89513	258	88.6481	8.37976	77.3333	102.917	28.3481	0.0301702	28.2958	28.4	6.895	0.0149999	6.88	6.91	0.0574011	0.0574011	0	0.114802	54	2.31856	49.9	58.2									0.305	0.045	0.26	0.35	0	0	0	0	0	0	0	0	0.427441	0.156651	0.0914248	0.721826	0	0	0
-171.52	-6.89513	259									7.04	0.00999999	7.03	7.05	0	0	0	0	52.1071	1.81087	48	54.1									0.41	0.06	0.35	0.47	0	0	0	0	0	0	0	0	0.810476	0.0560997	0.635639	0.923147	0	0	0
-171.52	-8.89513	260	228.333	3.9218	222.917	235.833	28.5518	0.548805	27.7292	29.5625	7.46	0.45	7.01	7.91	0	0	0	0	53.9286	2.375	49.4	57.9									0.46	0.05	0.41	0.51	0	0	0	0	0	0	0	0	0.770832	0.116354	0.515857	0.966037	0.0448628	0.0767839	0
-171.52	-10.8951	261	226.417	2.33334	224.083	228.75	27.625	0.0150237	27.6042	27.6458	7.01	0.0200002	6.99	7.03	0	0	0	0	53.25	3.00684	49.9	59.4									0.105	0.005	0.1	0.11	1.90821	2.30532	0	9.53295	1.42764	2.05042	0	10.61	2.85222	3.31293	0.413197	15.1178	1.59916	0.847367	0.341267
-171.52	-12.8951	262	268.35	13.577	245.083	320.083	25.6951	0.684939	23.4042	26.6292	6.895	0.135	6.76	7.03	0	0	0	0	55.9429	5.98423	50.4	75.5									0.155	0.025	0.13	0.18	22.3312	9.28437	6.27118	43.916	21.1678	12.7777	2.92707	52.7341	38.8988	17.9076	8.80065	82.1585	5.68124	1.11217	3.49156
-171.52	-14.8951	263	293.803	24.586	253.333	368.583	24.8552	1.29048	20.8208	27	6.925	0.095	6.83	7.02	0.0883191	0.0883191	0	0.176638	57.0357	5.15372	49.7	67.8									0.075	0.025	0.05	0.1	54.2905	10.3514	33.1708	74.1441	45.1726	16.8662	16.7586	85.56	106.804	22.5382	61.0222	154.276	8.01525	0.673332	6.72247
-171.52	-16.8951	264									7.125	0.0149999	7.11	7.14	0.269189	0.0477376	0.221451	0.316927	59.0714	4.5061	51	73									0.04	0.01	0.03	0.05	67.1692	9.11106	46.2614	82.8068	36.3858	15.9814	12.5084	75.589	153.503	23.7578	101.225	196.902	6.56281	1.61204	3.22246
-171.52	-18.8951	265									7.11	0.02	7.09	7.13	0	0	0	0	59.0071	1.99265	56.8	62.8									0.045	0.005	0.04	0.05	49.8976	10.5291	29.969	71.6587	12.4335	7.73714	3.02838	34.4837	167.362	34.0855	92.31	229.56	4.2517	2.03335	0.75856
-171.52	-20.8951	266									7.07	0.0699999	7	7.14	0	0	0	0	56.8714	3.56379	49	62									0.1	0	0.1	0.1	27.757	7.18128	14.3807	43.14	3.69943	2.26166	0.896286	9.67956	152.003	40.5696	70.4043	231.443	2.6037	1.78822	0.081664
-171.52	-22.8951	267									7.21	0.03	7.18	7.24	0	0	0	0	54.3786	2.80387	48.7	59									0.115	0.005	0.11	0.12	15.7187	6.1749	4.80088	28.0854	0.959664	0.713693	0.0294508	3.04495	100.466	41.9233	30.0565	184.61	0.519205	0.66924	0
-171.52	-24.8951	268									7.155	0.0550001	7.1	7.21	0	0	0	0	53.8786	3.01477	50.4	59.3									0.125	0.005	0.12	0.13	8.37191	4.86028	0.840504	19.5947	0.0601472	0.0995544	0	0.570062	33.2496	25.3741	1.44992	96.9717	0.0114609	0.0289094	0
-171.52	-26.8951	269									7.32	0.16	7.16	7.48	0	0	0	0	58.2857	3.20688	55.4	68.1									0.125	0.025	0.1	0.15	3.85363	3.0035	0.155836	12.2069	0.0395442	0.0853129	0	0.5177	8.1247	9.18023	0	37.4469	0.000807645	0.00476944	0
-171.52	-28.8951	270									7.145	0.0349998	7.11	7.18	0	0	0	0	58.7929	2.83157	55.5	65.3									0.155	0.045	0.11	0.2	2.83291	2.90523	0.0365687	12.3771	0.0338379	0.0543356	0	0.282202	3.86575	5.66385	0	27.1421	0	0	0
-171.52	-30.8951	271									7.145	0.0149999	7.13	7.16	0	0	0	0	57.15	3.51278	52.1	64.9									0.255	0.075	0.18	0.33	1.52598	1.92066	0.00053361	8.34943	0.0128883	0.024898	0	0.116145	0.794189	1.6158	0	9.2418	0	0	0
-171.52	-32.8951	272									7.475	0.125	7.35	7.6	0	0	0	0	58.1929	3.46708	54.7	67									0.145	0.015	0.13	0.16	0.178712	0.273602	0	1.27497	0	0	0	0	0.0315295	0.0755887	0	0.453739	0	0	0
-171.52	-34.8951	273									7.08	0.13	6.95	7.21	0	0	0	0	55.5214	3.866	45.9	60.2									0.28	0.02	0.26	0.3	0.00859759	0.0208342	0	0.103246	0	0	0	0	0.00125816	0.00521514	0	0.0458235	0	0	0
-171.52	-36.8951	274									7.475	0.205	7.27	7.68	0	0	0	0	57.6857	2.14338	53	60.6									0.205	0.005	0.2	0.21	0	0	0	0	0	0	0	0	0	0	0	0	0	0	0
-171.52	-38.8951	275									7.165	0.0549998	7.11	7.22	0	0	0	0	54.8071	2.63912	50.2	59.8									0.22	0.02	0.2	0.24	0	0	0	0	0	0	0	0	0	0	0	0	0	0	0
-171.52	-40.8951	276									7.685	0.565	7.12	8.25	0.130728	0.130728	0	0.261456	54.9214	1.30886	51.3	57									0.535	0.115	0.42	0.65	0	0	0	0	0	0	0	0	0.0164979	0.0299055	0	0.151452	0	0	0
-171.52	-42.8951	277									7.95	0.0899999	7.86	8.04	0.320537	0.320537	0	0.641075	53.8571	6.6329	47.1	75.2									0.6	0.06	0.54	0.66	0	0	0	0	0	0	0	0	0.220284	0.136073	0.0137471	0.509636	0	0	0
-171.52	-44.8951	278									7.47	0.43	7.04	7.9	0	0	0	0	53.5929	5.63807	37.9	64.9									0.455	0.125	0.33	0.58	0	0	0	0	0	0	0	0	0.374918	0.154558	0.0905095	0.710932	0	0	0
-171.52	-46.8951	279									6.975	0.0250001	6.95	7	0	0	0	0	51.5643	11.0002	15.6	63.1									0.155	0.005	0.15	0.16	0	0	0	0	0	0	0	0	0.212301	0.134364	0.0106271	0.501105	0	0	0
-171.52	-48.8951	280									6.985	0.0150001	6.97	7	0	0	0	0	54.9286	5.62017	44.5	65.6									0.15	0.01	0.14	0.16	0	0	0	0	0	0	0	0	0.0141238	0.0268458	0	0.140271	0	0	0
-171.52	-50.8951	281									7.08	0	7.08	7.08	0	0	0	0	56.1786	4.93793	40.9	61									0.13	0	0.13	0.13	0	0	0	0	0	0	0	0	0	0	0	0	0	0	0
-171.52	-52.8951	282									7.27	0.0700002	7.2	7.34	0.571732	0.0065099	0.565223	0.578242	63.95	5.491	56.5	79.4									0.155	0.005	0.15	0.16	0	0	0	0	0	0	0	0	0	0	0	0	0	0	0
-171.52	-54.8951	283									7.07	0.03	7.04	7.1	0	0	0	0	63.9929	4.60628	56.5	70.5									0.145	0.015	0.13	0.16	0	0	0	0	0	0	0	0	0	0	0	0	0	0	0
-171.52	-56.8951	284									7.055	0.0449998	7.01	7.1	0.397357	0.397357	0	0.794714	72.5571	4.25604	65.1	80.2									0.05	0.01	0.04	0.06	0	0	0	0	0	0	0	0	0	0	0	0	0	0	0
-171.52	-58.8951	285									6.88	0.0599999	6.82	6.94	1.84554	0.101319	1.74423	1.94686	81.3429	9.25887	64	96.6									0.05	0	0.05	0.05	2.97889e-05	0.000285198	0	0.00415097	0.000225553	0.00135725	0	0.0155664	0	0	0	0	0	0	0
-171.52	-60.8951	286									7.005	0.0650001	6.94	7.07	1.6317	0.38506	1.24663	2.01676	100.336	8.43925	82.7	113.3									0.04	0	0.04	0.04	0.173148	0.148566	0	0.524704	0.237878	0.267806	0	1.20421	0	0	0	0	0	0	0
-171.52	-62.8951	287									7.03	0.0699999	6.96	7.1	0.590483	0.301534	0.288948	0.892017	126.057	28.6762	69.8	168.3									0.03	0.01	0.02	0.04	0.948145	0.210784	0.515942	1.30035	1.37403	0.713592	0.337855	3.29093	0	0	0	0	0	0	0
-171.52	-64.8951	288									7.06	0.12	6.94	7.18	0.578943	0.578943	0	1.15789	507.586	501.211	126.4	1686.2									0.025	0.015	0.01	0.04	1.34651	0.0404689	1.22215	1.40774	1.82701	0.507857	1.22408	3.44634	0	0	0	0	0	0	0
-169.788	78.1049	289									12.965	2.06037	10.9	15.23					49.4571	12.7115	34.9	73.6									4.05	0.05	4	4.1	0	0	0	0	0	0	0	0	0	0	0	0	0	0	0
-169.788	76.1049	290									21.6525	4.26556	16.89	26.59					65.9357	22.2052	49.3	142.5									2.5	1.5	1	4	0	0	0	0	0	0	0	0	0	0	0	0	0	0	0
-169.788	74.1049	291									30.835	0.0455517	30.78	30.88					76.3929	3.21525	70.2	81.4									3.65	0.65	3	4.3	0	0	0	0	0	0	0	0	0	0	0	0	0	0	0
-169.788	72.1049	292									29.9425	0.992506	28.95	30.94	0	0	0	0	70.9	2.87725	63	75.8									1.875	0.491808	1.3	2.5	0.0185451	0.0359817	0	0.202738	0.00755874	0.016573	0	0.0747466	0	0	0	0	0	0	0
-169.788	70.1049	293									28.96	0.00999928	28.95	28.97	0.471237	0.173826	0.211244	0.637301	77.6571	4.20624	72	84.8									1.275	0.378319	0.95	1.9	0.771153	0.445297	0.0904186	1.76732	0.33091	0.160877	0.0660152	0.725489	0.00783939	0.017055	0	0.0785232	0	0	0
-169.788	68.1049	294									28.945	0.00500011	28.94	28.95	0	0	0	0	78.9286	2.70064	74.6	85.9									1.91	0.187883	1.6	2.1	2.75506	0.499805	1.71097	3.71645	1.31591	0.378985	0.62273	2.12301	0.325024	0.150611	0.0644652	0.637794	0.0475285	0.0605373	0
-169.788	66.1049	295	28.6069	1.43423	25.75	32.9167	-7.15372	0.859222	-8.97917	0	31.025	0.0502498	30.96	31.1	0.00343846	0.00595559	0	0.0137538	87.4071	9.12089	74.6	114.4	-14.925	0.476314	-15.2	-14.1	0.145	0.0779423	0.01	0.19	0.3525	0.108484	0.21	0.5	3.54392	0.312787	2.81918	4.28059	2.32552	0.257486	1.77194	2.72812	0.82008	0.105052	0.57199	0.994049	0.498557	0.153192	0.196875
-169.788	64.1049	296	34.6531	1.39938	32.0833	38.75	-3.81934	0.406861	-5.45417	0	28.255	2.96002	23.9	31.73	0	0	0	0	96.9714	12.3955	81.7	115.5	-13.85	1.35	-15.2	-12.5	0.14	0.05	0.09	0.19	0.85	0.259808	0.7	1.3	2.13235	0.567674	1.0405	3.35636	2.06737	0.33362	1.32933	2.65475	0.874719	0.0846745	0.665171	0.9998	0.904715	0.0718964	0.718765
-169.788	62.1049	297	35.152	0.62048	34	36.75	-3.22979	0.729261	-4.02917	0	29.96	0.00707056	29.95	29.97	0	0	0	0	87.3571	17.993	69	144.2	-15.2	0	-15.2	-15.2	0.19	0	0.19	0.19	1.275	0.178536	1	1.5	0.533312	0.313757	0.0945308	1.36947	0.866851	0.345912	0.250014	1.65874	0.43044	0.155424	0.139861	0.741218	0.974592	0.0743564	0.81085
-169.788	60.1049	298									29.44	0.505025	28.93	29.95	0	0	0	0	84.7143	7.50399	72.7	103.8									0.875	0.129904	0.7	1	1.83864	1.06614	0.198089	4.26079	0.0636136	0.0902204	0	0.374495	0.0269036	0.0416418	0	0.162683	1.95832	0.465645	1.1308
-169.788	58.1049	299	49.7412	0.681252	48.3333	51	2.33096	0.525541	1.825	3.3625	29.1725	0.4374	28.91	29.93	0	0	0	0	85.1286	5.7641	77.9	96.4									0.9	0.0707107	0.8	1	5.87903	1.09055	3.63406	8.45916	0.194048	0.208427	0	0.862143	0.00934552	0.0341927	0	0.303674	3.74564	0.567394	2.83335
-169.788	56.1049	300	61.1806	3.30278	48.6667	64.5	2.35339	0.372532	1.7875	3.7875	22.135	6.74782	14.24	29.82	0	0	0	0	80.0429	8.41595	62.9	94.7									1.525	0.43229	1	2.2	10.9895	2.20108	7.03363	16.1492	2.68088	1.23025	0.641131	5.18285	13.3281	10.8876	0.143651	40.4522	8.51248	1.91831	5.01722
-169.788	54.1049	301									17.595	1.94724	15.8	20.57	0	0	0	0	77.5214	14.63	45.4	100.1									2.2225	0.178938	2	2.5	19.1115	2.48376	13.7884	23.6012	7.40431	1.01692	5.16821	9.02914	67.5217	15.1056	35.3926	93.9851	13.7457	0.859221	11.4167
-169.788	52.1049	302	103.034	3.49094	96.9167	111.75	3.36637	0.892971	0.220833	5.6625	16.1675	6.84977	7.96	24.1	0.377328	0.272174	0	0.637914	98.3643	34.4204	56.8	175.3									3.955	1.76241	1.32	6	22.4372	1.11325	20.2008	24.3062	8.50944	0.619611	6.78438	9.35053	97.956	2.75006	90.2371	101.754	12.2436	1.30851	9.49663
-169.788	50.1049	303									7.075	0.0540832	7.01	7.15	0.0906519	0.157014	0	0.362608	68.5643	4.51183	60.4	78.9									0.175	0.00866026	0.16	0.18	15.3016	3.26311	9.03241	21.1493	4.46053	1.43595	1.72499	7.27317	64.5519	15.4591	35.2732	90.186	5.43635	2.01837	1.8481
-169.788	48.1049	304									7.075	0.102347	6.9	7.16	0	0	0	0	59.4143	4.37409	48.3	64.8									0.155	0.0269258	0.12	0.19	3.70927	2.20913	0.608274	8.58899	0.46868	0.530353	0	2.04104	11.1122	9.37384	0.147109	32.4597	0.367141	0.510217	0
-169.788	46.1049	305									7.1675	0.0369967	7.14	7.23	0.396094	0.399129	0	0.86167	59.2286	3.45614	51.9	65.2									0.0975	0.0286138	0.06	0.14	0.10844	0.170159	0	0.779688	0	0	0	0	0.00314156	0.0120765	0	0.0808246	0	0	0
-169.788	44.1049	306									7.2425	0.0496865	7.19	7.31	0.898168	0.17234	0.695352	1.17093	60.0357	3.34293	54.3	65.3									0.05	0	0.05	0.05	0	0	0	0	0	0	0	0	0	0	0	0	0	0	0
-169.788	42.1049	307									7.165	0.056789	7.08	7.24	0.412599	0.285293	0.0112412	0.799759	60.9214	1.66441	58.4	64.5									0.05	0	0.05	0.05	0	0	0	0	0	0	0	0	0	0	0	0	0	0	0
-169.788	40.1049	308									7.0725	0.189918	6.75	7.22	0.340522	0.379313	0	0.962645	61.0143	2.59033	56.5	64.4									0.05	0	0.05	0.05	0	0	0	0	0	0	0	0	0	0	0	0	0	0	0
-169.788	38.1049	309									7.1525	0.0759523	7.04	7.25	0.269505	0.277394	0	0.723104	61.8143	2.43658	55.8	64.9									0.05	0	0.05	0.05	0	0	0	0	0	0	0	0	0	0	0	0	0	0	0
-169.788	36.1049	310									7.0725	0.0672218	6.97	7.15	1.40517	0.179548	1.19083	1.61959	56.9714	5.67204	40.4	65									0.05	0	0.05	0.05	0	0	0	0	0	0	0	0	0	0	0	0	0	0	0
-169.788	34.1049	311									7.165	0.0229128	7.14	7.2	0.604737	0.0658714	0.514618	0.699987	54.1929	3.73008	47.7	62									0.05	0	0.05	0.05	0	0	0	0	0	0	0	0	0	0	0	0	0	0	0
-169.788	32.1049	312									7.125	0.0320156	7.09	7.17	0	0	0	0	51.15	4.25319	46.1	60.9									0.075	0.0165831	0.05	0.09	0	0	0	0	0	0	0	0	0	0	0	0	0	0	0
-169.788	30.1049	313									7.085	0.0610327	7.02	7.16	0	0	0	0	56.8714	5.7672	48.8	65.9									0.1875	0.0248747	0.15	0.21	0	0	0	0	0	0	0	0	0	0	0	0	0	0	0
-169.788	28.1049	314									6.975	0.0390513	6.94	7.04	0	0	0	0	59.6643	2.46855	55.6	65.7									0.1875	0.0238485	0.16	0.22	0	0	0	0	0	0	0	0	0.0215492	0.0358625	0	0.171631	0	0	0
-169.788	26.1049	315									6.99	0.18262	6.83	7.3	0	0	0	0	59.3714	2.78938	54.1	64									0.1025	0.0129904	0.09	0.12	0	0	0	0	0	0	0	0	0.287251	0.146086	0.0454389	0.599516	0	0	0
-169.788	24.1049	316									6.845	0.176139	6.61	7.02	0	0	0	0	56.0429	4.24596	49.1	66.1									0.1175	0.0108972	0.1	0.13	0	0	0	0	0	0	0	0	0.51407	0.15337	0.221769	0.822076	0	0	0
-169.788	22.1049	317									6.97	0.136198	6.81	7.11	0	0	0	0	55.2929	2.46735	52.2	59.2									0.1125	0.0129904	0.1	0.13	0	0	0	0	0	0	0	0	0.354839	0.152647	0.0926374	0.66358	0	0	0
-169.788	20.1049	318									6.965	0.111018	6.81	7.08	0	0	0	0	58.1214	3.92614	48.8	65.5									0.1075	0.0544862	0.06	0.2	0	0	0	0	0	0	0	0	0.0501821	0.063024	0	0.262025	0	0	0
-169.788	18.1049	319									6.895	0.196787	6.62	7.11	0	0	0	0	56.1214	3.66356	49.9	61									0.2375	0.104013	0.12	0.36	0	0	0	0	0	0	0	0	0	0	0	0	0	0	0
-169.788	16.1049	320	79.3958	41.9091	49.4167	151.667	26.6076	0.0094455	26.5958	26.625	7.1125	0.0914809	7.02	7.25	0	0	0	0	55.8571	2.08865	52.8	59.2									0.235	0.107355	0.12	0.41	0	0	0	0	0	0	0	0	0	0	0	0	0	0	0
-169.788	14.1049	321									6.8525	0.158331	6.73	7.12	0	0	0	0	55.7571	0.958209	54.1	57.5									0.14	0.0667083	0.07	0.24	0	0	0	0	0	0	0	0	0	0	0	0	0	0	0
-169.788	12.1049	322									7.04	0.0514782	6.99	7.12	0	0	0	0	55.8643	2.44061	52	61.7									0.115	0.0217945	0.09	0.15	0	0	0	0	0	0	0	0	0	0	0	0	0	0	0
-169.788	10.1049	323									6.955	0.0229128	6.92	6.98	0	0	0	0	54.3429	3.16988	49.3	59.1									0.2225	0.062998	0.17	0.33	0	0	0	0	0	0	0	0	0	0	0	0	0	0	0
-169.788	8.10487	324									7.0075	0.0443706	6.94	7.06	0	0	0	0	53.2643	1.87373	50.3	56.2									0.1825	0.0129904	0.17	0.2	0	0	0	0	0	0	0	0	0	0	0	0	0	0	0
-169.788	6.10487	325									7.0825	0.0878564	6.99	7.18	0	0	0	0	53.55	1.55138	50.7	55.4									0.1675	0.00829157	0.16	0.18	0	0	0	0	0	0	0	0	0	0	0	0	0	0	0
-169.788	4.10487	326									6.9425	0.0637868	6.86	7.03	0	0	0	0	55.15	1.35949	53.3	58.1									0.1625	0.00433013	0.16	0.17	0	0	0	0	0	0	0	0	0	0	0	0	0	0	0
-169.788	2.10487	327									7.06	0.0447213	7	7.12	0	0	0	0	55.5	2.17551	51.6	58.9									0.135	0.0111803	0.12	0.15	0	0	0	0	0	0	0	0	0	0	0	0	0	0	0
-169.788	0.104874	328									7.055	0.0438748	6.98	7.09	0.413425	0.425371	0	0.968418	55.8714	1.05656	54	58.5									0.1925	0.0794906	0.11	0.31	0	0	0	0	0	0	0	0	0	0	0	0	0	0	0
-169.788	-1.89513	329									7.0525	0.103047	6.89	7.17	1.20869	0.299753	0.84976	1.61332	56.1286	1.83709	54.4	61.1									0.26	0.0308221	0.23	0.3	0	0	0	0	0	0	0	0	0	0	0	0	0	0	0
-169.788	-3.89513	330	88.25	0	88.25	88.25	28.4083	0	28.4083	28.4083	7.055	0.118004	6.88	7.19	0.424147	0.252906	0.134915	0.814655	55.7143	1.69447	52.9	59.8									0.2575	0.043229	0.19	0.31	0	0	0	0	0	0	0	0	0.0832774	0.0855722	0	0.291937	0	0	0
-169.788	-5.89513	331									6.9875	0.109402	6.88	7.17	0	0	0	0	53.0643	1.76943	50	56.7									0.2575	0.0303109	0.22	0.3	0	0	0	0	0	0	0	0	0.585508	0.148944	0.293842	0.851397	0	0	0
-169.788	-7.89513	332									7.2425	0.449187	6.97	8.02	0	0	0	0	54.2214	2.31522	50.6	61.4									0.3725	0.0936416	0.26	0.52	0	0	0	0	0	0	0	0	0.943895	0.0413426	0.825321	0.999984	0	0	0
-169.788	-9.89513	333									6.92	0.0435889	6.87	6.99	0	0	0	0	53.3071	1.7219	50.4	56.1									0.265	0.141686	0.12	0.46	0.00343983	0.0144379	0	0.138596	5.73118e-05	0.000476331	0	0.00646943	0.754701	0.122564	0.493579	0.960071	0.437439	0.461839	0
-169.788	-11.8951	334									6.8575	0.0917538	6.7	6.92	0	0	0	0	56.8786	2.18638	52.7	60.6									0.17	0.0620484	0.1	0.25	2.61333	2.61816	0.0195703	11.4011	0.714006	1.03758	0	4.69453	3.08849	3.87571	0.155499	17.6532	3.41158	0.939183	1.59636
-169.788	-13.8951	335	284.778	17.1563	256.583	310.667	25.8958	1.02485	22.4583	27.1833	7.04	0.157956	6.86	7.23	0	0	0	0	57.6857	5.54718	39.8	64									0.165	0.103562	0.07	0.34	16.7618	8.4415	4.00493	35.7843	6.44008	4.7659	0.654446	20.086	28.4796	16.9167	3.84291	67.8627	5.96858	0.596977	4.83151
-169.788	-15.8951	336									6.9675	0.058041	6.87	7.02	0	0	0	0	56.9143	2.11453	53.8	61.2									0.095	0.0403113	0.05	0.14	30.7456	10.9146	11.5072	54.3548	9.49843	5.64742	2.22251	25.7908	60.7906	24.7479	17.378	113.504	4.9691	1.01852	2.78436
-169.788	-17.8951	337									7.05	0.069642	6.95	7.12	0	0	0	0	59.8571	2.56451	55.7	65.3									0.14	0.0463681	0.07	0.2	27.8861	10.7045	9.69323	51.3908	4.55679	2.79305	1.13063	12.6465	64.1492	28.2206	16.8397	125.483	1.54891	0.929517	0.113857
-169.788	-19.8951	338	187.175	6.05432	176.583	196	24.8027	0.061893	24.6625	25.0667	6.9825	0.0928372	6.91	7.14	0	0	0	0	58.3714	5.69416	47.7	72.5									0.1175	0.0481534	0.05	0.18	15.3976	7.0235	3.78969	30.7999	1.10316	0.837269	0.0387114	3.28502	48.3217	27.7936	7.24905	114.138	0.166015	0.273893	0
-169.788	-21.8951	339									7.1825	0.0178535	7.16	7.2	0	0	0	0	56.1143	2.18431	50.5	58.7									0.1475	0.0277263	0.12	0.18	5.40704	3.83508	0.338978	14.4522	0.203892	0.251876	0	0.949781	26.6724	21.5032	0.863027	83.039	0.00313815	0.0131522	0
-169.788	-23.8951	340									7.11	0.0244949	7.07	7.13	0	0	0	0	55.6643	1.91035	51.6	60.2									0.15	0.0223607	0.12	0.18	0.994721	1.27451	0	5.1193	0.00342689	0.0112842	0	0.0805125	5.36334	7.38306	0	29.7008	0	0	0
-169.788	-25.8951	341									7.17	0.047434	7.11	7.24	0	0	0	0	58.5857	2.9703	54.8	63.7									0.155	0.0269258	0.12	0.19	0.140096	0.266434	0	1.45627	0	0	0	0	0.0809238	0.227474	0	1.33951	0	0	0
-169.788	-27.8951	342									7.2375	0.222865	7.03	7.56	0	0	0	0	58.9357	2.61851	56.2	63.5									0.1475	0.0334477	0.11	0.19	0.0295419	0.0633398	0	0.370177	0	0	0	0	0.000205954	0.0014192	0	0.0151794	0	0	0
-169.788	-29.8951	343									7.0575	0.0227761	7.02	7.08	0	0	0	0	56.5071	1.88356	53.5	59.9									0.1375	0.0460299	0.08	0.2	0.00767658	0.0219443	0	0.143569	0	0	0	0	1.11806e-08	2.07369e-07	0	3.8573e-06	0	0	0
-169.788	-31.8951	344									7.0875	0.0481534	7.02	7.15	0	0	0	0	56.8143	2.41035	51.9	61.4									0.19	0.0367423	0.16	0.25	0.00015948	0.000890718	0	0.00933276	0	0	0	0	0	0	0	0	0	0	0
-169.788	-33.8951	345									7.015	0.0559018	6.97	7.11	0	0	0	0	57.6286	2.77654	53.7	67									0.2425	0.0192029	0.22	0.27	0	0	0	0	0	0	0	0	0	0	0	0	0	0	0
-169.788	-35.8951	346									7.2375	0.289946	6.84	7.63	0	0	0	0	53.7857	8.38518	33.3	72.8									0.2125	0.0641775	0.15	0.31	0	0	0	0	0	0	0	0	0	0	0	0	0	0	0
-169.788	-37.8951	347									7.17	0.0992471	7.06	7.33	0	0	0	0	54.4	1.34748	51.7	56.5									0.1725	0.0679614	0.13	0.29	0	0	0	0	0	0	0	0	0	0	0	0	0	0	0
-169.788	-39.8951	348									7.075	0.025	7.04	7.11	0	0	0	0	58.1929	4.83018	52.3	70									0.225	0.0934077	0.11	0.34	0	0	0	0	0	0	0	0	0	0	0	0	0	0	0
-169.788	-41.8951	349									7.775	0.43695	7.04	8.19	0.444636	0.201827	0.188823	0.64586	52.0071	3.37987	45.9	58.8									0.545	0.0433013	0.48	0.6	0	0	0	0	0	0	0	0	0.000644208	0.00243723	0	0.0174578	0	0	0
-169.788	-43.8951	350									7.275	0.346302	6.96	7.86	0.328654	0.117234	0.218387	0.496052	54.3071	2.47746	50.5	58.5									0.455	0.0517204	0.39	0.53	0	0	0	0	0	0	0	0	0.0230103	0.0372402	0	0.161257	0	0	0
-169.788	-45.8951	351									6.8025	0.118822	6.67	6.94	0	0	0	0	54.9714	4.18286	47.2	64.9									0.155	0.065	0.09	0.22	0	0	0	0	0	0	0	0	0.0222201	0.0363513	0	0.157997	0	0	0
-169.788	-47.8951	352									6.825	0.105238	6.68	6.96	0	0	0	0	56.3143	7.62139	44.4	66.5									0.105	0.0180278	0.08	0.13	0.00212185	0.00679867	0	0.0461425	0	0	0	0	0.000476865	0.00192217	0	0.0144885	0	0	0
-169.788	-49.8951	353									6.91	0.065192	6.82	7	0	0	0	0	57.2143	6.51787	43.2	67.4									0.115	0.0111803	0.1	0.13	0.00168359	0.00567353	0	0.0393975	0	0	0	0	0	0	0	0	0	0	0
-169.788	-51.8951	354									6.92	0.0956557	6.81	7.02	0.348832	0.190009	0.0881968	0.541093	60.5571	7.33531	47.1	70.4									0.1325	0.0147902	0.11	0.15	0	0	0	0	0	0	0	0	0	0	0	0	0	0	0
-169.788	-53.8951	355									6.9775	0.0637869	6.9	7.05	0.592843	0.153291	0.349123	0.77214	69.3571	3.89482	61.9	75.4									0.1625	0.00433013	0.16	0.17	0	0	0	0	0	0	0	0	0	0	0	0	0	0	0
-169.788	-55.8951	356									6.985	0.0638357	6.9	7.08	0	0	0	0	72.4714	5.65476	64.1	82.2									0.1275	0.0396075	0.07	0.18	0	0	0	0	0	0	0	0	0	0	0	0	0	0	0
-169.788	-57.8951	357									6.8525	0.0939081	6.69	6.91	1.02522	0.536134	0.345211	1.61576	76.6286	5.65173	67.8	90.2									0.0575	0.0129904	0.05	0.08	0	0	0	0	0	0	0	0	0	0	0	0	0	0	0
-169.788	-59.8951	358									6.905	0.125797	6.76	7.03	1.93999	0.0870438	1.80656	2.03066	95.4	11.5664	80.9	120									0.0425	0.00433013	0.04	0.05	0.0515146	0.0645072	0	0.226374	0.435408	0.515721	0	2.20882	0	0	0	0	0	0	0
-169.788	-61.8951	359									6.9675	0.0268096	6.94	7.01	0.572955	0.575629	0	1.22428	132.871	22.5716	105.1	180.8									0.04	0	0.04	0.04	0.542496	0.17637	0.227365	0.922258	3.33691	1.44352	0.910028	6.47533	0	0	0	0	0	0	0
-169.788	-63.8951	360									7.0375	0.111215	6.9	7.19	0.493169	0.432912	0	1.03895	502.95	581.51	126.8	1759.5									0.0125	0.00433013	0.01	0.02	1.09752	0.127713	0.829344	1.3334	5.23498	1.38353	2.83765	8.56709	0	0	0	0	0	0	0
-168.056	77.1049	361									20.5625	1.78222	18.2	23.22					85.0286	27.2116	52.6	158.3									2.875	0.73951	2	4	0	0	0	0	0	0	0	0	0	0	0	0	0	0	0
-168.056	75.1049	362									28.7675	1.9927	26.77	30.8					64.7571	7.59725	56.3	76.7									1.875	0.892679	1	3	0	0	0	0	0	0	0	0	0	0	0	0	0	0	0
-168.056	73.1049	363									30.9125	0.0326925	30.88	30.95					71.2214	4.40392	65.9	80.1									3.475	0.637867	2.7	4.2	0.00477659	0.0136185	0	0.0841651	0	0	0	0	0	0	0	0	0	0	0
-168.056	71.1049	364									30.9525	0.0043294	30.95	30.96	0.260945	0.263543	0	0.574097	74.1786	3.8756	66	83.4									2.05	0.407738	1.75	2.75	0.489748	0.282698	0.0394939	1.13282	0.0322876	0.047299	0	0.207971	0	0	0	0	2.05672e-06	2.80875e-05	0
-168.056	69.1049	365									29.7025	0.832927	28.95	30.96	0.288296	0.289705	0	0.616942	82.9214	5.74185	70.7	90.2									1.35	0.215058	1.15	1.7	2.08156	0.614539	0.981484	3.42156	0.364199	0.178289	0.0795095	0.86295	0.0290169	0.0438023	0	0.199041	0.0476873	0.061486	0
-168.056	67.1049	366									29.96	0.00707056	29.95	29.97	0.0281669	0.0487866	0	0.112668	85.3643	17.4057	67.4	135.5									1.15	0.45	0.6	1.8	4.23481	0.46509	3.16101	5.05232	0.989381	0.383569	0.386931	1.76672	0.328862	0.150725	0.0687593	0.647285	0.301897	0.155443	0.0250984
-168.056	65.1049	367	34.5073	2.6492	26.8333	39.5	-5.89204	0.419289	-7.00833	0	29.5875	1.50795	27.63	31.08	0.140736	0.200449	0	0.486826	90.3857	7.2288	79	102.9	-16.5	0	-16.5	-16.5	0.12	0	0.12	0.12	0.8025	0.379498	0.3	1.3	4.1944	0.534783	2.92261	5.09971	1.2353	0.431446	0.444145	2.12366	0.569665	0.150194	0.275394	0.863375	0.701889	0.14208	0.443136
-168.056	63.1049	368	37.0035	1.39178	34.8333	39.8333	-3.62196	0.479013	-4.5	0	26.9275	3.0425	23.88	29.97	0	0	0	0	89.7143	10.2812	70.7	111.9									1.3	0.244949	0.9	1.5	1.97477	0.680673	0.72921	3.48522	0.6487	0.358466	0.107486	1.43652	0.399151	0.155069	0.122318	0.711357	1.17596	0.235582	0.774263
-168.056	61.1049	369	53.75	7.10543e-15	53.75	53.75	-0.252083	0.01875	-0.270833	-0.233333	29.9675	0.00829175	29.96	29.98	0	0	0	0	86.1714	8.01921	75.8	104.3	-12.5	0	-12.5	-12.5	0.09	0	0.09	0.09	1.87	0.652419	1.49	3	0.608708	0.398609	0.223089	1.91399	0.0819711	0.107613	0	0.457267	0.0621451	0.0722475	0	0.29037	1.5461	0.218347	1.09222
-168.056	59.1049	370									28.9475	0.0108969	28.93	28.96	0	0	0	0	83.9714	5.46645	70.8	92.8									1.0475	0.440192	0.7	1.8	3.95349	1.22426	1.5912	6.42689	0.0531478	0.0821645	0	0.301031	2.96703e-06	4.10495e-05	0	0.000725902	2.51376	0.416999	1.88534
-168.056	57.1049	371									29.145	0.395822	28.89	29.83	0	0	0	0	87.6857	5.96739	77.4	95.4									1.325	0.454835	1	2.1	8.3781	1.51571	5.73709	11.9813	1.13323	0.610516	0.314286	2.64067	3.19608	3.96996	0	14.3796	5.72721	1.53662	3.18771
-168.056	55.1049	372									24.235	4.48921	18.13	30.81	0	0	0	0	81.4071	4.80617	72.3	88.4									2.5	0.612372	2	3.5	16.1772	2.63821	11.0214	21.3293	4.58601	1.12996	2.46586	7.01731	42.6283	15.3812	16.0205	72.1549	12.1298	1.44522	9.05268
-168.056	53.1049	373	115.721	6.54329	102.667	128.333	3.2011	1.0425	-1.9	5.36667	20.1025	6.53898	12	27.66	0.26132	0.263912	0	0.574823	85.6429	18.9455	58.8	131.8	-12.5	0	-12.5	-12.5	0.09	0	0.09	0.09	3.675	1.85927	1.8	6	22.8859	1.1066	20.1774	24.3825	7.03439	0.838271	5.37571	8.647	88.8802	7.50248	70.6305	100.72	13.5318	0.921558	10.9884
-168.056	51.1049	374									7.2925	0.385446	7.06	7.96	0.286855	0.287959	0	0.609338	67.7357	7.91694	57.3	83									0.3025	0.156425	0.18	0.57	19.9762	2.41169	14.2951	23.8731	5.08649	1.28801	2.48541	7.63101	81.3949	11.3245	54.5759	99.8473	7.87964	2.23951	3.31453
-168.056	49.1049	375									6.9975	0.0471037	6.94	7.07	0	0	0	0	57.4286	7.99539	41.2	74.4									0.245	0.0287228	0.2	0.28	8.17707	3.34908	2.72964	15.2219	1.16306	0.83238	0.0686918	3.41394	30.163	14.7114	5.76746	62.0695	1.17733	1.14325	0
-168.056	47.1049	376									7.2275	0.0414579	7.16	7.27	0	0	0	0	60.5857	3.30689	54.4	65.3									0.215	0.0269258	0.18	0.25	0.65894	0.715222	0	2.61622	0.00421918	0.0128407	0	0.0821755	0.834178	1.53719	0	7.06721	1.2645e-06	2.237e-05	0
-168.056	45.1049	377									7.2175	0.132169	7.07	7.39	0.588436	0.0746588	0.50827	0.688181	58.6786	2.38722	54.4	62.9									0.115	0.0567891	0.05	0.2	7.07598e-06	8.35865e-05	0	0.00132787	0	0	0	0	0	0	0	0	0	0	0
-168.056	43.1049	378									7.0425	0.0192028	7.01	7.06	0.138986	0.136113	0	0.362438	62.3	1.93612	59.8	66.2									0.0475	0.00433013	0.04	0.05	0	0	0	0	0	0	0	0	0	0	0	0	0	0	0
-168.056	41.1049	379									7.08	0.0212133	7.06	7.11	0.298236	0.207742	0	0.567317	59.6571	1.89688	56	63.4									0.05	0	0.05	0.05	0	0	0	0	0	0	0	0	0	0	0	0	0	0	0
-168.056	39.1049	380									6.81	0.0836659	6.67	6.89	0.987852	0.37606	0.538443	1.44526	62	2.46953	57.4	65.3									0.05	0	0.05	0.05	0	0	0	0	0	0	0	0	0	0	0	0	0	0	0
-168.056	37.1049	381									6.9075	0.0912073	6.81	7.03	1.08436	0.675301	0.378332	1.76929	61.7571	2.32647	56.3	65.2									0.05	0	0.05	0.05	0	0	0	0	0	0	0	0	0	0	0	0	0	0	0
-168.056	35.1049	382									6.9725	0.0438037	6.93	7.03	0.876176	0.245056	0.63317	1.17618	51.8071	5.3569	45.1	62.7									0.0475	0.00433013	0.04	0.05	0	0	0	0	0	0	0	0	0	0	0	0	0	0	0
-168.056	33.1049	383									7.115	0.0873213	6.97	7.2	0.392464	0.126601	0.179743	0.51319	53.8643	4.52747	47.2	60.5									0.05	0	0.05	0.05	0	0	0	0	0	0	0	0	0	0	0	0	0	0	0
-168.056	31.1049	384									7.115	0.0111804	7.1	7.13	0	0	0	0	52.6714	4.58763	44.6	58.2									0.115	0.0259808	0.09	0.15	0	0	0	0	0	0	0	0	0	0	0	0	0	0	0
-168.056	29.1049	385									7.015	0.0111804	7	7.03	0	0	0	0	56.4429	3.6286	49.4	62.4									0.2025	0.0147902	0.18	0.22	0	0	0	0	0	0	0	0	0.00663788	0.0151993	0	0.0747497	0	0	0
-168.056	27.1049	386									6.95	0.0418329	6.88	6.99	0.00221932	0.00384398	0	0.00887729	58.6	3.1487	53.2	65.2									0.145	0.0259808	0.12	0.18	0	0	0	0	0	0	0	0	0.308733	0.14921	0.0531044	0.62949	0	0	0
-168.056	25.1049	387									7.27	0.432146	6.89	8	0	0	0	0	56.1714	3.90557	44.7	60.6									0.085	0.00866026	0.07	0.09	0	0	0	0	0	0	0	0	0.79661	0.112085	0.539408	0.986852	0	0	0
-168.056	23.1049	388									6.9325	0.099593	6.79	7.04	0	0	0	0	56.4	4.53353	47.6	68.3									0.11	0.00707107	0.1	0.12	0	0	0	0	0	0	0	0	0.854351	0.0931413	0.63496	0.99705	0	0	0
-168.056	21.1049	389									6.88	0.123895	6.78	7.09	0	0	0	0	56.4143	2.08767	52.8	62.3									0.1125	0.0147902	0.09	0.13	0	0	0	0	0	0	0	0	0.419271	0.155382	0.127338	0.737888	0	0	0
-168.056	19.1049	390									7.055	0.0335411	7	7.09	0	0	0	0	57.8786	2.49662	53.9	62.3									0.2125	0.0975641	0.11	0.31	0	0	0	0	0	0	0	0	0.0256641	0.0401798	0	0.162412	0	0	0
-168.056	17.1049	391									7.0225	0.110538	6.92	7.2	0	0	0	0	55.7214	3.05805	50.9	60.3									0.2	0.03	0.15	0.23	0	0	0	0	0	0	0	0	0	0	0	0	0	0	0
-168.056	15.1049	392									7.065	0.0708873	6.96	7.13	0	0	0	0	54.1143	3.64865	45	59.5									0.11	0.0273861	0.07	0.14	0	0	0	0	0	0	0	0	0	0	0	0	0	0	0
-168.056	13.1049	393									7.0275	0.0816624	6.94	7.16	0	0	0	0	53.5357	2.32152	49.8	58.1									0.08	0.0122475	0.06	0.09	0	0	0	0	0	0	0	0	0	0	0	0	0	0	0
-168.056	11.1049	394									6.9975	0.0549432	6.91	7.06	0	0	0	0	53.9071	1.32528	51.3	56.1									0.1325	0.0227761	0.11	0.16	0	0	0	0	0	0	0	0	0	0	0	0	0	0	0
-168.056	9.10487	395									6.955	0.0357073	6.91	7.01	0	0	0	0	52.6071	2.47486	47.6	56									0.24	0.0463681	0.18	0.31	0	0	0	0	0	0	0	0	0	0	0	0	0	0	0
-168.056	7.10487	396									7.025	0.0320156	6.98	7.06	0	0	0	0	52.5214	2.8763	46.7	56									0.22	0.0339117	0.18	0.27	0	0	0	0	0	0	0	0	0	0	0	0	0	0	0
-168.056	5.10487	397									7.045	0.0750001	6.96	7.15	0	0	0	0	54.4643	1.57689	50.8	57.1									0.2275	0.0481534	0.19	0.31	0	0	0	0	0	0	0	0	0	0	0	0	0	0	0
-168.056	3.10487	398									7.1525	0.056734	7.07	7.23	0	0	0	0	55.8214	1.32782	53.6	58.5									0.16	0.01	0.15	0.17	0	0	0	0	0	0	0	0	0	0	0	0	0	0	0
-168.056	1.10487	399									7.165	0.0502494	7.12	7.25	0.25354	0.281732	0	0.680807	55.4286	1.78663	52.5	58.9									0.1525	0.0108972	0.14	0.17	0	0	0	0	0	0	0	0	0	0	0	0	0	0	0
-168.056	-0.895126	400									7.2575	0.187533	7.07	7.57	0.818271	0.333163	0.384743	1.18024	54.85	2.5486	50.1	58.8									0.2075	0.0496865	0.13	0.26	0	0	0	0	0	0	0	0	0	0	0	0	0	0	0
-168.056	-2.89513	401									7.045	0.0540833	6.98	7.13	0.303479	0.202157	0	0.557127	53.3571	1.92603	50.2	58.2									0.1875	0.0686932	0.12	0.29	0	0	0	0	0	0	0	0	0.000531505	0.00244949	0	0.023053	0	0	0
-168.056	-4.89513	402									6.985	0.0327872	6.96	7.04	0.123746	0.145401	0	0.355459	54.6143	1.0176	53	57.1									0.1875	0.0227761	0.15	0.21	0	0	0	0	0	0	0	0	0.169949	0.122994	0.000250652	0.481958	0	0	0
-168.056	-6.89513	403									7.0175	0.0715454	6.92	7.12	0	0	0	0	52.6429	2.33444	48.6	55.8									0.24	0.0494975	0.17	0.3	0	0	0	0	0	0	0	0	0.577863	0.149437	0.291419	0.854353	0	0	0
-168.056	-8.89513	404									6.9825	0.0129904	6.97	7	0	0	0	0	53.5357	2.28367	48.8	57.9									0.24	0.0447214	0.18	0.3	0	0	0	0	0	0	0	0	0.661423	0.139874	0.379643	0.917595	0.00844208	0.0246421	0
-168.056	-10.8951	405									6.91	0.143178	6.68	7.04	0	0	0	0	52.0786	3.47423	44.3	58									0.1825	0.0268095	0.14	0.21	0.0341006	0.0508092	0	0.26151	0	0	0	0	0.314949	0.149725	0.053228	0.649236	1.07787	0.673675	0.0762883
-168.056	-12.8951	406									6.93	0.0644205	6.83	7	0	0	0	0	60.25	2.66425	57.3	65									0.2175	0.0248747	0.2	0.26	1.08766	0.991582	0.152084	4.27261	0.0779341	0.141766	0	0.692154	0.54496	0.839438	0.000167754	4.15419	3.52434	0.79385	1.95291
-168.056	-14.8951	407									7.03	0.129808	6.89	7.24	0	0	0	0	60.45	3.33354	52.8	66.9									0.195	0.005	0.19	0.2	4.37043	3.37291	0.671551	14.5549	0.760942	0.783485	0.0429	3.51997	5.17653	5.49335	0.434883	24.4304	4.04283	0.685222	2.75879
-168.056	-16.8951	408									7.05	0.0877496	6.98	7.2	0	0	0	0	56.3357	4.81346	44.7	63.1									0.155	0.0304138	0.12	0.19	5.77875	4.32451	0.665023	18.5856	0.913347	0.736099	0.105191	3.31853	8.45949	7.93213	0.841299	34.3491	2.02852	0.771438	0.641953
-168.056	-18.8951	409									7.02	0.0868908	6.93	7.13	0	0	0	0	55.1857	5.29418	38.6	62.9									0.175	0.0206155	0.15	0.2	3.18311	3.00797	0.0607038	12.3306	0.289636	0.284731	0.00194331	1.13885	5.27202	5.62192	0.301517	24.7857	0.164161	0.213768	0
-168.056	-20.8951	410									7.0875	0.0356195	7.04	7.14	0	0	0	0	53.5214	3.8242	45.6	59.2									0.18	0.00707107	0.17	0.19	0.647166	1.01856	0	4.48964	0.00564216	0.0141796	0	0.0956584	1.38706	2.18996	0	10.9495	0	0	0
-168.056	-22.8951	411									7.015	0.0779422	6.94	7.14	0	0	0	0	56.0929	3.03538	48	59.9									0.18	0.00707107	0.17	0.19	0.0292239	0.0699077	0	0.411613	0	0	0	0	0.0548995	0.165605	0	1.21584	0	0	0
-168.056	-24.8951	412									7.0575	0.0739511	6.97	7.17	0	0	0	0	57.0357	2.3209	54.7	62.8									0.1825	0.00829156	0.17	0.19	0	0	0	0	0	0	0	0	0	0	0	0	0	0	0
-168.056	-26.8951	413									7.0825	0.0941741	6.97	7.23	0	0	0	0	56.7857	2.21226	53.7	61.3									0.19	0	0.19	0.19	0	0	0	0	0	0	0	0	0	0	0	0	0	0	0
-168.056	-28.8951	414									7.2425	0.120286	7.09	7.37	0	0	0	0	57.4286	1.93628	54.7	61.3									0.1775	0.0129904	0.16	0.19	0	0	0	0	0	0	0	0	0	0	0	0	0	0	0
-168.056	-30.8951	415									7.0875	0.0613902	7.04	7.19	0	0	0	0	54.8714	2.40132	51.4	59.2									0.0975	0.00829156	0.09	0.11	0	0	0	0	0	0	0	0	0	0	0	0	0	0	0
-168.056	-32.8951	416									7.0525	0.0402337	7.01	7.11	0	0	0	0	57.2286	2.32761	53.9	63.8									0.1425	0.0258602	0.11	0.18	0	0	0	0	0	0	0	0	0	0	0	0	0	0	0
-168.056	-34.8951	417									7.005	0.0320157	6.96	7.05	0	0	0	0	57.4286	2.83887	53.6	66.2									0.255	0.0206155	0.24	0.29	0	0	0	0	0	0	0	0	0	0	0	0	0	0	0
-168.056	-36.8951	418									7.145	0.0963067	7.07	7.31	0.087013	0.150711	0	0.348052	56.3429	2.4593	50.6	60.8									0.0725	0.0147902	0.05	0.09	0	0	0	0	0	0	0	0	0	0	0	0	0	0	0
-168.056	-38.8951	419									7.0875	0.0732716	7	7.16	0.0297934	0.0516037	0	0.119174	55.3786	1.91542	49.9	58.2									0.1425	0.0535607	0.06	0.19	0	0	0	0	0	0	0	0	0	0	0	0	0	0	0
-168.056	-40.8951	420									6.955	0.0295804	6.91	6.99	0.0534286	0.0925411	0	0.213715	48.5929	3.12832	43.4	53.3									0.335	0.0906918	0.23	0.43	0	0	0	0	0	0	0	0	0	0	0	0	0	0	0
-168.056	-42.8951	421									7.2075	0.0766079	7.16	7.34	0.201072	0.181088	0.0164365	0.498965	51.0429	2.09479	45.7	53.6									0.445	0.0471699	0.37	0.49	0	0	0	0	0	0	0	0	0	0	0	0	0	0	0
-168.056	-44.8951	422									7.1375	0.0828779	7.05	7.23	0.46192	0.179211	0.163063	0.628743	57.5143	4.89123	45.1	64.1									0.2825	0.0593191	0.22	0.36	0.00438476	0.0113168	0	0.0654173	0	0	0	0	0	0	0	0	0	0	0
-168.056	-46.8951	423									6.735	0.0912415	6.63	6.88	0.12831	0.222239	0	0.51324	62.8357	4.37078	55.3	70.5									0.09	0.00707107	0.08	0.1	0.114517	0.102091	0	0.359722	0	0	0	0	0	0	0	0	0	0	0
-168.056	-48.8951	424									6.77	0.0367424	6.73	6.82	0	0	0	0	61.8357	4.59574	51.9	68.4									0.1	0	0.1	0.1	0.210341	0.133524	0.00787266	0.541119	0	0	0	0	0	0	0	0	0	0	0
-168.056	-50.8951	425									6.8975	0.0562915	6.84	6.99	0	0	0	0	62.0143	7.81079	40.6	77.9									0.1025	0.00433013	0.1	0.11	0.0958132	0.0933252	0	0.327285	0	0	0	0	0	0	0	0	0	0	0
-168.056	-52.8951	426									6.9175	0.0356195	6.87	6.97	0.526414	0.181813	0.228807	0.721788	66.6357	8.62609	40.4	77.9									0.1375	0.00829157	0.13	0.15	0.00174714	0.00580646	0	0.0384505	0	0	0	0	0	0	0	0	0	0	0
-168.056	-54.8951	427									7.1125	0.0506827	7.05	7.18	0.77474	0.21252	0.513321	0.991866	69	3.73497	65.1	81.1									0.17	0.00707107	0.16	0.18	0	0	0	0	0	0	0	0	0	0	0	0	0	0	0
-168.056	-56.8951	428									6.96	0.0561249	6.9	7.05	0.154094	0.164872	0	0.391109	80.2071	4.75942	70.1	92									0.1675	0.00829157	0.16	0.18	0	0	0	0	0	0	0	0	0	0	0	0	0	0	0
-168.056	-58.8951	429									6.9225	0.0553963	6.83	6.97	0.985633	0.396815	0.443373	1.49	87.4	8.1265	75.9	106.5									0.0525	0.0129904	0.04	0.07	0.00026224	0.00138151	0	0.0134439	0.260526	0.40986	0	1.93975	0	0	0	0	0	0	0
-168.056	-60.8951	430									7.0025	0.117127	6.83	7.12	1.16676	0.301101	0.789371	1.59883	105.693	7.58452	90.3	120.6									0.04	0	0.04	0.04	0.183201	0.125563	0.000758892	0.483231	4.8661	2.30055	1.05604	10.166	0	0	0	0	0	0	0
-168.056	-62.8951	431									7.025	0.151904	6.84	7.22	1.11928	0.601117	0.379833	1.84783	212.357	52.5187	137.3	350.1									0.0125	0.0129904	0	0.03	0.700368	0.119005	0.42043	0.910809	10.4816	2.22934	6.47048	14.965	0	0	0	0	0	0	0
-168.056	-64.8951	432									6.845	0.130863	6.66	7	0.620437	0.225236	0.261027	0.877595	780.686	768.164	101	2071.6									0.0375	0.00433013	0.03	0.04	0.82123	0.0948526	0.586335	1.04189	9.14256	2.08644	5.36141	13.394	0	0	0	0	0	0	0
-166.324	78.1049	433									24.9467	1.34696	23.17	26.43					85.6077	19.2999	55.7	111.3									1.80333	0.00471404	1.8	1.81	0	0	0	0	0	0	0	0	0	0	0	0	0	0	0
-166.324	76.1049	434									27.0933	0.77933	26.45	28.19					75.5615	28.4671	52.9	160.2									1.43333	0.329983	1	1.8	0	0	0	0	0	0	0	0	0	0	0	0	0	0	0
-166.324	74.1049	435									30.74	0.113431	30.65	30.9					65.7385	7.66817	55.4	79									2.10333	0.990634	1.31	3.5	0	0	0	0	0	0	0	0	0	0	0	0	0	0	0
-166.324	72.1049	436									30.9533	0.00471325	30.95	30.96	0	0	0	0	71.3538	4.27616	67	80.7									3.66667	0.471405	3	4	0.14681	0.160665	0	0.566809	0	0	0	0	0	0	0	0	2.20884e-07	4.12053e-06	0
-166.324	70.1049	437									30.9933	0.0471406	30.96	31.06	0.263076	0.27592	0	0.644195	72.7154	8.00719	64	95.9									5.33333	1.92931	3.5	8	1.57639	0.720599	0.572667	3.69212	0.0296147	0.0355712	0	0.156623	0	0	0	0	0.10403	0.10305	0
-166.324	68.1049	438	19.8874	1.32842	16.8333	23.25	-7.384	0.529866	-8.86667	-6.09583	31.0967	0.0974114	30.96	31.18	0.401435	0.259435	0.0347031	0.59432	75.5	13.1146	47.4	95.4	-13.075	1.64602	-15.2	-11.8	0.10875	0.062936	0.06	0.19	1.76667	0.524934	1.3	2.5	4.66432	1.1999	2.33838	7.14011	0.281629	0.0991871	0.0858701	0.565861	0.0084105	0.018078	0	0.0905167	0.671368	0.277554	0.197702
-166.324	66.1049	439	32.9173	2.38343	27.0833	39.1667	-5.22074	0.432084	-6.88333	0	31.0133	0.0402768	30.98	31.07	0.709138	0.447456	0.392237	1.34194	85.7077	15.4207	62.2	111.6	-14.8294	1.49224	-16.5	-11.8	0.148235	0.0465561	0.06	0.19	0.466667	0.334099	0.01	0.8	5.93905	0.767235	4.95296	7.92156	0.398073	0.0970543	0.222916	0.751464	0.0901725	0.0901014	0	0.337305	1.24598	0.364553	0.634688
-166.324	64.1049	440	36.1004	1.6068	33.0833	41.5833	-4.13349	0.605236	-6.3375	0	31.6	0.438406	30.98	31.91	0.338223	0.243329	0	0.562268	82.8154	10.9482	61.5	102.2	-13.9833	1.90824	-16.5	-11.8	0.0816667	0.0380424	0.01	0.12	1.1	0.648074	0.5	2	3.85208	0.757035	2.39335	5.54863	0.168106	0.11934	0.000441951	0.566044	0.104977	0.098246	0	0.371685	1.89232	0.467423	1.07421
-166.324	62.1049	441	51.23	1.9351	47.9167	57.6667	-1.46417	0.267694	-2.80417	0.791667	30.9867	0.00471415	30.98	30.99	0	0	0	0	81.4154	12.3125	63.7	110	-15.2	0	-15.2	-15.2	0.19	0	0.19	0.19	1.66667	0.235702	1.5	2	1.20867	0.575893	0.264546	2.42464	0.00877902	0.0206137	0	0.101661	0.0185295	0.0322937	0	0.1319	2.26675	0.328806	1.67925
-166.324	60.1049	442	59.0775	1.49423	55.25	63.6667	-0.79291	0.373426	-1.62083	1.6625	30.6633	0.476119	29.99	31	0	0	0	0	76.5538	8.41789	56.5	87.4	-12.5	0	-12.5	-12.5	0.09	0	0.09	0.09	3.33333	0.471405	3	4	0.705474	0.636366	0.0365412	2.57576	1.42378e-06	2.06119e-05	0	0.00036459	0	0	0	0	2.06585	0.190159	1.79217
-166.324	58.1049	443									29.6133	0.483207	28.93	29.96	0	0	0	0	78.8462	8.36316	65	97.7									0.866667	0.0942809	0.8	1	3.45954	1.36391	1.07145	6.33008	0.229898	0.210235	0	0.836787	0.520823	0.84264	0	4.17898	3.16746	1.08284	1.78897
-166.324	56.1049	444									29.5633	0.923989	28.9	30.87	0	0	0	0	84.4	11.7768	69.2	110.1									1.93333	0.418994	1.5	2.5	7.75	2.26022	3.81808	13.1586	1.64568	0.673978	0.571488	3.43051	18.2722	9.81023	2.73751	39.2284	8.9936	1.66534	5.61102
-166.324	54.1049	445	128.315	5.39326	111.833	135.583	3.01713	0.940588	-1.99167	5.67917	27.8933	0.592021	27.06	28.38	0	0	0	0	79.5385	12.5947	61.2	116.4	-14.12	1.32272	-15.2	-12.5	0.15	0.0489898	0.09	0.19	4.5	1.41421	2.5	5.5	15.4244	2.71431	9.62061	20.4745	3.65452	0.934946	1.99638	5.59995	60.1333	10.4699	39.1205	81.1895	12.423	0.467744	11.0339
-166.324	52.1049	446									8.69667	1.64037	7.2	10.98	0.554698	0.108916	0.400821	0.637574	69.7769	10.7916	54.4	94.8									1.83	1.47262	0.26	3.8	17.8291	2.07247	13.5503	22.0171	3.56257	1.02563	1.76226	5.74646	71.938	8.94831	52.4518	89.5943	8.54398	2.0316	4.03697
-166.324	50.1049	447									6.96	0.0244949	6.93	6.99	0	0	0	0	68.1769	3.68242	62.3	73.1									0.326667	0.062361	0.26	0.41	10.5884	3.14782	4.70135	17.463	1.32046	0.747331	0.259103	3.33815	36.6892	14.1955	10.4509	67.5816	1.82636	1.43366	0.00952936
-166.324	48.1049	448									7.11	0.0778887	7.05	7.22	0	0	0	0	57.0231	7.91806	44.7	71.5									0.323333	0.0492161	0.26	0.38	2.20097	1.4748	0.14354	6.19312	0.0719106	0.105153	0	0.502002	3.48032	4.34255	0	19.0005	0.00377876	0.0147308	0
-166.324	46.1049	449									7.32667	0.0849836	7.21	7.41	0.0739084	0.104522	0	0.221725	59.8154	3.25833	54.2	64									0.246667	0.0205481	0.22	0.27	0.0107921	0.0319853	0	0.191637	0	0	0	0	2.865e-05	0.000268011	0	0.00379357	0	0	0
-166.324	44.1049	450									7.1	0.0920146	6.97	7.17	0.0530339	0.0750012	0	0.159102	58.4923	4.79863	45.1	67.6									0.0766667	0.0188562	0.05	0.09	0	0	0	0	0	0	0	0	0	0	0	0	0	0	0
-166.324	42.1049	451									7.17	0.0778889	7.11	7.28	0	0	0	0	59.3846	4.99428	49.5	70.6									0.05	0	0.05	0.05	0	0	0	0	0	0	0	0	0	0	0	0	0	0	0
-166.324	40.1049	452									6.97333	0.124989	6.8	7.09	0.433712	0.475589	0	1.09576	57.9923	3.60501	52.1	65.2									0.05	0	0.05	0.05	0	0	0	0	0	0	0	0	0	0	0	0	0	0	0
-166.324	38.1049	453									7.01333	0.0849838	6.93	7.13	0.323112	0.176988	0.081375	0.500189	53.6385	6.40895	43.6	63.4									0.05	0	0.05	0.05	0	0	0	0	0	0	0	0	0	0	0	0	0	0	0
-166.324	36.1049	454									7.03	0.0828653	6.94	7.14	1.17473	0.230253	0.884124	1.44726	52.7231	5.56267	36.1	58									0.05	0	0.05	0.05	0	0	0	0	0	0	0	0	0	0	0	0	0	0	0
-166.324	34.1049	455									7.10667	0.0555776	7.03	7.16	0.530179	0.0628633	0.44807	0.600751	57.7923	6.88627	42.4	69.1									0.05	0	0.05	0.05	0	0	0	0	0	0	0	0	0	0	0	0	0	0	0
-166.324	32.1049	456									6.81333	0.17632	6.61	7.04	0.371854	0.266567	0	0.611452	53.3077	6.28361	36.7	60.8									0.0633333	0.0188562	0.05	0.09	0	0	0	0	0	0	0	0	0	0	0	0	0	0	0
-166.324	30.1049	457									7.05667	0.0464278	7.01	7.12	0	0	0	0	55.2769	5.72769	36.9	60.1									0.15	0.0163299	0.13	0.17	0	0	0	0	0	0	0	0	0	0	0	0	0	0	0
-166.324	28.1049	458									7.00667	0.0205481	6.98	7.03	0.466247	0.257189	0.252855	0.828026	60.8	3.04782	53.9	67.1									0.206667	0.00942809	0.2	0.22	0	0	0	0	0	0	0	0	0.0900093	0.090247	0	0.329894	0	0	0
-166.324	26.1049	459									7.01	0.0216025	6.99	7.04	0	0	0	0	55.1462	4.903	46.7	64.9									0.18	0.0141421	0.17	0.2	0	0	0	0	0	0	0	0	0.576732	0.150136	0.265724	0.873036	0	0	0
-166.324	24.1049	460									6.97667	0.126579	6.8	7.09	0	0	0	0	58.3615	2.49107	53.8	61.8									0.1	0	0.1	0.1	0	0	0	0	0	0	0	0	0.895273	0.0753675	0.70675	0.999768	0	0	0
-166.324	22.1049	461									6.71667	0.0694423	6.62	6.78	0.0351193	0.0496661	0	0.105358	57.7846	2.71459	54	63.5									0.113333	0.00942809	0.1	0.12	0	0	0	0	0	0	0	0	0.676348	0.137802	0.386044	0.936954	0.000236365	0.00139471	0
-166.324	20.1049	462									6.93333	0.0309121	6.89	6.96	0.242544	0.100667	0.111515	0.356269	57.5154	3.31334	54.4	67.8									0.173333	0.0262467	0.15	0.21	0	0	0	0	0	0	0	0	0.164479	0.12145	0.000454713	0.451536	7.68707e-06	8.72625e-05	0
-166.324	18.1049	463									7	0.0294393	6.97	7.04	0.135009	0.157064	0	0.355266	58.0538	2.98112	53.9	66.1									0.216667	0.0524934	0.17	0.29	0	0	0	0	0	0	0	0	4.43328e-05	0.000307419	0	0.00313197	0	0	0
-166.324	16.1049	464									7.09667	0.0817857	7.02	7.21	0	0	0	0	57.4308	3.64742	52.5	67.4									0.123333	0.0249444	0.09	0.15	0	0	0	0	0	0	0	0	0	0	0	0	0	0	0
-166.324	14.1049	465									7.00333	0.0873053	6.88	7.07	0	0	0	0	55.2231	4.04421	48.3	62.1									0.1	0.0141421	0.08	0.11	0	0	0	0	0	0	0	0	0	0	0	0	0	0	0
-166.324	12.1049	466									6.95	0.0989948	6.82	7.06	0	0	0	0	55.0923	0.975438	52.5	56.1									0.12	0.0432049	0.08	0.18	0	0	0	0	0	0	0	0	0	0	0	0	0	0	0
-166.324	10.1049	467									6.97	0.0294393	6.94	7.01	0	0	0	0	54.9538	2.46315	50.4	59.3									0.186667	0.0703957	0.11	0.28	0	0	0	0	0	0	0	0	0	0	0	0	0	0	0
-166.324	8.10487	468									7.05667	0.0736359	6.97	7.15	0	0	0	0	52.4846	3.02397	49	58.3									0.276667	0.0235702	0.26	0.31	0	0	0	0	0	0	0	0	0	0	0	0	0	0	0
-166.324	6.10487	469									6.96	0.0909211	6.84	7.06	0	0	0	0	54.7	2.6	48.3	59.4									0.273333	0.0094281	0.26	0.28	0	0	0	0	0	0	0	0	0	0	0	0	0	0	0
-166.324	4.10487	470									7.06333	0.0368179	7.02	7.11	0	0	0	0	55.9615	0.915288	54.3	57.3									0.186667	0.0124722	0.17	0.2	0	0	0	0	0	0	0	0	0	0	0	0	0	0	0
-166.324	2.10487	471									7.01667	0.0684755	6.92	7.07	0	0	0	0	54.6846	1.7501	51.6	57.5									0.163333	0.00471405	0.16	0.17	0	0	0	0	0	0	0	0	0	0	0	0	0	0	0
-166.324	0.104874	472									7.06667	0.0498887	7	7.12	0.624601	0.109769	0.527226	0.77799	56.2385	1.70814	54.5	59.4									0.19	0.0216025	0.17	0.22	0	0	0	0	0	0	0	0	0	0	0	0	0	0	0
-166.324	-1.89513	473									7.02667	0.101434	6.95	7.17	0.387106	0.276974	0	0.632461	52.5308	2.77721	47.6	57.1									0.193333	0.0478423	0.15	0.26	0	0	0	0	0	0	0	0	0	0	0	0	0	0	0
-166.324	-3.89513	474									6.99667	0.0821923	6.89	7.09	0.236948	0.21972	0	0.529512	54	2.26172	50.2	58.3									0.28	0.131403	0.15	0.46	0	0	0	0	0	0	0	0	0.00052373	0.0024916	0	0.025088	0	0	0
-166.324	-5.89513	475									7.12	0.0804154	7.01	7.2	0	0	0	0	56.2615	1.27433	54.3	59									0.36	0.0509902	0.29	0.41	0	0	0	0	0	0	0	0	0.0792143	0.0836686	0	0.292975	0	0	0
-166.324	-7.89513	476									7.07	0.0571548	7.02	7.15	0	0	0	0	53.8769	2.31854	48.9	57.6									0.33	0.0282843	0.31	0.37	0	0	0	0	0	0	0	0	0.209318	0.133782	0.00579913	0.530438	0	0	0
-166.324	-9.89513	477	221.791	0.882512	220.667	222.333	27.5396	0.00208282	27.5375	27.5417	7.66333	0.467784	7.01	8.08	0.00203496	0.00287787	0	0.00610489	50.6846	2.65006	47	56.6									0.463333	0.074087	0.36	0.53	0	0	0	0	0	0	0	0	0.134769	0.111536	0	0.398201	0.0390645	0.0776195	0
-166.324	-11.8951	478	217.75	2.91667	214.833	220.667	27.5569	0.0910542	27.4375	27.6583	6.97333	0.254864	6.75	7.33	0.112369	0.124828	0	0.286464	56.5769	4.72166	46.3	64									0.28	0.0355903	0.23	0.31	0.0569044	0.0681081	0	0.26905	0	0	0	0	0.00932729	0.0197015	0	0.105178	0.896837	0.54786	0.074986
-166.324	-13.8951	479									6.93333	0.0205481	6.91	6.96	0	0	0	0	58.4615	6.00699	40.7	66.1									0.223333	0.0124722	0.21	0.24	0.361247	0.158044	0.0920637	0.766322	0.00288771	0.00792398	0	0.0430061	0.101817	0.127342	0	0.484347	1.90384	0.676562	0.694687
-166.324	-15.8951	480									7.1	0.00816496	7.09	7.11	0	0	0	0	58.0077	5.55967	41.4	63.7									0.18	0.0432049	0.12	0.22	0.528923	0.226498	0.189242	1.55939	0.0307586	0.0473542	0	0.225289	0.410576	0.276843	0.00977754	1.29135	1.43783	0.625671	0.420773
-166.324	-17.8951	481									7.05	0.0244949	7.02	7.08	0	0	0	0	55.3231	3.16499	51	61.2									0.19	0.00816496	0.18	0.2	0.282489	0.194428	0.0232197	1.09071	0.0199126	0.034466	0	0.166178	0.361039	0.260164	0.0047464	1.1569	0.281504	0.263102	0.000319235
-166.324	-19.8951	482									7.03667	0.0618243	6.95	7.09	0	0	0	0	59.5538	4.54492	51.4	67.7									0.193333	0.0124722	0.18	0.21	0.0147035	0.0276422	0	0.144014	5.90161e-05	0.000384022	0	0.00452055	0.0582047	0.0869442	0	0.363861	0.000646421	0.00284081	0
-166.324	-21.8951	483									6.92	0.0496654	6.88	6.99	0	0	0	0	55.5846	1.90822	52.7	59.2									0.19	0	0.19	0.19	0	0	0	0	0	0	0	0	0	0	0	0	0	0	0
-166.324	-23.8951	484									6.98667	0.0449692	6.93	7.04	0	0	0	0	57.2846	3.56173	51.6	64.8									0.183333	0.00471404	0.18	0.19	0	0	0	0	0	0	0	0	0	0	0	0	0	0	0
-166.324	-25.8951	485									7.03333	0.0543651	6.96	7.09	0	0	0	0	58.8462	3.29349	51.7	66.1									0.19	0	0.19	0.19	0	0	0	0	0	0	0	0	0	0	0	0	0	0	0
-166.324	-27.8951	486									7.09333	0.0329982	7.07	7.14	0	0	0	0	57.0923	1.6657	53.9	60.4									0.186667	0.00471404	0.18	0.19	0	0	0	0	0	0	0	0	0	0	0	0	0	0	0
-166.324	-29.8951	487									7.13	0.0163299	7.11	7.15	0	0	0	0	55.3231	1.72009	50.7	58									0.113333	0.00471404	0.11	0.12	0	0	0	0	0	0	0	0	0	0	0	0	0	0	0
-166.324	-31.8951	488									7.22667	0.0899384	7.1	7.3	0.141489	0.200096	0	0.424468	54.4077	3.79787	46	60.2									0.113333	0.00471404	0.11	0.12	0	0	0	0	0	0	0	0	0	0	0	0	0	0	0
-166.324	-33.8951	489									7.04	0.0355903	7.01	7.09	0.452092	0.131362	0.312996	0.628286	56.5154	2.43242	53.1	61.1									0.146667	0.0124722	0.13	0.16	0	0	0	0	0	0	0	0	0	0	0	0	0	0	0
-166.324	-35.8951	490									7.22	0.214631	7.03	7.52	0.180574	0.181466	0	0.428784	53.7538	1.63501	50	56.5									0.16	0.0408248	0.11	0.21	0	0	0	0	0	0	0	0	0	0	0	0	0	0	0
-166.324	-37.8951	491									7.23	0.262425	7.02	7.6	0.181154	0.25619	0	0.543461	52.8923	1.70495	50.3	55.4									0.0833333	0.0188562	0.07	0.11	0	0	0	0	0	0	0	0	0	0	0	0	0	0	0
-166.324	-39.8951	492									7.24667	0.116142	7.15	7.41	0	0	0	0	53.0462	2.56953	46.3	56									0.173333	0.046428	0.11	0.22	0	0	0	0	0	0	0	0	0	0	0	0	0	0	0
-166.324	-41.8951	493									7.05	0.0374165	7.01	7.1	0	0	0	0	49.7077	4.54016	36.9	55									0.413333	0.0449691	0.36	0.47	0	0	0	0	0	0	0	0	0	0	0	0	0	0	0
-166.324	-43.8951	494									7.10667	0.0169967	7.09	7.13	0	0	0	0	56.1769	5.01891	49	64.6									0.273333	0.0124722	0.26	0.29	0.00690798	0.0162392	0	0.0943276	0	0	0	0	0	0	0	0	0	0	0
-166.324	-45.8951	495									6.84333	0.0928558	6.75	6.97	0.335056	0.26161	0	0.638463	54.8538	2.81387	48.6	57.8									0.156667	0.0498888	0.09	0.21	0.262792	0.14368	0.0222153	0.602064	0	0	0	0	0	0	0	0	0	0	0
-166.324	-47.8951	496									6.80333	0.0449693	6.74	6.84	0.34724	0.260107	0	0.625986	59.4	6.24056	51.2	69.2									0.0966667	0.00471404	0.09	0.1	0.636225	0.143838	0.346224	0.89584	0	0	0	0	0	0	0	0	0	0	0
-166.324	-49.8951	497									6.84333	0.0262467	6.82	6.88	0	0	0	0	61.5462	4.68313	50.7	71.1									0.1	0	0.1	0.1	0.608102	0.14684	0.322906	0.87656	1.35273e-05	0.000143997	0	0.00219914	0	0	0	0	0	0	0
-166.324	-51.8951	498									6.88667	0.0531244	6.82	6.95	0.127444	0.180233	0	0.382332	62.0462	3.13874	56.2	66.6									0.106667	0.00942809	0.1	0.12	0.213824	0.134324	0.00871758	0.542532	0.00011532	0.000804883	0	0.00947878	0	0	0	0	0	0	0
-166.324	-53.8951	499									6.99	0.0141422	6.98	7.01	0.92389	0.249891	0.616184	1.22826	66.3154	6.61953	54.5	81									0.133333	0.0124722	0.12	0.15	0.00234469	0.00736741	0	0.0526097	0	0	0	0	0	0	0	0	0	0	0
-166.324	-55.8951	500									7.04	0.0571547	6.99	7.12	1.61984	0.3692	1.09856	1.90626	75.0769	4.13617	65.2	80									0.153333	0.00942809	0.14	0.16	0	0	0	0	0	0	0	0	0	0	0	0	0	0	0
-166.324	-57.8951	501									6.93	0.0571547	6.86	7	0.227149	0.206745	0.0426382	0.515828	94.7692	15.3612	76.9	121.4									0.1	0.0216025	0.07	0.12	0	0	0	0	0.0293208	0.080343	0	0.531988	0	0	0	0	0	0	0
-166.324	-59.8951	502									6.93667	0.10274	6.82	7.07	1.03599	0.410672	0.741177	1.61675	96.7462	10.5607	69.5	111.9									0.0433333	0.00471405	0.04	0.05	0.123784	0.149816	0	0.614446	4.02406	2.48046	0.240509	9.84103	0	0	0	0	0	0	0
-166.324	-61.8951	503									7.16	0.180555	6.91	7.33	1.72297	0.273727	1.52787	2.11007	127.854	49.8759	61.1	249.8									0.0366667	0.00471405	0.03	0.04	0.762549	0.302906	0.184888	1.42976	13.5338	2.42519	8.05332	17.9474	0	0	0	0	0	0	0
-166.324	-63.8951	504									6.92667	0.062361	6.86	7.01	1.06421	0.398625	0.570731	1.54698	784.646	653.369	181.5	1950.2									0.03	0.00816497	0.02	0.04	1.0635	0.188675	0.793203	1.57201	16.0506	1.39809	12.8393	18.5785	0	0	0	0	0	0	0
-164.592	77.1049	505									27.83	1.0081	26.41	28.65					83.34	15.6212	66.1	125.1									1.70667	0.146135	1.5	1.81	0	0	0	0	0	0	0	0	0	0	0	0	0	0	0
-164.592	75.1049	506									26.7633	1.32319	25.26	28.48					59.1933	7.96965	49.5	71.5									1.4	0.141421	1.2	1.5	0	0	0	0	0	0	0	0	0	0	0	0	0	0	0
-164.592	73.1049	507									30.91	0.0294399	30.88	30.95					67.1533	9.09915	53.5	79.7									3.5	0.707107	3	4.5	0.00134669	0.00695951	0	0.081437	0	0	0	0	0	0	0	0	0	0	0
-164.592	71.1049	508									30.96	0	30.96	30.96	0	0	0	0	71.3133	3.46792	65.5	80.1									7.66667	1.24722	6	9	1.3589	1.03313	0.0184783	4.05217	0.0561966	0.0837285	0	0.37957	0	0	0	0	0.0368378	0.0522617	0
-164.592	69.1049	509	18.7581	1.00864	15.3333	20.8333	-7.98318	0.452911	-9.32083	-6.6	29.9833	1.55804	27.78	31.1	0.314334	0.222838	0	0.491015	70.1067	4.93268	56.6	78.1	-15	0.8	-15.2	-11.8	0.182353	0.0305882	0.06	0.19	7.55	0.722265	6.75	8.5	5.90788	1.60972	2.78427	9.28178	0.581604	0.277275	0.115576	1.16187	0	0	0	0	0.667329	0.286003	0.191558
-164.592	67.1049	510	23.3445	4.09805	18	29.5833	-5.60531	0.8153	-7.47917	-4.45	30.99	0.0141425	30.97	31	0.216049	0.155765	0	0.361303	74.3933	6.5469	58.6	85.3	-13.62	1.49853	-15.2	-11.8	0.130667	0.0565057	0.06	0.19	0.833333	0.471405	0.5	1.5	9.23158	1.07555	7.14956	11.3421	0.966221	0.272751	0.44475	1.52791	0	0	0	0	1.74998	0.345799	1.13887
-164.592	65.1049	511	34.5254	2.3397	28.8333	41.75	-4.09601	0.641011	-6.67083	-2.45417	31.3033	0.428978	31	31.91	0.799207	0.330845	0.540078	1.26615	110.54	59.2338	63.4	243.1	-14.5226	1.98652	-16.5	-11.8	0.093871	0.0335701	0.01	0.12	0.106667	0.136707	0.01	0.3	7.0826	1.45647	4.24098	10.0628	0.65427	0.242659	0.266223	1.17987	9.34964e-05	0.000728334	0	0.0105637	2.82297	0.391555	2.03253
-164.592	63.1049	512	43.9363	1.88239	39.5833	48.1667	-1.75675	0.152003	-2.2	0.529167	30.99	0.00816515	30.98	31	0	0	0	0	81.82	10.2341	60.6	98.8	-15.0312	0.653566	-15.2	-12.5	0.18375	0.0242061	0.09	0.19	2	0.408248	1.5	2.5	2.74258	0.834444	1.38616	4.95475	0.138924	0.113972	0	0.462944	0	0	0	0	3.2759	0.208834	2.71754
-164.592	61.1049	513	50.7188	3.56129	44	61.0833	-0.984512	0.332783	-2.66667	1.34167	30.9967	0.00471415	30.99	31	0	0	0	0	78.0667	12.0909	60.2	97.4	-14.75	1.00623	-15.2	-12.5	0.173333	0.0372678	0.09	0.19	3.16667	0.62361	2.5	4	0.419293	0.372051	0	1.28742	7.39206e-05	0.000561704	0	0.0071639	0	0	0	0	2.81347	0.220306	2.37594
-164.592	59.1049	514	58.975	0.988059	56.9167	61.1667	-0.122894	0.178551	-0.541667	2.01667	29.3067	0.476189	28.96	29.98	0	0	0	0	70.6467	12.6788	45.9	89.7	-14.403	1.17548	-15.2	-12.5	0.160481	0.0435364	0.09	0.19	2.3	1.06145	0.8	3.1	0.228403	0.281148	0	1.15327	0.000178169	0.00123835	0	0.0151709	0.0843239	0.210376	0	1.37832	2.60981	0.658829	1.84364
-164.592	57.1049	515									28.93	0.00816515	28.92	28.94	0	0	0	0	67.2467	11.923	52.4	94									1.2	0.244949	0.9	1.5	1.83781	1.05569	0.274748	4.40249	0.182613	0.198484	0	0.777635	9.50458	6.03488	0.664388	23.7913	7.79345	2.08695	3.73196
-164.592	55.1049	516	102.85	5.40986	91.1667	118.5	2.82542	1.33445	-4.30833	5.375	30.6	0.424342	30	30.91	0	0	0	0	80.5867	7.85373	70.1	98.2	-14.2	2.77489	-20	-12.5	0.11	0.04	0.09	0.19	3	1.08012	2	4.5	7.37462	1.96512	3.56394	11.3042	0.963442	0.493897	0.201225	2.07492	37.6892	7.7452	21.109	52.1515	12.9217	0.850059	10.5394
-164.592	53.1049	517	115.306	1.67129	112	118.417	3.97876	0.253888	3.42917	5.19167	16.0933	6.06342	7.94	22.47	0.428407	0.162643	0.219233	0.615842	66.44	12.6343	41.5	84.9									3.17333	1.72359	0.82	4.9	12.6647	1.16627	10.3444	15.6986	1.36864	0.598111	0.442368	2.97079	53.9749	4.92258	43.7016	67.1109	10.2793	1.75169	6.39231
-164.592	51.1049	518									7.06	0.0294391	7.03	7.1	0	0	0	0	66.9933	9.12743	53.1	80.6									0.343333	0.0899382	0.27	0.47	10.1407	2.04825	5.73762	14.0627	0.726289	0.427363	0.15845	1.8062	34.5756	10.6473	13.345	55.7027	2.97304	1.71823	0.290945
-164.592	49.1049	519									7.36	0.523514	6.97	8.1	0	0	0	0	51.5467	9.26757	41.4	70.2									0.513333	0.054365	0.47	0.59	3.19371	1.63964	0.457231	7.1471	0.101973	0.112581	0	0.462888	4.9774	4.97103	0.0145299	20.1142	0.0402092	0.0938799	0
-164.592	47.1049	520									7.05667	0.0286745	7.02	7.09	0	0	0	0	57.7933	6.51608	47	71.7									0.273333	0.0679869	0.18	0.34	0.124274	0.21637	0	1.07043	0	0	0	0	0.000818425	0.00445379	0	0.0560872	0	0	0
-164.592	45.1049	521									7.09	0.0355902	7.06	7.14	0	0	0	0	55.4267	6.35227	44.6	64									0.2	0.0725718	0.1	0.27	0	0	0	0	0	0	0	0	0	0	0	0	0	0	0
-164.592	43.1049	522									7.13	0.0648073	7.07	7.22	0	0	0	0	58.82	5.84605	44.8	66.2									0.0533333	0.0124722	0.04	0.07	0	0	0	0	0	0	0	0	0	0	0	0	0	0	0
-164.592	41.1049	523									7.30333	0.0124723	7.29	7.32	0.0786807	0.0566683	0	0.13121	57.62	3.85196	50.9	65.1									0.0466667	0.00471405	0.04	0.05	0	0	0	0	0	0	0	0	0	0	0	0	0	0	0
-164.592	39.1049	524									7.02667	0.0309121	7	7.07	0.0845265	0.119539	0	0.25358	56.9533	7.0913	44.3	68.7									0.05	0	0.05	0.05	0	0	0	0	0	0	0	0	0	0	0	0	0	0	0
-164.592	37.1049	525									7.21667	0.0402768	7.16	7.25	0.915116	0.206808	0.629871	1.11369	58.52	8.76829	42.6	80.9									0.05	0	0.05	0.05	0	0	0	0	0	0	0	0	0	0	0	0	0	0	0
-164.592	35.1049	526									7.15	0.0216025	7.12	7.17	0.593618	0.109787	0.450898	0.717923	57.5	4.86086	49.1	68.7									0.05	0	0.05	0.05	0	0	0	0	0	0	0	0	0	0	0	0	0	0	0
-164.592	33.1049	527									7.1	0.0648074	7.04	7.19	0.337374	0.136718	0.181626	0.514467	58.2067	3.80306	52.6	65									0.05	0	0.05	0.05	0	0	0	0	0	0	0	0	0	0	0	0	0	0	0
-164.592	31.1049	528									7.01667	0.0754249	6.91	7.07	0	0	0	0	55.2467	2.20933	51.4	60.7									0.123333	0.0471404	0.09	0.19	0	0	0	0	0	0	0	0	0	0	0	0	0	0	0
-164.592	29.1049	529									7.01667	0.0410962	6.97	7.07	0.621094	0.64842	0	1.5159	55.7	3.91935	45.6	62.6									0.163333	0.00942809	0.15	0.17	0	0	0	0	0	0	0	0	0.000142429	0.000932198	0	0.0109085	0	0	0
-164.592	27.1049	530									7.03333	0.0410961	6.98	7.08	0.64576	0.471112	0	1.11064	57.3133	2.90583	49	61.4									0.173333	0.0124722	0.16	0.19	0	0	0	0	0	0	0	0	0.118119	0.103658	0	0.38993	0	0	0
-164.592	25.1049	531									6.93667	0.0286743	6.9	6.97	0	0	0	0	57.96	3.33782	52.4	64.8									0.19	0.00816496	0.18	0.2	0	0	0	0	0	0	0	0	0.435325	0.155195	0.156661	0.736514	0.00770374	0.0195788	0
-164.592	23.1049	532									6.92667	0.214838	6.76	7.23	0.167663	0.237111	0	0.502989	56.4267	1.92647	51.9	58.9									0.106667	0.00942809	0.1	0.12	0	0	0	0	0	0	0	0	0.476481	0.15492	0.184388	0.791894	0.142866	0.162885	0
-164.592	21.1049	533									6.82	0.0535411	6.76	6.89	0.26076	0.106824	0.124835	0.385822	57.3733	2.29186	53.4	61.6									0.153333	0.0169967	0.13	0.17	0	0	0	0	0	0	0	0	0.180186	0.125656	0.00108926	0.477597	0.186635	0.185913	0
-164.592	19.1049	534									6.99	0.0374166	6.94	7.03	0.590818	0.0162907	0.574454	0.613044	56.8933	2.464	50	61.1									0.13	0.0374166	0.09	0.18	0	0	0	0	0	0	0	0	0.00254541	0.00786102	0	0.0547766	0.0373884	0.0583052	0
-164.592	17.1049	535									7.01333	0.0124723	7	7.03	0	0	0	0	57.8667	3.32479	50.4	65.2									0.13	0.0326599	0.09	0.17	0	0	0	0	0	0	0	0	0	0	0	0	0	0	0
-164.592	15.1049	536									7.07333	0.0286745	7.04	7.11	0	0	0	0	55.5733	3.59397	43.3	60.1									0.12	0.00816496	0.11	0.13	0	0	0	0	0	0	0	0	0	0	0	0	0	0	0
-164.592	13.1049	537									6.94667	0.0339934	6.9	6.98	0.138422	0.195758	0	0.415266	56.1467	3.13727	50.5	61.9									0.12	0.0141421	0.1	0.13	0	0	0	0	0	0	0	0	0	0	0	0	0	0	0
-164.592	11.1049	538									7.17667	0.0385862	7.14	7.23	0.167815	0.16889	0	0.398911	52.72	3.81754	43.8	58.6									0.203333	0.020548	0.18	0.23	0	0	0	0	0	0	0	0	0	0	0	0	0	0	0
-164.592	9.10487	539									6.92	0.0748331	6.84	7.02	0	0	0	0	56.6267	2.88894	52.7	63.7									0.286667	0.152825	0.15	0.5	0	0	0	0	0	0	0	0	0	0	0	0	0	0	0
-164.592	7.10487	540									6.80333	0.0713365	6.73	6.9	0	0	0	0	53	2.46712	48.5	57.3									0.35	0.0778888	0.26	0.45	0	0	0	0	0	0	0	0	0	0	0	0	0	0	0
-164.592	5.10487	541									7.03	0.0163299	7.01	7.05	0	0	0	0	54.7933	2.30144	49.4	60.3									0.266667	0.0188562	0.24	0.28	0	0	0	0	0	0	0	0	0	0	0	0	0	0	0
-164.592	3.10487	542									6.93667	0.0286743	6.9	6.97	0	0	0	0	55.46	1.97511	51.6	58.9									0.233333	0.0498888	0.18	0.3	0	0	0	0	0	0	0	0	0	0	0	0	0	0	0
-164.592	1.10487	543									7.01	0.113137	6.93	7.17	0.167068	0.23627	0	0.501204	55.2667	1.54948	51.9	58.5									0.206667	0.0309121	0.18	0.25	0	0	0	0	0	0	0	0	0	0	0	0	0	0	0
-164.592	-0.895126	544									6.90667	0.122565	6.76	7.06	0.339576	0.247312	0	0.581897	55.0533	2.11341	52.9	60.6									0.196667	0.0498888	0.13	0.25	0	0	0	0	0	0	0	0	0	0	0	0	0	0	0
-164.592	-2.89513	545									6.89	0.137356	6.76	7.08	0.287585	0.236577	0	0.579445	54.5733	1.20414	52.9	57.7									0.316667	0.0286744	0.28	0.35	0	0	0	0	0	0	0	0	0	0	0	0	0	0	0
-164.592	-4.89513	546									7.07667	0.0286745	7.04	7.11	0.0134317	0.0189953	0	0.0402951	55.4467	1.88604	52.2	58.6									0.386667	0.0601849	0.33	0.47	0	0	0	0	0	0	0	0	0	0	0	0	0	0	0
-164.592	-6.89513	547									7.02333	0.200721	6.74	7.18	0.248914	0.215469	0	0.525593	52.96	1.94313	48.8	55.2									0.396667	0.0339935	0.35	0.43	0	0	0	0	0	0	0	0	0.00123261	0.0044473	0	0.0348016	0	0	0
-164.592	-8.89513	548									7.43	0.438482	7.11	8.05	0.414717	0.293813	0	0.644358	50.1867	4.21661	36.5	55.6									0.423333	0.0857645	0.32	0.53	0	0	0	0	0	0	0	0	0.0026899	0.00821444	0	0.0619771	0	0	0
-164.592	-10.8951	549									7.16333	0.123648	6.99	7.27	0.361913	0.256894	0	0.570363	56.6067	5.55463	40.1	67.3									0.376667	0.0124722	0.36	0.39	0	0	0	0	0	0	0	0	0	0	0	0	0.0141212	0.0283681	0
-164.592	-12.8951	550									6.90333	0.0634208	6.84	6.99	0	0	0	0	59.9	2.71882	55.7	63.8									0.29	0.0535413	0.22	0.35	0.0112461	0.0222261	0	0.0957903	0	0	0	0	0	0	0	0	0.225375	0.215345	0.000714555
-164.592	-14.8951	551									6.96667	0.0249444	6.94	7	0	0	0	0	57.1533	3.71481	50.3	62.1									0.23	0.00816496	0.22	0.24	0.070088	0.0773036	0	0.29435	0	0	0	0	0.00122376	0.00501798	0	0.0404177	0.333447	0.262194	0.0177985
-164.592	-16.8951	552									6.98667	0.0492162	6.93	7.05	0	0	0	0	55.62	4.43369	40.6	61.2									0.133333	0.020548	0.11	0.16	0.0528273	0.0652263	0	0.249021	0	0	0	0	0.00826882	0.0223217	0	0.154134	0.110373	0.106373	0.00315445
-164.592	-18.8951	553									7.16667	0.160485	7.02	7.39	0	0	0	0	57.48	2.88495	53.3	63.5									0.186667	0.00471404	0.18	0.19	0.00219627	0.00651471	0	0.0385965	0	0	0	0	0.000445706	0.00204397	0	0.020851	0.0338853	0.051101	0
-164.592	-20.8951	554									6.90667	0.0385862	6.87	6.96	0	0	0	0	61.3	4.44597	52.2	72.4									0.19	0	0.19	0.19	0	0	0	0	0	0	0	0	0	0	0	0	0.0358603	0.0574034	0
-164.592	-22.8951	555									7.00333	0.10403	6.92	7.15	0	0	0	0	58.64	4.04916	51.6	65.8									0.166667	0.0262467	0.13	0.19	0	0	0	0	0	0	0	0	0	0	0	0	0.0119862	0.023388	0
-164.592	-24.8951	556									7.16333	0.126579	7.05	7.34	0	0	0	0	59.0867	2.58196	54.8	63.2									0.19	0	0.19	0.19	0	0	0	0	0	0	0	0	0	0	0	0	0	0	0
-164.592	-26.8951	557									7.12667	0.122565	7.04	7.3	0	0	0	0	57.2267	2.48072	54.1	61.5									0.186667	0.00471404	0.18	0.19	0	0	0	0	0	0	0	0	0	0	0	0	0	0	0
-164.592	-28.8951	558									6.99667	0.0249446	6.97	7.03	0	0	0	0	57.6733	1.55498	55.2	61.4									0.186667	0.00471404	0.18	0.19	0	0	0	0	0	0	0	0	0	0	0	0	0	0	0
-164.592	-30.8951	559									7.24667	0.128149	7.07	7.37	0.141246	0.151156	0	0.350826	58.1733	2.79153	53.4	63.5									0.106667	0.00471404	0.1	0.11	0	0	0	0	0	0	0	0	0	0	0	0	0	0	0
-164.592	-32.8951	560									7.08667	0.0339934	7.04	7.12	0.35864	0.263207	0	0.624275	58.5867	3.03707	53.3	64.4									0.163333	0.0368179	0.12	0.21	0	0	0	0	0	0	0	0	0	0	0	0	0	0	0
-164.592	-34.8951	561									7.09667	0.0286745	7.06	7.13	0.135059	0.191003	0	0.405178	54.2667	3.95115	47.2	66.2									0.216667	0.0339935	0.17	0.25	0	0	0	0	0	0	0	0	0	0	0	0	0	0	0
-164.592	-36.8951	562									6.98	0.0941631	6.85	7.07	0.0604619	0.0855061	0	0.181386	52.58	1.49764	48.5	54.3									0.233333	0.0329983	0.19	0.27	0	0	0	0	0	0	0	0	0	0	0	0	0	0	0
-164.592	-38.8951	563									7.14333	0.00471415	7.14	7.15	0	0	0	0	51.4667	2.34994	46.5	55.2									0.106667	0.0235702	0.09	0.14	0	0	0	0	0	0	0	0	0	0	0	0	0	0	0
-164.592	-40.8951	564									6.95667	0.121198	6.83	7.12	0	0	0	0	50.08	3.76762	40.3	54.8									0.216667	0.0124722	0.2	0.23	0	0	0	0	0	0	0	0	0	0	0	0	0	0	0
-164.592	-42.8951	565									7.08333	0.0188562	7.07	7.11	0	0	0	0	56.9	3.41311	50.8	61.3									0.316667	0.0703957	0.24	0.41	1.73904e-05	0.000103197	0	0.000771062	0	0	0	0	0	0	0	0	0	0	0
-164.592	-44.8951	566									6.85667	0.130213	6.75	7.04	0	0	0	0	54.34	5.34413	40.2	62.4									0.193333	0.0329983	0.15	0.23	0.165614	0.122117	0.00186002	0.431082	0	0	0	0	0	0	0	0	0	0	0
-164.592	-46.8951	567									6.85667	0.10274	6.74	6.99	0.515941	0.233151	0.246434	0.815205	54.4067	4.45877	44.6	63.8									0.116667	0.00471404	0.11	0.12	0.701609	0.13364	0.430242	0.931935	1.23449e-05	0.000140884	0	0.00246801	0	0	0	0	0	0	0
-164.592	-48.8951	568									6.94	0.0725718	6.87	7.04	0.181429	0.256579	0	0.544286	57.5133	6.57742	47.6	74.4									0.103333	0.0124722	0.09	0.12	0.95131	0.0327748	0.865808	0.999856	0.0393509	0.0539635	0	0.201234	0	0	0	0	0	0	0
-164.592	-50.8951	569									6.90667	0.0849836	6.79	6.99	0	0	0	0	68.1867	4.41662	61	76									0.0966667	0.00471404	0.09	0.1	0.643	0.142693	0.359146	0.893418	0.123618	0.105884	0	0.402482	0	0	0	0	0	0	0
-164.592	-52.8951	570									7.03333	0.0410961	6.98	7.08	0.444999	0.15601	0.32464	0.665316	67.1533	6.77091	54.8	81.5									0.11	0.00816496	0.1	0.12	0.119317	0.104362	0	0.357614	0.0727424	0.079209	0	0.28396	0	0	0	0	0	0	0
-164.592	-54.8951	571									6.91	0.0489897	6.85	6.97	1.20109	0.185997	0.940573	1.36282	75.2067	4.77137	66.1	84.8									0.136667	0.00471405	0.13	0.14	0	0	0	0	0.00224268	0.00679375	0	0.0448148	0	0	0	0	0	0	0
-164.592	-56.8951	572									6.80667	0.0262467	6.77	6.83	1.28339	0.346384	0.822544	1.65765	87.5133	13.6554	66	115.2									0.116667	0.020548	0.09	0.14	0	0	0	0	0.000245668	0.0016869	0	0.0222683	0.00671673	0.0160132	0	0.084578	0	0	0
-164.592	-58.8951	573									6.91667	0.0524933	6.87	6.99	0.401729	0.433439	0	1.00355	109.26	12.8049	84.8	130.7									0.06	0.0141421	0.04	0.07	0.174359	0.2024	0	0.820009	1.62241	1.52159	6.09124e-05	5.69055	0.0310577	0.050894	0	0.249341	0	0	0
-164.592	-60.8951	574									7	0.0509903	6.95	7.07	1.46777	0.191827	1.20442	1.65584	105.807	16.9746	70.5	140.9									0.04	0	0.04	0.04	1.28858	0.438651	0.450651	2.19133	11.5253	3.20349	5.29625	17.5603	0.00893186	0.0190477	0	0.0930873	0	0	0
-164.592	-62.8951	575									7.44667	0.382739	7.1	7.98	1.31593	0.161358	1.10421	1.49551	636.987	598.627	151.1	1743.5									0.04	0	0.04	0.04	2.02226	0.340807	1.36349	2.66986	19.1418	0.88638	16.5224	20.6105	0	0	0	0	0	0	0
-164.592	-64.8951	576									6.9	0.193046	6.68	7.15	0.332051	0.0720106	0.252721	0.427019	168.887	39.6798	122.9	237									0.0433333	0.00471405	0.04	0.05	1.44415	0.381966	0.70291	2.24992	14.2033	2.75297	8.34413	18.8585	0	0	0	0	0	0	0
-162.86	78.1049	577									26.0525	0.519393	25.18	26.54					90.5231	21.3154	47.8	113.4									1.85	0.0866026	1.8	2	0	0	0	0	0	0	0	0	0	0	0	0	0	0	0
-162.86	76.1049	578									19.92	1.43389	18.05	21.96					61.7	6.39315	52.2	70.2									2.4	0.6	1.8	3	0	0	0	0	0	0	0	0	0	0	0	0	0	0	0
-162.86	74.1049	579									28.36	2.48537	25.65	30.86					59.6308	6.71066	51.2	72.9									2.35	0.653835	1.6	3	0	0	0	0	0	0	0	0	0	0	0	0	0	0	0
-162.86	72.1049	580									30.955	0.00499916	30.95	30.96	0	0	0	0	71.4	4.09409	65.4	80.1									5.0625	2.10932	2.5	8	0.608708	0.683579	0	2.43344	0.0381301	0.0559919	0	0.244597	0	0	0	0	2.31308e-05	0.000205465	0
-162.86	70.1049	581	14.3867	0.715297	12.8333	17.1667	-9.47875	0.531597	-10.425	-8.40417	29.4325	1.53413	27.8	30.97	0	0	0	0	69.2769	5.03253	61	77.4	-15.2	0	-15.2	-15.2	0.19	0	0.19	0.19	7.35	0.68374	6.4	8	5.07621	1.50521	2.2409	8.02292	0.681059	0.288952	0.157227	1.29216	0	0	0	0	0.211918	0.193205	0
-162.86	68.1049	582	19.0667	1.4833	15.5833	24	-6.84702	1.22137	-9.31667	-4.7125	37.365	0.00499916	37.36	37.37	0.678806	0.20099	0.462632	1.00774	57.1538	10.364	43.6	79.1	-14.24	2.61678	-20	-11.8	0.122	0.0616812	0.01	0.19	3.0775	3.21738	0	7.5	10.2123	1.07883	7.77493	11.9353	1.54807	0.20201	1.08475	1.89267	0	0	0	0	1.41523	0.395447	0.701062
-162.86	66.1049	583	31.0535	4.78787	20.3333	39.8333	-4.55393	0.620574	-5.6	0	30.995	0.00500011	30.99	31	0.345233	0.247165	0	0.58473	74.7154	10.7068	59.1	102.6	-15.1579	1.48477	-16.5	-12.5	0.103158	0.0563871	0.01	0.19	0.68	0.678344	0.01	1.5	11.0809	0.7701	8.98343	12.0449	1.54634	0.201849	1.09732	1.89532	0	0	0	0	2.78413	0.312847	2.16105
-162.86	64.1049	584	37.0207	1.72062	33.9167	41.5	-3.28378	0.677138	-5.325	0	30.9975	0.00433023	30.99	31	0.262436	0.262562	0	0.536375	88.2385	25.8699	57.1	160.1	-14.9818	1.45341	-16.5	-12.5	0.113636	0.0604938	0.01	0.19	0.95	0.653835	0.3	1.7	6.05311	1.71379	3.01208	9.34519	0.68561	0.268269	0.239927	1.26442	0	0	0	0	3.41494	0.148866	2.99997
-162.86	62.1049	585	40.1411	2.51707	35.1667	45.75	-1.54141	0.482002	-3.10417	0.5	31	0	31	31	0.0753676	0.0856431	0	0.208258	73	10.1465	63.3	95.4	-15.1229	0.449816	-15.2	-12.5	0.187143	0.0166599	0.09	0.19	1.85	0.438748	1.4	2.5	1.44329	0.726602	0.275205	3.00425	0.0553958	0.0677526	0	0.238466	0	0	0	0	2.94481	0.274636	2.38291
-162.86	60.1049	586	48.7033	5.6877	37.1667	60	-0.335189	0.248404	-0.8875	2.0125	29.9975	1.00751	28.99	31.01	0.0145294	0.0251656	0	0.0581175	79.1077	8.84277	60.9	92.2	-15.2	0	-15.2	-15.2	0.19	0	0.19	0.19	2.9775	1.26768	0.9	4.01	0.0312241	0.0596971	0	0.284773	0	0	0	0	0.01076	0.0356519	0	0.272872	2.46615	0.301011	1.97884
-162.86	58.1049	587	86.0167	2.0347	82.3333	87.9167	0.943721	0.309597	0.158333	1.9375	29.9575	1.21662	28.97	31.95	0.00816671	0.0141451	0	0.0326668	71.9154	6.1355	60.7	85.1	-14.1	0	-14.1	-14.1	0.01	0	0.01	0.01	0.775	0.0433013	0.7	0.8	0.258758	0.308732	0	1.21961	0.0130763	0.025302	0	0.122296	4.48949	3.94738	0.0319237	14.6874	6.96634	2.21419	3.09517
-162.86	56.1049	588	84.8104	3.22047	77.0833	94.0833	2.67903	0.70422	-0.616667	4.39167	28.8225	2.12243	25.94	31.92	0	0	0	0	74.7077	7.53642	60.7	84.1	-15.2	0	-15.2	-15.2	0.19	0	0.19	0.19	2.15	0.269258	1.8	2.5	3.72811	1.44677	1.22218	6.48211	0.203365	0.132199	0.00419653	0.545148	28.1661	7.29479	13.5689	40.9303	13.7924	1.36958	10.1528
-162.86	54.1049	589	89.3624	5.81011	76.8333	106.5	3.02983	0.960738	-1.62917	5.17083	19.77	8.338	10.33	29.89	0.292363	0.293004	0	0.612128	89.6923	25.5607	62.3	170.9	-14.3	1.27279	-15.2	-12.5	0.156667	0.0471404	0.09	0.19	3.3925	1.17246	2.07	5	8.91899	1.14056	6.68118	11.1566	0.437847	0.109444	0.251376	0.770266	46.2163	1.98514	40.7545	49.7895	13.1785	1.47353	9.68186
-162.86	52.1049	590									6.9925	0.0408504	6.95	7.06	0.252152	0.254739	0	0.555519	56.7154	17.8895	20	81.4									0.3125	0.0227761	0.29	0.35	9.55761	1.15118	6.88111	11.7697	0.270504	0.100813	0.0710543	0.551628	35.7759	6.90852	20.6091	47.5568	5.34373	2.28155	1.33429
-162.86	50.1049	591									7.4575	0.513584	6.92	8.01	0	0	0	0	60.1923	7.31463	50.1	80.4									0.5175	0.0544862	0.46	0.59	4.28783	1.78159	1.10815	8.11734	0.0318063	0.0420686	0	0.165739	9.60562	5.92695	0.935054	23.8452	0.263878	0.400495	0
-162.86	48.1049	592									7.495	0.445561	7.02	7.95	0	0	0	0	52.3538	9.12963	42	72.1									0.47	0.0667083	0.37	0.54	0.240551	0.34169	0	1.53999	0	0	0	0	0.101635	0.234873	0	1.23025	0	0	0
-162.86	46.1049	593									7.13	0.0367423	7.08	7.17	0	0	0	0	58.0077	8.95394	44.9	72									0.32	0.0282843	0.28	0.36	0	0	0	0	0	0	0	0	0	0	0	0	0	0	0
-162.86	44.1049	594									7.1075	0.059319	7.07	7.21	0	0	0	0	56.7923	3.83716	45.9	60									0.125	0.0357071	0.09	0.17	0	0	0	0	0	0	0	0	0	0	0	0	0	0	0
-162.86	42.1049	595									7.1875	0.056734	7.13	7.27	0.280906	0.285344	0	0.632707	57.9846	9.29986	27.9	69.9									0.05	0	0.05	0.05	0	0	0	0	0	0	0	0	0	0	0	0	0	0	0
-162.86	40.1049	596									7.1425	0.0277264	7.11	7.17	0.17631	0.176645	0	0.368015	60.9	3.85427	53.2	65.9									0.05	0	0.05	0.05	0	0	0	0	0	0	0	0	0	0	0	0	0	0	0
-162.86	38.1049	597									7.045	0.184052	6.75	7.21	0.83396	0.673806	0	1.66718	59	5.71839	49.9	69									0.05	0	0.05	0.05	0	0	0	0	0	0	0	0	0	0	0	0	0	0	0
-162.86	36.1049	598									7.105	0.0722842	6.98	7.15	0.768322	0.132861	0.633529	0.917897	58.5231	3.29315	52.2	62.4									0.05	0	0.05	0.05	0	0	0	0	0	0	0	0	0	0	0	0	0	0	0
-162.86	34.1049	599									7.105	0.0320156	7.06	7.14	0.074632	0.129266	0	0.298528	55.7923	4.12095	47.2	61									0.0525	0.00433013	0.05	0.06	0	0	0	0	0	0	0	0	0	0	0	0	0	0	0
-162.86	32.1049	600									7.0825	0.0449305	7.02	7.13	0.377091	0.263718	0.0776116	0.640703	56.8077	2.77502	51.9	61.9									0.0975	0.0129904	0.09	0.12	0	0	0	0	0	0	0	0	0	0	0	0	0	0	0
-162.86	30.1049	601									7.0325	0.0311248	6.98	7.06	0.0996216	0.14041	0	0.339175	57.6769	5.76904	40.3	62.5									0.1	0.0187083	0.08	0.13	0	0	0	0	0	0	0	0	0	0	0	0	0	0	0
-162.86	28.1049	602									7.0375	0.0443707	6.97	7.09	1.05207	0.491475	0.429142	1.66037	56.8692	2.04088	52.4	59.9									0.1225	0.0192029	0.1	0.15	0	0	0	0	0	0	0	0	3.57362e-07	5.10457e-06	0	8.84352e-05	0	0	0
-162.86	26.1049	603									7.015	0.0455521	6.94	7.06	0	0	0	0	60.6692	2.3698	55.6	64.7									0.18	0.0212132	0.16	0.21	0	0	0	0	0	0	0	0	0.0263025	0.0411942	0	0.161254	0.0424276	0.0779758	0
-162.86	24.1049	604									8.365	2.45708	6.87	12.62	0	0	0	0	58.8846	3.21794	53.6	65.6									0.2175	0.10779	0.09	0.36	0	0	0	0	0	0	0	0	0.0826374	0.0854958	0	0.324403	0.756651	0.466861	0.0743454
-162.86	22.1049	605									8.775	2.14544	6.8	11.99	0.244254	0.119246	0.05403	0.361541	57.8538	4.43702	45.5	65.9									0.1475	0.0227761	0.12	0.17	0	0	0	0	0	0	0	0	0.0400452	0.0546634	0	0.212303	1.50583	0.618254	0.495051
-162.86	20.1049	606									7.3475	0.522273	6.86	8.21	0.855784	0.201836	0.510771	1.02393	59.6462	2.85458	52.9	64.5									0.21	0.0141421	0.19	0.23	0	0	0	0	0	0	0	0	0.000230117	0.00122311	0	0.0121449	1.0201	0.539501	0.228523
-162.86	18.1049	607									6.9225	0.180745	6.61	7.04	0.147745	0.175559	0	0.429598	63.8	8.59776	48.3	74.6									0.2025	0.0129904	0.19	0.22	0	0	0	0	0	0	0	0	0	0	0	0	0.14337	0.162808	0
-162.86	16.1049	608									7.06	0.0632455	6.98	7.14	0	0	0	0	59.0077	3.43208	51.5	64.4									0.165	0.0269258	0.14	0.21	0	0	0	0	0	0	0	0	0	0	0	0	2.92427e-06	4.41045e-05	0
-162.86	14.1049	609									6.975	0.0250001	6.94	7.01	0	0	0	0	57.3154	2.4172	52.8	62.3									0.115	0.00866025	0.1	0.12	0	0	0	0	0	0	0	0	0	0	0	0	0	0	0
-162.86	12.1049	610									6.9725	0.0432291	6.93	7.04	0.521176	0.114155	0.33557	0.634923	57.3	3.48403	52.3	63									0.1075	0.0396074	0.06	0.16	0	0	0	0	0	0	0	0	0	0	0	0	0	0	0
-162.86	10.1049	611									7.0125	0.0369967	6.98	7.07	0	0	0	0	55.4077	8.77237	46.9	83									0.32	0.0509902	0.26	0.4	0	0	0	0	0	0	0	0	0	0	0	0	0	0	0
-162.86	8.10487	612									6.995	0.153379	6.78	7.15	0	0	0	0	56.1154	2.25724	52.7	60.8									0.3475	0.11987	0.18	0.5	0	0	0	0	0	0	0	0	0	0	0	0	0	0	0
-162.86	6.10487	613	334.167	29.2186	293.583	361.083	27.2339	0.363137	26.275	27.3958	6.96	0.0919239	6.88	7.11	0	0	0	0	55	2.19545	50.6	57.8									0.2325	0.10639	0.09	0.38	0	0	0	0	0	0	0	0	0	0	0	0	0	0	0
-162.86	4.10487	614									7	0.0616441	6.94	7.1	0	0	0	0	54.1231	1.35485	51.6	57.1									0.28	0.0494975	0.22	0.35	0	0	0	0	0	0	0	0	0	0	0	0	0	0	0
-162.86	2.10487	615									6.9775	0.0311249	6.95	7.03	0.0989055	0.171309	0	0.395622	53.7154	1.22276	50.8	55.4									0.3375	0.0621993	0.25	0.41	0	0	0	0	0	0	0	0	0	0	0	0	0	0	0
-162.86	0.104874	616									6.9575	0.0816625	6.87	7.07	0.350426	0.247769	0	0.625539	54.9	1.84766	51.2	58.7									0.2525	0.0192029	0.22	0.27	0	0	0	0	0	0	0	0	0	0	0	0	0	0	0
-162.86	-1.89513	617									6.7925	0.0248747	6.75	6.81	0	0	0	0	54.7615	1.34938	51.2	56.9									0.1975	0.0925675	0.1	0.29	0	0	0	0	0	0	0	0	0	0	0	0	0	0	0
-162.86	-3.89513	618									6.9975	0.0878564	6.9	7.14	0.0943864	0.157774	0	0.367567	55.0385	1.23571	52.2	57.3									0.1675	0.0414578	0.13	0.23	0	0	0	0	0	0	0	0	0	0	0	0	0	0	0
-162.86	-5.89513	619									6.995	0.0739932	6.94	7.12	0.0986497	0.108695	0	0.261841	54.3231	2.73191	47.1	58									0.23	0.0636396	0.13	0.29	0	0	0	0	0	0	0	0	0	0	0	0	0	0	0
-162.86	-7.89513	620									7.0075	0.0521417	6.95	7.09	0.266368	0.26692	0	0.557017	52.5077	3.16774	47.9	57.6									0.355	0.0779423	0.28	0.46	0	0	0	0	0	0	0	0	0	0	0	0	0	0	0
-162.86	-9.89513	621									7.595	0.522039	7.07	8.18	0.0814393	0.141057	0	0.325757	51.2692	7.15987	34.3	58.7									0.5475	0.103047	0.43	0.65	0	0	0	0	0	0	0	0	0	0	0	0	0	0	0
-162.86	-11.8951	622									7.335	0.386943	7.06	8	0	0	0	0	58.8154	4.37332	54.5	73.1									0.4325	0.117127	0.29	0.61	0	0	0	0	0	0	0	0	0	0	0	0	8.47091e-06	7.86712e-05	0
-162.86	-13.8951	623	210.5	5.64866	203.5	217.333	28.1611	0.387931	27.6125	28.4375	6.9425	0.0649519	6.87	7.04	0	0	0	0	57.7077	2.73537	51.5	62									0.2525	0.0621993	0.21	0.36	0	0	0	0	0	0	0	0	0	0	0	0	0.00504821	0.0128121	0
-162.86	-15.8951	624									6.94	0.0874643	6.88	7.09	0	0	0	0	58.4846	2.21979	54.1	62									0.155	0.0455522	0.11	0.21	0	0	0	0	0	0	0	0	0	0	0	0	0.0817662	0.0814054	0
-162.86	-17.8951	625	182.833	1.41666	181.417	184.25	26.8542	0.0916662	26.7625	26.9458	6.9675	0.0825758	6.83	7.05	0	0	0	0	57.5538	3.61974	49.8	63.2									0.165	0.005	0.16	0.17	0	0	0	0	0	0	0	0	0	0	0	0	0.372265	0.20607	0.0627923
-162.86	-19.8951	626									7.04	0.0874642	6.94	7.18	0	0	0	0	59.6846	2.3916	55.8	64									0.1925	0.00433013	0.19	0.2	0	0	0	0	0	0	0	0	0	0	0	0	0.620988	0.278959	0.128576
-162.86	-21.8951	627									7.095	0.0657646	7.03	7.2	0	0	0	0	61.3462	2.46409	58.3	65.9									0.185	0.005	0.18	0.19	0	0	0	0	0	0	0	0	0	0	0	0	0.442555	0.234425	0.077754
-162.86	-23.8951	628									6.9975	0.0701338	6.92	7.09	0	0	0	0	60.8846	3.11296	54.5	65.6									0.1875	0.00433012	0.18	0.19	0	0	0	0	0	0	0	0	0	0	0	0	0.125387	0.10738	0
-162.86	-25.8951	629									6.9925	0.064952	6.92	7.09	0	0	0	0	60.2308	3.56659	52.9	66.6									0.19	0	0.19	0.19	0	0	0	0	0	0	0	0	0	0	0	0	0.00112031	0.00435991	0
-162.86	-27.8951	630									7.075	0.0970824	6.94	7.19	0	0	0	0	58.4	2.78982	54.5	64.6									0.19	0	0.19	0.19	0	0	0	0	0	0	0	0	0	0	0	0	0	0	0
-162.86	-29.8951	631									7.0825	0.0356195	7.03	7.13	0	0	0	0	60	2.7978	55.2	64.7									0.145	0.045	0.1	0.19	0	0	0	0	0	0	0	0	0	0	0	0	0	0	0
-162.86	-31.8951	632									7.025	0.0589493	6.93	7.09	0	0	0	0	60.3846	3.74265	54.1	67.2									0.0925	0.0129904	0.08	0.11	0	0	0	0	0	0	0	0	0	0	0	0	0	0	0
-162.86	-33.8951	633									7.0025	0.0426469	6.93	7.04	0	0	0	0	54.2154	4.27242	45.8	59.8									0.1425	0.0383243	0.1	0.19	0	0	0	0	0	0	0	0	0	0	0	0	0	0	0
-162.86	-35.8951	634									7.0925	0.0506828	7.02	7.16	0	0	0	0	51.7846	2.29241	47.3	54.5									0.1375	0.0334477	0.1	0.18	0	0	0	0	0	0	0	0	0	0	0	0	0	0	0
-162.86	-37.8951	635									7.115	0.0726291	7.03	7.23	0	0	0	0	50.2231	1.80348	46.3	53									0.12	0.0412311	0.09	0.19	0	0	0	0	0	0	0	0	0	0	0	0	0	0	0
-162.86	-39.8951	636									7.0975	0.0402337	7.04	7.14	0	0	0	0	57.1385	4.86977	47.4	64.8									0.1375	0.0294746	0.11	0.18	0	0	0	0	0	0	0	0	0	0	0	0	0	0	0
-162.86	-41.8951	637									7.48	0.2497	7.25	7.88	0	0	0	0	56.6077	4.15719	48.1	62.8									0.19	0.0141421	0.17	0.21	0	0	0	0	0	0	0	0	0	0	0	0	0	0	0
-162.86	-43.8951	638									7.005	0.0622494	6.94	7.1	0	0	0	0	52.7	5.79894	44.5	61									0.1475	0.0268095	0.12	0.19	0.0124568	0.0243915	0	0.120831	0	0	0	0	0	0	0	0	0	0	0
-162.86	-45.8951	639									6.7975	0.0258601	6.76	6.83	0.178912	0.202532	0	0.492062	56.4385	6.76092	44.4	68.2									0.11	0.0122474	0.1	0.13	0.326658	0.151333	0.0617065	0.666522	0.000130105	0.000862175	0	0.0101766	0	0	0	0	0	0	0
-162.86	-47.8951	640									7.0225	0.0178535	7	7.04	0.657854	0.205199	0.359473	0.935964	48.5308	7.17103	31.9	56.8									0.0925	0.0147902	0.07	0.11	0.739189	0.126331	0.474346	0.953998	0.127716	0.108394	0	0.412163	0	0	0	0	0	0	0
-162.86	-49.8951	641									6.9575	0.0617961	6.87	7.04	0.367302	0.20312	0.179761	0.708282	64.8462	6.47119	53.9	76.6									0.095	0.005	0.09	0.1	0.709253	0.132075	0.439951	0.940605	0.483358	0.15556	0.19983	0.782048	0	0	0	0	0	0	0
-162.86	-51.8951	642									7.1225	0.0481534	7.06	7.19	0.734231	0.180716	0.44371	0.896326	72.8846	5.69411	68	86.3									0.1	0	0.1	0.1	0.271633	0.14459	0.0297797	0.603804	0.556212	0.151269	0.258177	0.847547	0	0	0	0	0	0	0
-162.86	-53.8951	643									6.9975	0.142368	6.81	7.21	0.398394	0.129046	0.188429	0.540635	73.2154	7.45364	55.4	82.5									0.1125	0.00433013	0.11	0.12	0.00514339	0.0127876	0	0.0728179	0.244819	0.140014	0.0189555	0.563843	1.00492e-05	0.000119322	0	0.00197059	0	0	0
-162.86	-55.8951	644									7.1175	0.102561	6.97	7.26	0.925284	0.204921	0.691396	1.16936	84.3231	11.2422	58.4	104.7									0.11	0.00707107	0.1	0.12	0	0	0	0	0.00785254	0.0177166	0	0.0998655	0.120774	0.139735	0	0.533165	0	0	0
-162.86	-57.8951	645									6.8925	0.119242	6.77	7.06	0.742814	0.338091	0.198933	1.12033	101.915	7.5601	89.9	114.4									0.075	0.0165831	0.06	0.1	0.0634944	0.0858998	0	0.339381	0.410819	0.506555	0	2.08507	0.508403	0.278469	0.063015	1.1266	0	0	0
-162.86	-59.8951	646									6.8425	0.0887059	6.75	6.97	1.17258	0.095086	1.03247	1.29112	106.862	8.52503	88.7	117.5									0.0425	0.00433013	0.04	0.05	1.12185	0.465787	0.322398	2.13611	7.1072	3.09679	1.89514	13.4753	0.507111	0.276171	0.0697491	1.11836	0	0	0
-162.86	-61.8951	647									7.1725	0.198793	6.89	7.45	1.39713	0.128648	1.23162	1.59253	262.723	299.97	95.9	1254.8									0.03	0.0122474	0.01	0.04	2.6367	0.329387	1.88654	3.20735	18.3135	2.24309	13.1073	21.6991	0.125887	0.13596	0	0.523816	0	0	0
-162.86	-63.8951	648									6.7475	0.238577	6.49	7.01	1.62064	0.432499	0.878892	1.96174	352.923	419.102	99.3	1509.1									0.0325	0.0129904	0.02	0.05	2.60571	0.305191	1.95331	3.18236	18.7384	2.0361	14.0253	21.708	0.000198794	0.00119547	0	0.0131928	0	0	0
-161.128	77.1049	649									18.91	2.89954	14.01	21.39					61.3929	22.5927	36.5	128.5									4.25	1.34629	2.5	6	0	0	0	0	0	0	0	0	0	0	0	0	0	0	0
-161.128	75.1049	650									18.595	2.39765	15.02	21.49					59.9714	11.6396	35.9	74.8									3.6	1.65982	1.9	5.5	0	0	0	0	0	0	0	0	0	0	0	0	0	0	0
-161.128	73.1049	651									27.1	2.52487	22.82	28.95					59.6143	12.1721	46.9	80.1									3.3125	0.990186	2.5	5	0.0146522	0.0465874	0	0.31044	0.00283676	0.00770647	0	0.0358208	0	0	0	0	0	0	0
-161.128	71.1049	652	12.8313	0.401505	11.8333	13.6667	-10.244	0.121607	-10.6083	-10.0167	30.0075	0.659711	29.13	30.99	0	0	0	0	76.1143	8.64522	65.4	102.3	-17.8601	2.47786	-20	-15.2	0.19	2.77556e-17	0.19	0.19	3.7525	1.60352	1.5	5.51	2.07226	1.24529	0.121102	4.96767	0.312	0.192218	0.0447068	0.767665	0	0	0	0	0.0124038	0.0242704	0
-161.128	69.1049	653	16.5857	2.20884	13.0833	22.8333	-8.53663	0.90783	-10.1583	-5.69167	35.3625	4.2069	28.09	38	0.910324	0.619757	0.17577	1.65941	54.8429	11.0058	36.1	69.8	-16.7725	2.44602	-20	-11.8	0.163	0.0559106	0.01	0.19	5.675	1.82808	3.7	7.5	7.11598	1.54085	3.92586	10.2143	1.331	0.304968	0.72442	1.91745	0	0	0	0	0.54031	0.288964	0.103433
-161.128	67.1049	654	21.5008	1.82793	17	29.3333	-4.54507	0.992326	-8.1125	-2.65	34.0025	3.0025	31	37.01	1.1317	0.622493	0.506609	1.77022	64.0286	9.34501	47.6	78.9	-14.3838	2.00371	-20	-11.8	0.141892	0.0627667	0.01	0.19	0.7825	0.793265	0.01	1.81	10.5305	0.89698	8.47861	11.9634	2.06988	0.130719	1.81257	2.35326	0	0	0	0	1.76246	0.395272	0.989767
-161.128	65.1049	655	30.1715	2.25011	25.9167	37.1667	-4.00239	0.543758	-5.45417	0	31	0	31	31	0.209106	0.139977	0	0.385481	72.4357	12.204	51.7	101.2	-13.72	1.44185	-16.5	-11.8	0.126333	0.0546189	0.01	0.19	0.5775	0.457186	0.01	1.2	8.34531	1.49073	5.25363	11.2243	1.46995	0.347703	0.780319	2.1075	0	0	0	0	2.47912	0.367577	1.74617
-161.128	63.1049	656	35.3201	2.51153	28.25	42	-2.76829	0.43808	-4.00833	-1.5625	30.9975	0.00433023	30.99	31	0.361657	0.221283	0.0742294	0.69411	74.7571	12.3709	46.6	95.5	-13.4636	1.23013	-15.2	-12.5	0.11303	0.0555133	0.01	0.19	0.225	0.18554	0.01	0.49	3.16954	1.08381	1.56035	5.92107	0.269473	0.217712	3.89176e-07	0.818836	0	0	0	0	2.22424	0.431114	1.36633
-161.128	61.1049	657	38.8596	4.05098	33.8333	51.3333	-0.727163	0.659325	-2.60833	0.733333	31	0	31	31	0.593154	0.148309	0.407701	0.776519	75.0286	7.55735	56.6	85	-14.915	0.745838	-15.2	-12.5	0.169	0.0523355	0.01	0.19	1.275	0.708431	0.1	2	0.550167	0.406845	0.0144585	1.48049	0.0180869	0.0404861	0	0.211757	0.0243697	0.0458224	0	0.213317	1.86861	0.265084	1.30019
-161.128	59.1049	658	59.8887	6.82961	47.75	85.5833	0.664737	0.441217	-0.675	3.21667	28.9975	0.00829175	28.99	29.01	0.7335	0.346283	0.37298	1.20473	73.3786	7.3648	63.2	89.4	-15.1478	0.716798	-16.5	-12.5	0.171739	0.0440012	0.01	0.19	0.2775	0.132358	0.1	0.41	0.00565763	0.0113299	0	0.0648923	0.229327	0.249145	0	0.912042	1.68208	1.6636	9.63539e-05	6.57195	5.28246	2.02839	2.15945
-161.128	57.1049	659									31.95	0.012247	31.94	31.97	0	0	0	0	73.6143	10.015	59.8	94.5	-15.2	0	-15.2	-15.2	0.19	0	0.19	0.19	1.975	1.16055	0.8	3.5	1.33107	0.957582	0.0593532	3.64017	0.692371	0.428129	0.0649035	1.75727	16.2346	6.05246	5.51446	28.9417	13.0582	1.74034	8.77923
-161.128	55.1049	660	73.3447	6.28832	58.5833	92.9167	2.64024	0.942966	-4.09167	5.33333	30.29	3.25999	26.45	34	0.0680856	0.117928	0	0.272342	76.4429	12.7729	58.9	108.7	-14.55	1.07541	-15.2	-12.5	0.152	0.0616117	0.01	0.19	3.025	0.286138	2.8	3.5	5.8207	1.23747	3.22838	8.20073	1.08714	0.322329	0.511014	1.85294	36.9418	4.45356	27.0622	44.9198	14.6918	0.989761	11.6549
-161.128	53.1049	661									8.61	1.18657	6.99	9.81	0.384193	0.268096	0	0.635527	63.9643	13.8585	22.7	83.4									0.9675	0.480332	0.49	1.66	7.97678	0.75633	6.33024	9.51089	0.944813	0.280248	0.434746	1.47838	36.674	5.26646	24.6095	45.2208	8.00658	2.51829	2.98949
-161.128	51.1049	662									6.9175	0.022776	6.88	6.94	0	0	0	0	65.0143	8.03393	54.1	81.4									0.33	0.0524404	0.29	0.42	5.24201	1.37974	2.53096	8.06783	0.289507	0.19748	0.0142728	0.803439	14.8892	7.04067	2.74977	30.706	0.895359	1.00036	0
-161.128	49.1049	663									7.4525	0.517947	6.93	8	0	0	0	0	58.7071	4.20705	50.3	65.6									0.4975	0.0311247	0.45	0.53	0.910059	0.827585	1.61926e-05	3.09993	0.00303324	0.00861351	0	0.054702	0.681657	1.06975	0	5.30766	0	0	0
-161.128	47.1049	664									7.3525	0.426402	7.07	8.09	0	0	0	0	53.8	6.61557	36.3	62.4									0.4325	0.0540255	0.37	0.5	1.87251e-06	3.05048e-05	0	0.0005626	0	0	0	0	0	0	0	0	0	0	0
-161.128	45.1049	665									7.16	0.0324037	7.12	7.21	0	0	0	0	50.6	7.17834	36.7	63.4									0.2175	0.117553	0.1	0.34	0	0	0	0	0	0	0	0	0	0	0	0	0	0	0
-161.128	43.1049	666									7.1375	0.0506827	7.07	7.2	0.210414	0.219379	0	0.508611	56.5071	6.45639	42.6	64.2									0.06	0.01	0.05	0.07	0	0	0	0	0	0	0	0	0	0	0	0	0	0	0
-161.128	41.1049	667									7.2475	0.019203	7.22	7.27	0.306622	0.306951	0	0.633352	62.1571	5.91351	46.7	69.2									0.05	0	0.05	0.05	0	0	0	0	0	0	0	0	0	0	0	0	0	0	0
-161.128	39.1049	668									7.1625	0.0334477	7.14	7.22	0.45358	0.455164	0	0.960817	61.9	5.17135	50.4	73.2									0.0475	0.00433013	0.04	0.05	0	0	0	0	0	0	0	0	0	0	0	0	0	0	0
-161.128	37.1049	669									7.1225	0.0686931	7.04	7.22	1.40287	0.537032	0.818342	2.07437	57.7143	9.51411	33.9	70.7									0.05	0	0.05	0.05	0	0	0	0	0	0	0	0	0	0	0	0	0	0	0
-161.128	35.1049	670									7.1125	0.0319177	7.07	7.16	0.309015	0.309104	0	0.628514	58.2571	5.96103	47.2	71.2									0.05	0	0.05	0.05	0	0	0	0	0	0	0	0	0	0	0	0	0	0	0
-161.128	33.1049	671									7.105	0.0249999	7.07	7.14	0.409499	0.22876	0.157703	0.638505	58.1929	3.09018	52.2	61.9									0.0625	0.0163936	0.05	0.09	0	0	0	0	0	0	0	0	0	0	0	0	0	0	0
-161.128	31.1049	672									7.075	0.0390512	7.01	7.11	0	0	0	0	56.0929	2.92513	51.5	60.7									0.06	0.0173205	0.05	0.09	0	0	0	0	0	0	0	0	0	0	0	0	0	0	0
-161.128	29.1049	673									7.115	0.114127	6.99	7.28	0.948855	0.468274	0.46915	1.7021	57.1429	2.43537	53.5	61.4									0.085	0.015	0.07	0.1	0	0	0	0	0	0	0	0	0	0	0	0	0	0	0
-161.128	27.1049	674									7.05	0.0924662	6.9	7.14	0.137391	0.198139	0	0.476687	62.0429	3.46981	56.8	69.9									0.175	0.0111803	0.16	0.19	0	0	0	0	0	0	0	0	0	0	0	0	0.0165755	0.0397157	0
-161.128	25.1049	675									7.88	0.997472	6.95	9.32	0	0	0	0	63.0143	3.75021	57.9	72									0.2075	0.0593191	0.17	0.31	0	0	0	0	0	0	0	0	0	0	0	0	1.05718	0.624351	0.107042
-161.128	23.1049	676									12.655	1.46462	10.71	14.14	0	0	0	0	61.0571	4.73146	52.8	72.2									0.2	0.0857321	0.11	0.3	0.00306747	0.00826196	0	0.0425481	0	0	0	0	0	0	0	0	3.42222	0.98766	1.7217
-161.128	21.1049	677	114.25	0	114.25	114.25	24.1417	0	24.1417	24.1417	11.1475	1.87194	9.29	13.52	0.742894	0.445889	0.179019	1.1985	61.1571	3.62348	54.8	67.2									0.185	0.0497494	0.11	0.23	0.0376848	0.0525114	0	0.221984	0	0	0	0	0.00449597	0.0117671	0	0.0739731	4.18705	1.21901	2.21831
-161.128	19.1049	678									6.7825	0.349025	6.32	7.19	0.56356	0.468818	0	1.18564	60.4643	2.49073	57.2	65.2									0.2	0.0158114	0.18	0.22	0.0306217	0.045888	0	0.192925	0	0	0	0	0.0052774	0.0133363	0	0.0807355	1.98208	1.0874	0.350263
-161.128	17.1049	679									6.6175	0.418412	6.02	7.01	0	0	0	0	58.3143	3.1917	49.7	62.4									0.1675	0.00829157	0.16	0.18	0.000713544	0.00265642	0	0.0185919	0	0	0	0	0	0	0	0	0.0937793	0.146072	0
-161.128	15.1049	680									7	0.0122475	6.99	7.02	0	0	0	0	59.1429	4.15223	47.9	64.5									0.1125	0.0286138	0.08	0.15	0	0	0	0	0	0	0	0	0	0	0	0	0	0	0
-161.128	13.1049	681									7.015	0.0642262	6.95	7.12	0.540162	0.0760369	0.417385	0.625964	58.1357	4.8151	43.6	63.7									0.155	0.060208	0.09	0.22	0	0	0	0	0	0	0	0	0	0	0	0	0	0	0
-161.128	11.1049	682									7.1125	0.144114	7.01	7.36	0	0	0	0	61.8071	3.82052	51.1	66.4									0.3175	0.0277263	0.29	0.35	0	0	0	0	0	0	0	0	0	0	0	0	0	0	0
-161.128	9.10487	683									7.0475	0.0825758	6.93	7.13	0	0	0	0	56.0214	9.1966	31.2	70.7									0.3775	0.0715454	0.28	0.46	0	0	0	0	0	0	0	0	0	0	0	0	0	0	0
-161.128	7.10487	684									7.03	0.233452	6.82	7.4	0	0	0	0	53.1643	6.71572	32.7	62.4									0.115	0.0287228	0.07	0.15	0	0	0	0	0	0	0	0	0	0	0	0	0	0	0
-161.128	5.10487	685	206.25	8.58333	197.667	214.833	26.7178	0.404696	26.2917	27.2542	6.9125	0.09523	6.8	7.03	0	0	0	0	55.8714	2.12416	53	60									0.1	0.0187083	0.08	0.13	0	0	0	0	0	0	0	0	0	0	0	0	0	0	0
-161.128	3.10487	686									6.96	0.0640313	6.85	7.01	0.0672879	0.116546	0	0.269152	55.2929	3.21258	49.5	62.2									0.31	0.0956556	0.2	0.41	0	0	0	0	0	0	0	0	0	0	0	0	0	0	0
-161.128	1.10487	687									6.945	0.0269257	6.9	6.97	0.189874	0.115309	0	0.29599	53.1929	3.5003	45	59									0.285	0.0844097	0.17	0.38	0	0	0	0	0	0	0	0	0	0	0	0	0	0	0
-161.128	-0.895126	688									6.8325	0.0420566	6.77	6.88	0	0	0	0	53.7786	1.42887	50.7	55.4									0.2575	0.0277263	0.23	0.29	0	0	0	0	0	0	0	0	0	0	0	0	0	0	0
-161.128	-2.89513	689									6.805	0.0512346	6.76	6.89	0.106394	0.132394	0	0.32422	55.3214	1.51383	52.2	58									0.165	0.0589491	0.11	0.25	0	0	0	0	0	0	0	0	0	0	0	0	0	0	0
-161.128	-4.89513	690									6.94	0.0902773	6.81	7.06	0.445955	0.209605	0.086872	0.615475	55.2929	2.91951	48.9	60.8									0.26	0.0412311	0.21	0.31	0	0	0	0	0	0	0	0	0	0	0	0	0	0	0
-161.128	-6.89513	691									7.0775	0.148556	6.97	7.33	0.0121708	0.0210804	0	0.0486831	52.9643	5.70546	38.4	62.9									0.265	0.0512348	0.2	0.32	0	0	0	0	0	0	0	0	0	0	0	0	0	0	0
-161.128	-8.89513	692									7.34	0.427376	7.08	8.08	0	0	0	0	53.5786	3.00623	47.7	58.2									0.3825	0.0944391	0.29	0.54	0	0	0	0	0	0	0	0	0	0	0	0	0	0	0
-161.128	-10.8951	693	187.676	1.48368	185.833	191.083	28.1286	0.222316	27.9083	28.8333	6.97	0.111803	6.8	7.08	0	0	0	0	56.8857	5.52912	49.2	67.9									0.32	0.117686	0.21	0.5	0	0	0	0	0	0	0	0	0	0	0	0	0	0	0
-161.128	-12.8951	694									7.3025	0.523993	6.99	8.21	0	0	0	0	58.7429	2.77996	53.7	63.5									0.3475	0.112999	0.22	0.5	0	0	0	0	0	0	0	0	0	0	0	0	0	0	0
-161.128	-14.8951	695									6.9525	0.0686933	6.9	7.07	0	0	0	0	58.9286	1.69724	56.4	62.9									0.155	0.0357071	0.11	0.19	0	0	0	0	0	0	0	0	0	0	0	0	0.0896034	0.0898399	0
-161.128	-16.8951	696									7.0275	0.0779022	6.9	7.11	0	0	0	0	59.0286	2.77371	54.3	63.4									0.185	0.0165831	0.16	0.2	0	0	0	0	0	0	0	0	0	0	0	0	0.600429	0.213023	0.231038
-161.128	-18.8951	697									6.9725	0.0402337	6.91	7.02	0	0	0	0	59.6429	2.14799	55.3	62.6									0.1925	0.0129904	0.17	0.2	0	0	0	0	0	0	0	0	0	0	0	0	1.29798	0.232127	0.816187
-161.128	-20.8951	698									7.0275	0.0454835	6.98	7.1	0	0	0	0	59.7071	2.86991	54	65.8									0.1725	0.0248747	0.13	0.19	0	0	0	0	0	0	0	0	0	0	0	0	1.39005	0.215388	0.93167
-161.128	-22.8951	699									7.185	0.055	7.1	7.25	0	0	0	0	59.7214	2.69183	52.5	64.9									0.1875	0.00433012	0.18	0.19	0	0	0	0	0	0	0	0	0	0	0	0	0.750304	0.23882	0.329894
-161.128	-24.8951	700									7.17	0.0935414	7.1	7.33	0	0	0	0	63.5143	2.74301	59.6	68.9									0.19	0	0.19	0.19	0	0	0	0	0	0	0	0	0	0	0	0	0.162674	0.12065	0
-161.128	-26.8951	701									7.2825	0.073951	7.16	7.35	0.223461	0.211466	0	0.537134	63.2643	2.29366	59	68.5									0.19	0	0.19	0.19	0	0	0	0	0	0	0	0	0	0	0	0	0.000107878	0.000674205	0
-161.128	-28.8951	702									7.02	0.0339117	6.98	7.07	0.0401553	0.069551	0	0.160621	59.8286	3.35164	52.9	66.5									0.1875	0.00433012	0.18	0.19	0	0	0	0	0	0	0	0	0	0	0	0	0	0	0
-161.128	-30.8951	703									6.995	0.0782624	6.91	7.1	0	0	0	0	60.0643	5.19376	53.9	73.2									0.0825	0.00433013	0.08	0.09	0	0	0	0	0	0	0	0	0	0	0	0	0	0	0
-161.128	-32.8951	704									7.1175	0.0903811	7.02	7.25	0.00149241	0.00258493	0	0.00596963	61.2357	3.20504	56.5	67									0.0825	0.00433013	0.08	0.09	0	0	0	0	0	0	0	0	0	0	0	0	0	0	0
-161.128	-34.8951	705									7.07	0.107005	6.95	7.24	0	0	0	0	55.5643	3.27689	50.6	60.2									0.1	0.00707107	0.09	0.11	0	0	0	0	0	0	0	0	0	0	0	0	0	0	0
-161.128	-36.8951	706									7.0075	0.0593192	6.93	7.09	0	0	0	0	52.4786	2.59648	48.7	58.3									0.0875	0.00829156	0.08	0.1	0	0	0	0	0	0	0	0	0	0	0	0	0	0	0
-161.128	-38.8951	707									7.06	0.11158	6.89	7.19	0	0	0	0	56.5357	4.78101	48.9	64.3									0.0925	0.00433013	0.09	0.1	0	0	0	0	0	0	0	0	0.00623425	0.0149691	0	0.0886563	0	0	0
-161.128	-40.8951	708									7.0375	0.0334478	7	7.09	0	0	0	0	57.9	3.39095	51.4	62.5									0.12	0.0187083	0.1	0.15	0	0	0	0	0	0	0	0	0.00596845	0.0145128	0	0.0850726	0	0	0
-161.128	-42.8951	709									7.12	0.159217	6.86	7.28	0	0	0	0	54.8	4.38878	42.5	60									0.11	0.0122474	0.1	0.13	0	0	0	0	0	0	0	0	0	0	0	0	0	0	0
-161.128	-44.8951	710									7.0525	0.147712	6.87	7.27	0	0	0	0	56.3429	4.97303	46.7	65.6									0.085	0.005	0.08	0.09	0.0146881	0.0273356	0	0.128514	0	0	0	0	0	0	0	0	0	0	0
-161.128	-46.8951	711									6.925	0.0295804	6.88	6.96	0.00551317	0.00954909	0	0.0220527	54.1714	5.21405	43.5	61.6									0.08	0	0.08	0.08	0.19903	0.130692	0.00862818	0.480316	0.0785924	0.0831312	0	0.294284	0	0	0	0	0	0	0
-161.128	-48.8951	712									7.0125	0.0725861	6.9	7.1	0.678259	0.477651	0	1.13153	55.9214	4.50082	49.3	62.9									0.0875	0.00433013	0.08	0.09	0.331622	0.151813	0.0619452	0.669661	0.5668	0.150917	0.260687	0.853035	0	0	0	0	0	0	0
-161.128	-50.8951	713									7.15	0.0620484	7.08	7.23	0.499218	0.392942	0.0435737	1.12673	67.8286	5.99278	58.9	82.2									0.0975	0.00433013	0.09	0.1	0.172298	0.124576	0.00278024	0.450628	0.919203	0.0612729	0.766842	0.999966	0	0	0	0	0	0	0
-161.128	-52.8951	714									7.1275	0.0694172	7.05	7.23	0.351026	0.220171	0.116789	0.608303	75.5214	5.1693	67.3	84.5									0.095	0.005	0.09	0.1	0.0079444	0.0178256	0	0.103277	0.729281	0.128217	0.445261	0.958236	0	0	0	0	0	0	0
-161.128	-54.8951	715									7.1425	0.0653356	7.07	7.23	0.27542	0.255591	0	0.568757	83.55	15.1722	63.8	113.1									0.1	0.00707107	0.09	0.11	0	0	0	0	0.203704	0.132253	0.00781439	0.495637	0.179426	0.182076	0	0.70077	0	0	0
-161.128	-56.8951	716									7.2275	0.140779	7.03	7.42	0.997107	0.37922	0.602959	1.41227	101.007	17.5822	64.8	130.7									0.09	0.01	0.08	0.1	0.00354987	0.0093271	0	0.0461992	0.0333505	0.0692093	0	0.303287	1.04941	0.32234	0.411943	1.68424	0	0	0
-161.128	-58.8951	717									6.8725	0.13442	6.74	7.06	1.04163	0.100038	0.915232	1.16929	105.164	8.12453	87.8	121									0.0425	0.00433013	0.04	0.05	0.500937	0.350128	0.0463522	1.31756	3.12626	2.13727	0.346887	8.6163	1.51243	0.246225	0.972267	1.99272	0	0	0
-161.128	-60.8951	718									7.1225	0.10497	6.97	7.22	1.46038	0.144714	1.26643	1.67324	104.643	13.1578	82.6	134.2									0.04	0	0.04	0.04	2.32391	0.49119	1.33065	3.14174	15.3752	3.70019	7.85843	22.061	1.01395	0.305131	0.399799	1.6436	0	0	0
-161.128	-62.8951	719									6.9325	0.10779	6.81	7.09	1.81015	0.347064	1.46975	2.34699	243.279	96.7286	131.4	535.9									0.03	0	0.03	0.03	3.22705	0.105125	2.89169	3.37452	22.9556	0.933069	20.6582	24.5778	0.170408	0.167475	0	0.663391	0	0	0
-161.128	-64.8951	720									7.0575	0.272981	6.67	7.42	1.70481	0.561797	0.998669	2.45783	126.75	14.9124	104.6	156.7									0.045	0.005	0.04	0.05	1.97085	0.541964	0.880235	2.90842	14.7198	3.85726	7.14445	21.5743	5.64841e-11	1.05067e-09	0	1.96e-08	0	0	0
-159.396	78.1049	721									18.07	1.42576	16.09	19.39					57.8643	15.6299	34.3	101.1									3.66667	1.24722	2	5	0	0	0	0	0	0	0	0	0	0	0	0	0	0	0
-159.396	76.1049	722									17.55	2.47762	14.13	19.92					70.7143	4.58068	62	76.6									3.66667	1.69967	2	6	0	0	0	0	0	0	0	0	0	0	0	0	0	0	0
-159.396	74.1049	723									16.8833	1.73801	14.83	19.08					66.7214	13.3316	37.1	84.2									7.33333	2.0548	5	10	0	0	0	0	0	0	0	0	0	0	0	0	0	0	0
-159.396	72.1049	724									29.2267	0.572267	28.74	30.03	0	0	0	0	66.3357	12.7207	40.8	79.4									3.01333	1.11087	1.55	4.24	0.0595741	0.135626	0	0.791677	0.0311208	0.0459652	0	0.197051	0	0	0	0	0	0	0
-159.396	70.1049	725	13.2794	1.37674	10.3333	17	-9.81333	0.692896	-11.2708	0	33.3333	3.29983	31	38	0.141516	0.200134	0	0.424548	67.4071	7.49719	45	78.5	-17.8057	2.39117	-20	-15.2	0.19	0	0.19	0.19	5.7	1.48997	4.5	7.8	1.87461	1.23964	0.0675339	4.81963	0.616265	0.313566	0.106731	1.27461	0	0	0	0	0.129122	0.108507	0
-159.396	68.1049	726	19.2789	1.41652	16	25.25	-6.9839	1.32848	-9.47083	-4.1875	37.6667	0.471405	37	38	1.45006	0.310661	1.06051	1.82078	65.1286	11.0624	43.2	80.9	-16.1639	2.7839	-20	-11.8	0.145278	0.063748	0.01	0.19	2.03333	1.36707	0.1	3	5.38643	1.68883	2.30887	8.65883	1.99363	0.336849	1.31615	2.6536	0	0	0	0	0.686152	0.190455	0.344129
-159.396	66.1049	727	24.2809	2.88401	18.9167	31.6667	-4.11681	0.198769	-5.35	-3.49583	35	2.82843	31	37	0.056217	0.0795028	0	0.168651	75.2857	3.83999	64.1	80.4	-13.5194	1.29009	-15.2	-12.5	0.123889	0.0513851	0.01	0.19	2.17	0.622736	1.5	3	6.36418	1.48285	3.66179	9.49292	2.4721	0.244262	1.89443	2.99387	0	0	0	0	1.25483	0.296969	0.788717
-159.396	64.1049	728	31.3405	1.64678	27.9167	38.0833	-3.24687	0.683458	-5.11667	-1.89583	31	0	31	31	0.575966	0.0356789	0.533097	0.620448	61.2214	6.16849	44.9	69.9	-14.8625	0.892941	-15.2	-12.5	0.1775	0.0330719	0.09	0.19	3.6	2.14165	0.8	6	3.75269	1.01247	2.14954	6.37274	1.31336	0.479104	0.360423	2.31029	0	0	0	0	1.2246	0.313183	0.674101
-159.396	62.1049	729	39.3422	3.18439	32.75	49.5833	-1.75607	0.493265	-3.09583	-0.3	31	0	31	31	0.79964	0.261465	0.536375	1.15614	67.7571	7.64449	56.5	90.2	-14.4639	1.16097	-15.2	-12.5	0.155	0.0554527	0.01	0.19	0.433333	0.0942809	0.3	0.5	1.2806	0.551903	0.3902	2.5557	0.252763	0.191776	0	0.789645	0.0621096	0.08203	0	0.37109	1.03357	0.237552	0.528444
-159.396	60.1049	730	51.3298	2.88474	43.1667	58.4167	-0.585969	0.781205	-3.39583	1.35	30.3333	0.942809	29	31	0.729674	0.224402	0.510623	1.03806	67.3143	5.53326	54.7	74.4	-15.1308	0.426767	-15.2	-12.5	0.187436	0.0158062	0.09	0.19	0.136667	0.121198	0.01	0.3	0.099669	0.118853	0	0.448871	0.909119	0.453813	0.165327	1.91228	0.818267	0.511428	0.154829	2.45104	4.14742	2.00284	1.35225
-159.396	58.1049	731	50.5583	2.34061	45.5	55.6667	1.20323	0.407473	-0.1125	3.27083	30.65	1.2295	29	31.95	0.0166297	0.023518	0	0.0498891	89.6357	19.001	62.3	124.6	-14.8143	0.944803	-15.2	-12.5	0.175714	0.0349927	0.09	0.19	0.9	0.244949	0.6	1.2	0.29419	0.2036	0.0172965	0.871227	1.98471	0.633424	0.845072	3.27831	7.93877	3.53784	2.22721	15.4185	11.8861	2.13594	6.89239
-159.396	56.1049	732	54.438	7.22216	38.9167	72.8333	2.1879	1.26013	-4.93333	5.28333	31.3333	0.942809	30	32	0.072048	0.101891	0	0.216144	94.9143	21.2237	71.4	145.8	-14.7235	1.02929	-15.2	-12.5	0.172353	0.038122	0.09	0.19	2.93333	0.492161	2.3	3.5	2.2003	0.892009	0.787509	4.41274	2.51768	0.543181	1.42101	3.69394	22.2387	3.85245	14.8059	30.7997	14.5651	0.713876	12.0452
-159.396	54.1049	733	59.0876	2.19764	54.8333	63.75	4.14912	0.343918	3.2875	5.40417	17.0733	6.79755	7.87	24.08	0.527108	0.0769446	0.428877	0.616766	77.0571	25.3987	31.4	128.2	-14.1	1.77636e-15	-14.1	-14.1	0.01	1.73472e-18	0.01	0.01	2.76667	1.40554	0.8	4	4.67285	1.07061	2.78621	6.91499	1.93203	0.298002	1.44383	2.72724	27.3299	4.35761	19.1083	37.4386	9.10556	2.35281	4.13909
-159.396	52.1049	734									7.29	0.473779	6.95	7.96	0	0	0	0	71.5786	8.92406	53.5	81.6									0.466667	0.0713365	0.37	0.54	4.10884	1.20712	1.87511	6.49332	1.10386	0.286698	0.536703	1.65386	14.9704	5.8453	4.47571	27.5562	1.82703	1.48209	0.00457318
-159.396	50.1049	735									6.95667	0.0385862	6.92	7.01	0	0	0	0	60.5786	3.77344	54.9	66.5									0.326667	0.0449691	0.29	0.39	1.24089	0.869196	0.0789671	3.48522	0.164325	0.163713	0	0.587802	1.54433	1.68305	0.0372799	7.43948	0.000591992	0.00372902	0
-159.396	48.1049	736									7.01667	0.0543651	6.96	7.09	0	0	0	0	65.8143	5.38687	56.6	72.9									0.433333	0.0418994	0.39	0.49	0.0155543	0.0356143	0	0.227251	0	0	0	0	0.00445107	0.011128	0	0.0592046	0	0	0
-159.396	46.1049	737									7.07	0.00816496	7.06	7.08	0	0	0	0	60.2714	11.5513	29.6	75.6									0.336667	0.0555778	0.26	0.39	0	0	0	0	0	0	0	0	0	0	0	0	0	0	0
-159.396	44.1049	738									7.08	0.0216025	7.06	7.11	0	0	0	0	50.3143	13.8514	31	71									0.106667	0.0262467	0.07	0.13	0	0	0	0	0	0	0	0	0	0	0	0	0	0	0
-159.396	42.1049	739									7.09333	0.00942808	7.08	7.1	0.578189	0.0562236	0.502241	0.63655	60.4786	8.19479	45.4	73.1									0.05	0	0.05	0.05	0	0	0	0	0	0	0	0	0	0	0	0	0	0	0
-159.396	40.1049	740									7.08667	0.0124721	7.07	7.1	0	0	0	0	65.0429	3.69415	60.5	76									0.05	0	0.05	0.05	0	0	0	0	0	0	0	0	0	0	0	0	0	0	0
-159.396	38.1049	741									7.12	0.00816496	7.11	7.13	1.23893	0.108096	1.13402	1.38768	64.0714	7.9032	52.7	82.9									0.05	0	0.05	0.05	0	0	0	0	0	0	0	0	0	0	0	0	0	0	0
-159.396	36.1049	742									7.12667	0.0249444	7.1	7.16	0.658652	0.124637	0.564567	0.834777	52.9214	3.41346	44.9	56.3									0.05	0	0.05	0.05	0	0	0	0	0	0	0	0	0	0	0	0	0	0	0
-159.396	34.1049	743									7.08333	0.0124721	7.07	7.1	0.080271	0.11352	0	0.240813	55.6143	7.0224	47	69.2									0.05	0	0.05	0.05	0	0	0	0	0	0	0	0	0	0	0	0	0	0	0
-159.396	32.1049	744									7.12	0.0216024	7.09	7.14	0.18897	0.18726	0	0.444133	59.1786	2.9862	55.5	67.7									0.05	0	0.05	0.05	0	0	0	0	0	0	0	0	0	0	0	0	0	0	0
-159.396	30.1049	745									7.03333	0.0286745	7	7.07	0.410891	0.487498	0	1.09577	58.4643	3.27842	52.5	66.8									0.0533333	0.00471404	0.05	0.06	0	0	0	0	0	0	0	0	0	0	0	0	0	0	0
-159.396	28.1049	746									7.05333	0.0205479	7.03	7.08	1.35745	0.575407	0.549297	1.844	61.5143	4.46316	51.2	66.8									0.0933333	0.0124722	0.08	0.11	0	0	0	0	0	0	0	0	0	0	0	0	0	0	0
-159.396	26.1049	747									6.97667	0.0531246	6.91	7.04	0.303946	0.243577	0	0.596302	61.8143	1.41717	58.7	63.9									0.17	0.0141421	0.15	0.18	0	0	0	0	0	0	0	0	0	0	0	0	0.444637	0.441188	0
-159.396	24.1049	748									8.62333	1.82921	7.3	11.21	0	0	0	0	62.0357	2.2305	59.4	68.2									0.166667	0.0249444	0.14	0.2	0.0317935	0.0467447	0	0.206654	0.000152522	0.000870901	0	0.00926935	0.00394629	0.0106886	0	0.0688433	3.86491	1.36967	1.58095
-159.396	22.1049	749	117.028	76.9837	43.5	374.583	21.2289	2.70273	13.4708	24.3208	14.0667	0.500289	13.49	14.71	0.102652	0.145172	0	0.307955	59.3	4.25424	55.3	71.6	-12.5	0	-12.5	-12.5	0.09	0	0.09	0.09	0.116667	0.0309121	0.09	0.16	0.27757	0.14498	0.0421202	0.579718	0.0362218	0.0509947	0	0.193929	0.130593	0.116279	0	0.440743	8.26351	1.57433	5.58098
-159.396	20.1049	750									10.36	1.95654	7.92	12.71	0.304185	0.208309	0.149383	0.598649	60.4786	2.59262	54.9	64.6									0.183333	0.0449691	0.12	0.22	0.416931	0.15527	0.11535	0.742134	0.0756403	0.0809222	0	0.314449	0.305985	0.201223	0.0190827	0.831551	8.27146	2.02357	4.46876
-159.396	18.1049	751									7.48667	0.85066	6.67	8.66	0	0	0	0	60	2.72895	53	64.8									0.153333	0.0205481	0.13	0.18	0.218322	0.135623	0.0140451	0.520868	0.0230737	0.0375055	0	0.147129	0.18699	0.169305	0	0.621561	3.09606	1.97778	0.113904
-159.396	16.1049	752									6.29	0.28856	5.89	6.56	0	0	0	0	58.4429	5.3644	50	70.1									0.136667	0.00471405	0.13	0.14	0.0118707	0.0238494	0	0.123983	0	0	0	0	0.00927093	0.0224385	0	0.129106	0.0978706	0.196956	0
-159.396	14.1049	753									6.65	0.282961	6.44	7.05	0.301811	0.255804	0	0.625448	58.3643	5.36518	49.8	70.4									0.0766667	0.00942809	0.07	0.09	0	0	0	0	0	0	0	0	0	0	0	0	0	0	0
-159.396	12.1049	754									6.90333	0.0169967	6.88	6.92	0.135831	0.192094	0	0.407494	59.6071	2.7212	55.4	64.5									0.223333	0.0262467	0.2	0.26	0	0	0	0	0	0	0	0	0	0	0	0	0	0	0
-159.396	10.1049	755									7.11	0.0909213	6.99	7.21	0	0	0	0	58.3643	3.60329	51.1	62.9									0.27	0.0408248	0.22	0.32	0	0	0	0	0	0	0	0	0	0	0	0	0	0	0
-159.396	8.10487	756									6.95667	0.046428	6.91	7.02	0	0	0	0	56.9571	8.56335	38.8	69.8									0.17	0.0326599	0.13	0.21	0	0	0	0	0	0	0	0	0	0	0	0	0	0	0
-159.396	6.10487	757									6.92333	0.0771724	6.85	7.03	0	0	0	0	52.9929	4.00526	47	63									0.193333	0.104987	0.1	0.34	0	0	0	0	0	0	0	0	0	0	0	0	0	0	0
-159.396	4.10487	758	141.576	26.8808	108.667	194.75	26.5185	0.19944	26.2583	27.2208	7.25	0.516978	6.85	7.98	0	0	0	0	53.8786	2.52959	49.1	57.2									0.316667	0.236267	0.13	0.65	0	0	0	0	0	0	0	0	0	0	0	0	0	0	0
-159.396	2.10487	759									6.95667	0.0235701	6.94	6.99	0.394274	0.149627	0.184538	0.523442	54.1643	2.24805	48.7	57.3									0.12	0.0424264	0.09	0.18	0	0	0	0	0	0	0	0	0	0	0	0	0	0	0
-159.396	0.104874	760	310.042	29.625	280.417	339.667	27.9742	0.00166702	27.9708	27.975	6.92	0.0454607	6.87	6.98	0	0	0	0	52.5786	1.35814	50.7	54.4									0.23	0.0141421	0.21	0.24	0	0	0	0	0	0	0	0	0	0	0	0	0	0	0
-159.396	-1.89513	761									6.94	0.0804156	6.83	7.02	0	0	0	0	55.2357	2.39512	52.1	61.5									0.253333	0.0368179	0.21	0.3	0	0	0	0	0	0	0	0	0	0	0	0	0	0	0
-159.396	-3.89513	762									6.86	0.0637703	6.81	6.95	0.265621	0.375645	0	0.796864	54.9214	2.05988	48.8	58.7									0.263333	0.0309121	0.22	0.29	0	0	0	0	0	0	0	0	0	0	0	0	0	0	0
-159.396	-5.89513	763									7.03	0.0828653	6.92	7.12	0.735042	0.500026	0.0284322	1.11214	56.1929	2.52939	51.6	61.8									0.17	0.0282843	0.15	0.21	0	0	0	0	0	0	0	0	0	0	0	0	0	0	0
-159.396	-7.89513	764									6.88667	0.153261	6.67	7	0	0	0	0	57.7786	2.40985	54.5	63.8									0.16	0.0141421	0.14	0.17	0	0	0	0	0	0	0	0	0	0	0	0	0	0	0
-159.396	-9.89513	765									6.66667	0.0946338	6.59	6.8	0	0	0	0	55.5071	2.92195	47.4	60.5									0.173333	0.0262467	0.15	0.21	0	0	0	0	0	0	0	0	0	0	0	0	0	0	0
-159.396	-11.8951	766									6.85667	0.0402767	6.8	6.89	0	0	0	0	60.4357	6.77966	39.8	69.3									0.173333	0.020548	0.15	0.2	0	0	0	0	0	0	0	0	0	0	0	0	0	0	0
-159.396	-13.8951	767									6.84333	0.0262467	6.82	6.88	0	0	0	0	62.4571	4.01794	56.3	70.5									0.186667	0.0262467	0.15	0.21	0	0	0	0	0	0	0	0	0	0	0	0	0.0130751	0.0248688	0
-159.396	-15.8951	768									6.99333	0.0543651	6.95	7.07	0	0	0	0	60.2857	3.25617	52	64.5									0.22	0.00816497	0.21	0.23	0	0	0	0	0	0	0	0	0	0	0	0	0.37308	0.160963	0.0987619
-159.396	-17.8951	769	171.972	1.45509	170.417	173.917	25.6215	0.0831936	25.5417	25.825	6.97333	0.0339934	6.94	7.02	0	0	0	0	60.6071	3.32038	55.4	68.4									0.24	0.0408248	0.19	0.29	0	0	0	0	0	0	0	0	0	0	0	0	1.15404	0.235243	0.689491
-159.396	-19.8951	770	169.119	2.70099	165.333	172.5	25.8045	0.386641	25.1708	26.7375	6.93667	0.10274	6.82	7.07	0	0	0	0	59.8143	3.24672	53.5	68.1									0.17	0.00816497	0.16	0.18	0	0	0	0	0	0	0	0	0	0	0	0	1.696	0.0773335	1.4896
-159.396	-21.8951	771	163.844	8.27652	152.5	178.5	23.5729	0.460395	22.1917	24.2375	7.04333	0.116142	6.88	7.14	0	0	0	0	59.6786	3.56975	54.4	69									0.173333	0.0169967	0.15	0.19	0	0	0	0	0	0	0	0	0	0	0	0	1.32881	0.213409	0.877872
-159.396	-23.8951	772									7.16333	0.0659966	7.09	7.25	0	0	0	0	61.6643	3.02197	56.6	69.5									0.186667	0.00471404	0.18	0.19	0	0	0	0	0	0	0	0	0	0	0	0	0.513124	0.184727	0.199813
-159.396	-25.8951	773									7.14	0.0326598	7.1	7.18	0	0	0	0	65.3071	2.02006	62.5	69.7									0.19	0	0.19	0.19	0	0	0	0	0	0	0	0	0	0	0	0	0.0431792	0.0572804	0
-159.396	-27.8951	774									7.00333	0.0956848	6.87	7.09	0.398498	0.282488	0	0.622221	62.1714	3.37563	56.2	68.4									0.19	0	0.19	0.19	0	0	0	0	0	0	0	0	0	0	0	0	0	0	0
-159.396	-29.8951	775									7.03333	0.119536	6.9	7.19	0.201155	0.143122	0	0.321182	58.7286	3.27489	50.7	62.8									0.143333	0.0449691	0.08	0.18	0	0	0	0	0	0	0	0	0	0	0	0	0	0	0
-159.396	-31.8951	776									7.14333	0.046428	7.08	7.19	0	0	0	0	60.75	2.87595	53	64.9									0.08	0	0.08	0.08	0	0	0	0	0	0	0	0	0	0	0	0	0	0	0
-159.396	-33.8951	777									7.25	0.0326598	7.21	7.29	0.224172	0.175368	0	0.428133	55.2357	2.87392	50.2	59.5									0.0966667	0.00471404	0.09	0.1	0	0	0	0	0	0	0	0	0	0	0	0	0	0	0
-159.396	-35.8951	778									7.11	0.0424265	7.08	7.17	0.135025	0.167539	0	0.371151	52.4	1.3443	50.8	55.8									0.11	0.00816496	0.1	0.12	0	0	0	0	0	0	0	0	0.00691912	0.0160668	0	0.0921195	0	0	0
-159.396	-37.8951	779									7.06667	0.103387	6.93	7.18	0	0	0	0	52.7929	2.77578	48.3	59.2									0.0933333	0.00471404	0.09	0.1	0	0	0	0	0	0	0	0	0.146292	0.115316	0	0.412051	0	0	0
-159.396	-39.8951	780									7.07667	0.049216	7.02	7.14	0	0	0	0	55.4429	5.51824	41.4	68.2									0.0966667	0.00471404	0.09	0.1	0	0	0	0	0	0	0	0	0.268745	0.143651	0.0247345	0.595231	0	0	0
-159.396	-41.8951	781									7.18667	0.0368179	7.14	7.23	0	0	0	0	55.6786	3.13737	49.8	61.3									0.11	0.00816496	0.1	0.12	0	0	0	0	0	0	0	0	0.138384	0.11219	0	0.401033	0	0	0
-159.396	-43.8951	782									7.21333	0.0654895	7.13	7.29	0	0	0	0	57.5857	4.88202	43.3	63.8									0.0966667	0.00471404	0.09	0.1	0	0	0	0	0	0	0	0	0.00531668	0.0132884	0	0.0806515	0	0	0
-159.396	-45.8951	783									7.04	0.0535413	6.97	7.1	0	0	0	0	53.6214	5.18476	43.3	60.4									0.0833333	0.00471405	0.08	0.09	0.000254962	0.00112333	0	0.00889777	0.00285628	0.00799015	0	0.0475236	0	0	0	0	0	0	0
-159.396	-47.8951	784									6.96667	0.0464281	6.92	7.03	0	0	0	0	55.6143	7.05852	41	65.7									0.08	0	0.08	0.08	0.0155318	0.028623	0	0.143374	0.257091	0.14244	0.023206	0.576262	0	0	0	0	0	0	0
-159.396	-49.8951	785									6.97	0.0432051	6.93	7.03	0.551929	0.52578	0	1.2594	66.3857	3.38523	60.7	73									0.09	0	0.09	0.09	0.013425	0.0259225	0	0.135018	0.74078	0.126031	0.458945	0.962563	0	0	0	0	0	0	0
-159.396	-51.8951	786									7.14	0.0294393	7.1	7.17	0.544928	0.41847	0	1.01731	72.1214	5.90232	63.5	82.8									0.09	0	0.09	0.09	4.04397e-05	0.000254689	0	0.00286525	0.831633	0.10088	0.610022	0.992173	0.000117472	0.000822798	0	0.0109085	0	0	0
-159.396	-53.8951	787									7.06	0.0374166	7.02	7.11	0.140061	0.198077	0	0.420184	83.8214	12.8948	62.2	108.3									0.0966667	0.00471404	0.09	0.1	0	0	0	0	0.428368	0.155247	0.131159	0.75345	0.12652	0.135331	0	0.555106	0	0	0
-159.396	-55.8951	788									7.16667	0.0946338	7.09	7.3	0.279351	0.145498	0.113735	0.467908	93.9714	2.62989	88.7	97.3									0.0966667	0.00471404	0.09	0.1	0	0	0	0	0.0309768	0.0458536	0	0.187606	1.10649	0.371963	0.37453	1.85058	0	0	0
-159.396	-57.8951	789									7.04667	0.150628	6.89	7.25	1.09454	0.203757	0.809653	1.27449	98.2643	12.7799	70.4	112.8									0.0633333	0.00942809	0.05	0.07	0.121378	0.153488	0	0.536564	0.443748	0.673953	0	2.61646	2.03809	0.170332	1.60448	2.26526	0	0	0
-159.396	-59.8951	790									6.85667	0.0873053	6.79	6.98	0.904207	0.437719	0.5879	1.52318	114.229	10.3638	101.9	137.9									0.04	0	0.04	0.04	1.34452	0.431702	0.587233	2.2469	9.53583	3.89217	2.82975	16.8531	1.80222	0.212964	1.35503	2.19621	0	0	0
-159.396	-61.8951	791									6.98333	0.0471406	6.95	7.05	1.48723	0.494642	1.00339	2.16668	147.657	39.6904	78.7	242.8									0.0366667	0.00471405	0.03	0.04	2.6434	0.288037	2.04345	3.19018	21.9338	2.06522	17.0409	24.6079	0.772531	0.306764	0.240442	1.35602	0	0	0
-159.396	-63.8951	792									6.95667	0.049216	6.9	7.02	1.64111	0.0697777	1.5848	1.73944	245.243	257.911	107.4	1090.2									0.04	0	0.04	0.04	2.31057	0.424022	1.37898	3.0826	21.3626	2.31815	16.1254	24.5772	0.0337247	0.0578395	0	0.222495	0	0	0
-157.664	77.1049	793									19.65	0.1772	19.51	19.9					73.2077	10.4332	51.6	87.7									3.5	1.47196	2	5.5	0	0	0	0	0	0	0	0	0	0	0	0	0	0	0
-157.664	75.1049	794									18.0867	2.68602	14.29	20.09					70.1154	7.06093	49.9	78.4									3.76667	1.99388	1.8	6.5	0	0	0	0	0	0	0	0	0	0	0	0	0	0	0
-157.664	73.1049	795	8.33333	0	8.33333	8.33333	0	0	0	0	19.3033	5.09239	14.74	26.41					55.0154	7.45642	47.2	73.6									8.66667	0.942809	8	10	0	0	0	0	0	0	0	0	0	0	0	0	0	0	0
-157.664	71.1049	796	10.9648	0.844282	8.58333	12.75	-10.9124	0.452562	-11.9958	-10.0875	30.3167	0.484584	29.93	31	0	0	0	0	71.5692	4.30695	64.4	77	-20	0	-20	-20	0.19	0	0.19	0.19	2.46333	1.29873	1.54	4.3	0.0167523	0.0319083	0	0.205081	0.10131	0.133993	0	0.475394	0	0	0	0	0.00148299	0.00535847	0
-157.664	69.1049	797	16.9898	2.61316	12.4167	23.1667	-9.19293	0.568785	-10.2333	-7.14167	38	0	38	38	0.68322	0.407482	0.37098	1.25879	51.7154	9.86991	38.1	70.5	-17.9268	2.51658	-20	-11.8	0.183415	0.0246547	0.06	0.19	6.26667	1.82635	3.7	7.8	0.801167	0.555786	0.114598	2.36207	1.37601	0.487862	0.542149	2.35051	0	0	0	0	0.173853	0.124411	0.000595013
-157.664	67.1049	798	21.8832	2.06085	18.0833	28.8333	-5.38536	1.31817	-9.4875	-3.21667	37	0	37	37	0.498152	0.157933	0.276617	0.633534	66.2692	5.64343	56.8	74.9	-14.12	1.32272	-15.2	-12.5	0.15	0.0489898	0.09	0.19	0.103333	0.077603	0.01	0.2	2.31571	0.835841	1.03624	4.6107	2.9693	0.317822	2.24765	3.57841	0	0	0	0	0.510748	0.154303	0.221488
-157.664	65.1049	799	27.2584	2.07928	23.4167	34.5	-3.34362	0.366425	-4.58333	-1.94583	31	0	31	31	0.400822	0.566848	0	1.20247	74.4385	4.47928	66.7	82.5	-13.8886	1.34945	-15.2	-12.5	0.141429	0.0499796	0.09	0.19	1.83333	0.62361	1	2.5	2.58823	0.53577	1.65558	4.06678	2.90735	0.421565	1.94656	3.71611	0	0	0	0	0.549144	0.189119	0.223745
-157.664	63.1049	800	35.9095	3.4659	30	44.5	-2.16514	0.269543	-3.94583	-1.67917	31	0	31	31	1.09444	0.370871	0.589956	1.47094	77.1692	10.0767	63.9	92.6	-14.9098	0.810241	-15.2	-12.5	0.175854	0.0395694	0.01	0.19	0.506667	0.702393	0.01	1.5	1.44475	0.522071	0.473302	2.58074	1.39446	0.477081	0.566132	2.51863	0.0220807	0.0347425	0	0.138786	0.337243	0.180475	0.0680777
-157.664	61.1049	801	45.4533	2.48363	40.5833	51.6667	-1.43218	0.513876	-3.0375	0.170833	31	0	31	31	0.948159	0.393728	0.448837	1.41122	73.5846	7.72507	63.8	95.5	-15.2	0	-15.2	-15.2	0.19	0	0.19	0.19	2.33333	0.471405	2	3	0.218224	0.185161	0.00365406	0.819637	1.34767	0.513056	0.510059	2.6391	0.563533	0.276835	0.12297	1.15968	4.26623	2.67469	0.582162
-157.664	59.1049	802	45.8754	2.3938	40.75	53.0833	0.883343	0.683073	-1.35	2.95417	31	0	31	31	0.0454912	0.0643343	0	0.136474	90.5077	17.0601	65.9	128.5	-15.2	0	-15.2	-15.2	0.19	0	0.19	0.19	0.466667	0.385861	0.1	1	0.521989	0.384802	0.000328275	1.41536	3.18681	0.740013	1.78898	4.61274	3.05621	1.41485	1.12361	6.69767	13.7291	3.07163	7.0493
-157.664	57.1049	803	47.7097	4.87386	38.5833	67	2.30919	0.738086	-2.59583	4.99583	31.3333	0.935747	30.01	32	0.399101	0.177026	0.1514	0.554422	87.1846	13.2223	49.5	104.6	-15.0773	0.562407	-15.2	-12.5	0.185455	0.0208299	0.09	0.19	2.66667	0.628985	2	3.51	1.35207	0.408354	0.575261	2.26346	4.30363	0.527947	3.19565	5.33209	11.4941	2.89541	6.21153	17.9597	17.1151	1.35943	14.8009
-157.664	55.1049	804									23.6367	7.42227	13.14	28.9	0.197844	0.279794	0	0.593532	67.5615	8.63263	53.8	82									2.66667	1.69967	1	5	1.89851	0.319859	1.46442	2.86354	3.41794	0.556992	2.35685	4.58886	17.383	2.6885	12.9985	23.6062	10.4607	2.54353	5.09841
-157.664	53.1049	805									7.34	0.43909	7	7.96	0.359111	0.255519	0	0.573518	67.0077	14.0039	41	81.7									0.49	0.0454606	0.44	0.55	1.85948	0.697638	0.802768	3.63625	1.60693	0.360291	0.944669	2.43814	12.0259	3.82018	4.86785	19.7756	2.45804	1.63714	0.0927634
-157.664	51.1049	806									7.31333	0.457335	6.98	7.96	0	0	0	0	63.3615	4.82789	59.9	75.3									0.436667	0.077603	0.34	0.53	0.701051	0.517617	0.0300707	2.05452	0.526384	0.277652	0.0702265	1.14284	2.40641	2.08655	0.0301113	8.50662	0.0281343	0.0756383	0
-157.664	49.1049	807									6.96667	0.0169967	6.95	6.99	0	0	0	0	68.9154	4.90696	61.8	79.9									0.336667	0.0329983	0.29	0.36	0.0252537	0.0476672	0	0.261246	0.00783703	0.0193453	0	0.104849	0.0168028	0.033622	0	0.218064	0	0	0
-157.664	47.1049	808									7.01	0.0535413	6.94	7.07	0	0	0	0	67.3	3.35123	60.9	71.8									0.246667	0.0205481	0.22	0.27	0	0	0	0	0	0	0	0	0	0	0	0	0	0	0
-157.664	45.1049	809									7.02	0.00816496	7.01	7.03	0	0	0	0	69.2846	3.75292	60.2	75.6									0.263333	0.0837987	0.15	0.35	0	0	0	0	0	0	0	0	0	0	0	0	0	0	0
-157.664	43.1049	810									7.05667	0.0262467	7.02	7.08	0.337463	0.258614	0	0.628306	68.0077	3.94568	62	73.4									0.0766667	0.020548	0.05	0.1	0	0	0	0	0	0	0	0	0	0	0	0	0	0	0
-157.664	41.1049	811									7.10333	0.0124721	7.09	7.12	0.106863	0.151128	0	0.32059	69.5615	7.30696	58.7	85.4									0.05	0	0.05	0.05	0	0	0	0	0	0	0	0	0	0	0	0	0	0	0
-157.664	39.1049	812									7.09667	0.0188562	7.07	7.11	1.03937	0.637837	0.402878	1.91116	63.1308	3.70185	53	68.2									0.05	0	0.05	0.05	0	0	0	0	0	0	0	0	0	0	0	0	0	0	0
-157.664	37.1049	813									7.16667	0.0188562	7.14	7.18	0.933762	0.24483	0.590281	1.14329	55.9692	3.36781	50.6	60.7									0.05	0	0.05	0.05	0	0	0	0	0	0	0	0	0	0	0	0	0	0	0
-157.664	35.1049	814									7.08667	0.00471415	7.08	7.09	0.344804	0.244327	0	0.536608	57.4154	2.17392	53.7	61.3									0.05	0	0.05	0.05	0	0	0	0	0	0	0	0	0	0	0	0	0	0	0
-157.664	33.1049	815									7.05667	0.0329983	7.02	7.1	0	0	0	0	60.2	2.30217	58.1	64.7									0.05	0	0.05	0.05	0	0	0	0	0	0	0	0	0	0	0	0	0	0	0
-157.664	31.1049	816									7.03667	0.0410962	6.99	7.09	0.101651	0.143757	0	0.304954	61.0077	2.62516	58	66.5									0.05	0	0.05	0.05	0	0	0	0	0	0	0	0	0	0	0	0	0	0	0
-157.664	29.1049	817									7.03667	0.030912	7.01	7.08	1.51042	0.110161	1.37712	1.6469	61.0462	2.82669	54.8	64.9									0.0566667	0.00942809	0.05	0.07	0	0	0	0	0	0	0	0	0	0	0	0	0	0	0
-157.664	27.1049	818									6.93333	0.136708	6.74	7.03	0.41188	0.148336	0.273987	0.617737	61.5231	1.78677	58.3	64.5									0.106667	0.0169967	0.09	0.13	0	0	0	0	0	0	0	0	0	0	0	0	0.0114778	0.0303013	0
-157.664	25.1049	819									7.02333	0.37677	6.69	7.55	0	0	0	0	56.0692	4.40775	49.7	64.2									0.156667	0.00942809	0.15	0.17	0.021196	0.0354582	0	0.154254	0.00236971	0.00754417	0	0.0535818	0.00393211	0.0106053	0	0.0656487	1.73558	1.19745	0.0901015
-157.664	23.1049	820									10.64	0.749578	9.62	11.4	0	0	0	0	62.8077	3.94373	58.1	70.5									0.116667	0.0329983	0.07	0.14	0.386753	0.154567	0.10023	0.717667	0.17409	0.124182	0.000769144	0.472713	0.277464	0.184199	0.0172502	0.780414	8.21936	2.01453	4.52573
-157.664	21.1049	821	114.48	62.0895	53.4167	371.25	22.7412	1.5269	16.0667	25.1125	14.6367	0.676084	14.03	15.58	0.0274549	0.038827	0	0.0823646	57.9538	2.30705	54.6	62	-12.5	0	-12.5	-12.5	0.09	0	0.09	0.09	0.0733333	0.0169967	0.05	0.09	0.805847	0.10941	0.568564	0.981589	0.463809	0.155253	0.171348	0.7741	0.951838	0.287955	0.428084	1.4998	13.3587	0.902982	11.3346
-157.664	19.1049	822									11.7967	1.44652	10.69	13.84	0	0	0	0	58.1154	1.73642	53.5	61									0.103333	0.0339935	0.07	0.15	0.74951	0.123685	0.475372	0.964858	0.421746	0.155288	0.141128	0.728615	1.13604	0.285978	0.567436	1.68563	10.6649	1.98932	6.15147
-157.664	17.1049	823									7.87	0.658635	7.36	8.8	0	0	0	0	58.1538	2.6846	53.4	62.2									0.13	0	0.13	0.13	0.280832	0.14537	0.0338089	0.605707	0.111655	0.10099	0	0.381891	0.544067	0.283728	0.0661752	1.17319	3.40927	1.88156	0.431743
-157.664	15.1049	824									6.54	0.475885	5.91	7.06	0.140727	0.199018	0	0.42218	56.9923	5.52595	46.9	63.7									0.103333	0.0235702	0.07	0.12	0.00479087	0.0118892	0	0.0658805	0.000109575	0.000766102	0	0.00934962	0.0278015	0.0504748	0	0.256232	0.149593	0.230479	0
-157.664	13.1049	825									7.01667	0.0205481	6.99	7.04	0.421543	0.298135	0	0.639576	58.6385	4.59072	49.3	65.8									0.133333	0.0339935	0.1	0.18	0	0	0	0	0	0	0	0	0	0	0	0	0	0	0
-157.664	11.1049	826									7.02	0.0424265	6.96	7.05	0	0	0	0	61.3846	5.78564	50	74									0.223333	0.0169967	0.2	0.24	0	0	0	0	0	0	0	0	0	0	0	0	0	0	0
-157.664	9.10487	827									7.17667	0.044969	7.14	7.24	0	0	0	0	61.5308	5.00529	53.5	76.1									0.193333	0.00471405	0.19	0.2	0	0	0	0	0	0	0	0	0	0	0	0	0	0	0
-157.664	7.10487	828									6.98333	0.0339936	6.95	7.03	0	0	0	0	59.4615	3.17406	52.8	63.8									0.2	0.0697615	0.11	0.28	0	0	0	0	0	0	0	0	0	0	0	0	0	0	0
-157.664	5.10487	829									7.31	0.445496	6.99	7.94	0	0	0	0	55.2769	8.05387	29.6	62.7									0.41	0.184932	0.2	0.65	0	0	0	0	0	0	0	0	0	0	0	0	0	0	0
-157.664	3.10487	830									7.14333	0.0880656	7.02	7.22	0.0407321	0.0576038	0	0.122196	52.1154	3.3875	47.1	59.9									0.28	0.104243	0.17	0.42	0	0	0	0	0	0	0	0	0	0	0	0	0	0	0
-157.664	1.10487	831	159.837	68.7119	64	336.833	26.2633	5.60929	0	27.875	6.99667	0.0601849	6.94	7.08	0.0518874	0.0733798	0	0.155662	53.5846	3.93385	48.6	65.3									0.123333	0.0286744	0.09	0.16	0	0	0	0	0	0	0	0	0	0	0	0	0	0	0
-157.664	-0.895126	832									7.01667	0.0339936	6.97	7.05	0	0	0	0	53.6231	1.30039	51.2	55.8									0.223333	0.020548	0.2	0.25	0	0	0	0	0	0	0	0	0	0	0	0	0	0	0
-157.664	-2.89513	833									6.89	0.00816496	6.88	6.9	0	0	0	0	54.2846	1.83297	51.6	56.6									0.273333	0.0094281	0.26	0.28	0	0	0	0	0	0	0	0	0	0	0	0	0	0	0
-157.664	-4.89513	834									7.03	0.0697615	6.95	7.12	0.559368	0.277901	0.329751	0.950402	56.2615	2.32231	49.6	59.1									0.173333	0.0555778	0.12	0.25	0	0	0	0	0	0	0	0	0	0	0	0	0	0	0
-157.664	-6.89513	835									6.94333	0.118415	6.8	7.09	0	0	0	0	56.3077	2.02008	52.5	59.6									0.23	0.0454606	0.17	0.28	0	0	0	0	0	0	0	0	0	0	0	0	0	0	0
-157.664	-8.89513	836	124.227	6.02385	113.75	131.167	27.4187	0.260456	26.8792	28.1083	6.82667	0.0939267	6.71	6.94	0	0	0	0	53.8538	2.80456	47.3	57.1									0.25	0.0374166	0.2	0.29	0	0	0	0	0	0	0	0	0	0	0	0	0	0	0
-157.664	-10.8951	837									6.84	0.00816496	6.83	6.85	0	0	0	0	54.7846	5.89705	39.8	65.6									0.2	0.00816496	0.19	0.21	0	0	0	0	0	0	0	0	0	0	0	0	0	0	0
-157.664	-12.8951	838									6.9	0.0294393	6.87	6.94	0	0	0	0	63.9462	5.59404	57.3	75									0.2	0.0408248	0.15	0.25	0	0	0	0	0	0	0	0	0	0	0	0	0	0	0
-157.664	-14.8951	839									6.97667	0.0449691	6.94	7.04	0	0	0	0	58.4	7.54933	39.7	67.9									0.226667	0.0249444	0.2	0.26	0	0	0	0	0	0	0	0	0	0	0	0	0.0509275	0.0638194	0
-157.664	-16.8951	840									6.92667	0.106249	6.8	7.06	0	0	0	0	59.6308	3.36392	54.1	67.5									0.246667	0.0124722	0.23	0.26	0	0	0	0	0	0	0	0	0	0	0	0	0.438755	0.192589	0.123808
-157.664	-18.8951	841	167.056	0.482723	166.417	167.583	25.47	0.148795	25.1542	26.1458	7.12667	0.038586	7.09	7.18	0	0	0	0	59.3615	2.20996	53.1	62.2									0.193333	0.0555778	0.14	0.27	0	0	0	0	0	0	0	0	0	0	0	0	1.00591	0.270396	0.489435
-157.664	-20.8951	842	164.433	2.24839	161.333	167	25.0254	0.106823	24.7708	25.475	6.91667	0.175942	6.71	7.14	0	0	0	0	59.4769	1.95454	56.6	63.8									0.163333	0.0169967	0.14	0.18	0	0	0	0	0	0	0	0	0	0	0	0	1.08741	0.267029	0.55424
-157.664	-22.8951	843	163.958	2.84221	159.583	167.5	23.5093	0.154786	23.1083	23.8625	6.98	0.0804156	6.87	7.06	0	0	0	0	61.8769	3.14231	56.7	69.6									0.183333	0.00471404	0.18	0.19	0	0	0	0	0	0	0	0	0	0	0	0	0.563527	0.223127	0.204199
-157.664	-24.8951	844									6.99	0.151217	6.8	7.17	0	0	0	0	64.6769	1.55571	63.1	69									0.186667	0.00471404	0.18	0.19	0	0	0	0	0	0	0	0	0	0	0	0	0.104774	0.0980111	0
-157.664	-26.8951	845									7.01667	0.130979	6.85	7.17	0	0	0	0	63.3308	4.2094	55.7	69.6									0.19	0	0.19	0.19	0	0	0	0	0	0	0	0	0	0	0	0	1.79392e-06	2.83416e-05	0
-157.664	-28.8951	846									7.18333	0.143836	7.02	7.37	0.156849	0.218693	0	0.466116	59.7385	2.41678	55.5	64.1									0.186667	0.00471404	0.18	0.19	0	0	0	0	0	0	0	0	0	0	0	0	0	0	0
-157.664	-30.8951	847									7.33333	0.00471415	7.33	7.34	0	0	0	0	61.0077	1.93806	57.5	64.8									0.0866667	0.00471405	0.08	0.09	0	0	0	0	0	0	0	0	0	0	0	0	0	0	0
-157.664	-32.8951	848									7.22333	0.0339934	7.19	7.27	0	0	0	0	58.2692	2.9219	50.4	61.3									0.09	0.00816497	0.08	0.1	0	0	0	0	0	0	0	0	0	0	0	0	0	0	0
-157.664	-34.8951	849									7.17	0.0509901	7.12	7.24	0.185307	0.138706	0	0.333684	52.3538	1.25736	50.4	54.6									0.106667	0.00471404	0.1	0.11	0	0	0	0	0	0	0	0	0.00711096	0.016292	0	0.0900912	0	0	0
-157.664	-36.8951	850									7.05	0.0141422	7.04	7.07	0.316447	0.147304	0.115872	0.465468	51.8769	1.85147	46	53.3									0.106667	0.00471404	0.1	0.11	0	0	0	0	0	0	0	0	0.278172	0.145445	0.031938	0.611136	0	0	0
-157.664	-38.8951	851									6.98333	0.0205481	6.96	7.01	0	0	0	0	50.4538	2.27516	46.1	53									0.0966667	0.00471404	0.09	0.1	0	0	0	0	0	0	0	0	0.680541	0.136868	0.408771	0.921892	0	0	0
-157.664	-40.8951	852									7.19333	0.0385862	7.14	7.23	0	0	0	0	53.2385	4.92084	41	59.4									0.106667	0.00942809	0.1	0.12	0	0	0	0	0	0	0	0	0.670363	0.138481	0.395178	0.913921	0	0	0
-157.664	-42.8951	853									7.19	0.0616442	7.12	7.27	0	0	0	0	55.8692	4.00833	46.6	63									0.0966667	0.00471404	0.09	0.1	0	0	0	0	0	0	0	0	0.259927	0.1428	0.0235414	0.590795	0	0	0
-157.664	-44.8951	854									7.28	0.217715	7.07	7.58	0	0	0	0	58.9538	5.10047	48.4	69.1									0.09	0	0.09	0.09	0	0	0	0	0	0	0	0	0.00510484	0.0128057	0	0.0752032	0	0	0
-157.664	-46.8951	855									7.06667	0.0377123	7.04	7.12	0	0	0	0	57.1385	8.80547	37.2	71.3									0.0833333	0.00471405	0.08	0.09	0	0	0	0	0.0094738	0.0203377	0	0.110702	0	0	0	0	0	0	0
-157.664	-48.8951	856									6.93333	0.00471415	6.93	6.94	0	0	0	0	66.4385	5.8542	50.8	71.4									0.09	0	0.09	0.09	0	0	0	0	0.214615	0.134449	0.0116189	0.518836	0	0	0	0	0	0	0
-157.664	-50.8951	857									7.05667	0.0555778	6.98	7.11	0.877707	0.402463	0.355991	1.33561	68.8308	6.12402	60	81.3									0.0933333	0.00471404	0.09	0.1	0	0	0	0	0.436555	0.155204	0.148551	0.757789	0	0	0	0	0	0	0
-157.664	-52.8951	858									7.08333	0.044969	7.03	7.14	0.239327	0.33846	0	0.717981	86.7385	16.8339	46.3	109									0.0933333	0.00471404	0.09	0.1	0	0	0	0	0.313897	0.149416	0.0671759	0.614379	0.114457	0.102368	0	0.387935	0	0	0
-157.664	-54.8951	859									7.22333	0.0498887	7.17	7.29	0.265519	0.00878339	0.259308	0.277941	97.4769	4.28201	89.7	101.9									0.0966667	0.00471404	0.09	0.1	0	0	0	0	0.0454866	0.0593744	0	0.244763	0.738254	0.266017	0.266265	1.29406	0	0	0
-157.664	-56.8951	860									7.01	0.0920145	6.88	7.08	0.402739	0.383537	0	0.918755	102.062	7.74453	82.3	109.6									0.0666667	0.0124722	0.05	0.08	0.00212261	0.00718114	0	0.0484024	0.00179052	0.00668596	0	0.0551317	1.77184	0.239311	1.26775	2.20946	0	0	0
-157.664	-58.8951	861									6.77667	0.0801388	6.72	6.89	1.1002	0.115805	0.944777	1.22262	99.7385	11.8865	76.4	115.7									0.04	0	0.04	0.04	0.448411	0.28323	0.0260143	1.15483	2.49505	2.06378	0.0319265	8.02017	1.94825	0.215861	1.42811	2.26025	0	0	0
-157.664	-60.8951	862									6.91667	0.0849835	6.8	7	1.43059	0.112766	1.29725	1.57302	124.946	24.0016	73.5	164.5									0.04	0	0.04	0.04	1.56171	0.33721	0.889982	2.21562	13.2884	3.46299	6.47638	20.3824	1.02271	0.350966	0.352026	1.75504	0	0	0
-157.664	-62.8951	863									7.05	0.0535413	6.99	7.12	1.44787	0.447466	1.06144	2.07507	211.454	106.26	104.7	531.2									0.0366667	0.00471405	0.03	0.04	1.89987	0.280036	1.35193	2.48083	19.2774	2.3512	14.6735	23.702	0.141334	0.155998	0	0.613338	0	0	0
-157.664	-64.8951	864									7.01333	0.164181	6.79	7.18	1.94517	0.0509476	1.89302	2.0143	121.246	18.7078	80.2	148.1									0.0433333	0.00471405	0.04	0.05	1.04499	0.348287	0.400104	1.81957	12.7579	3.37788	6.14341	19.8322	0	0	0	0	0	0	0
-155.932	78.1049	865									15.985	3.55206	12.27	19.58					54.8714	6.5187	43.3	68									3.825	1.93439	1.8	6	0	0	0	0	0	0	0	0	0	0	0	0	0	0	0
-155.932	76.1049	866									17.935	2.34994	14.03	19.87					69.6214	12.9822	41.5	92.4									4.15	1.93455	2	6.5	0	0	0	0	0	0	0	0	0	0	0	0	0	0	0
-155.932	74.1049	867									13.1575	0.455378	12.75	13.93					53.5	5.46534	48.4	69.6									6.25	0.433013	6	7	0	0	0	0	0	0	0	0	0	0	0	0	0	0	0
-155.932	72.1049	868	9.46382	0.266398	8.91667	10.4167	-11.7921	0.661166	-12.0958	0	25.4425	4.11033	20.14	29.94	0.467722	0.16217	0.305552	0.629892	67.9929	7.31217	53.5	76.4	-20	0	-20	-20	0.19	0	0.19	0.19	6.65	3.95822	1.6	11	0	0	0	0	0.00307708	0.00840317	0	0.0474542	0	0	0	0	0	0	0
-155.932	70.1049	869	12.845	1.96247	9.33333	17.4167	-10.4096	0.578295	-11.9667	0	34	4	30	38	0.109435	0.116093	0	0.273672	67	7.36003	54	84.7	-17.2757	2.37799	-20	-15.2	0.19	0	0.19	0.19	5.5	1.5	4	7	0.117241	0.104019	0	0.381618	0.541723	0.354763	0.0408796	1.33757	0	0	0	0	0.000248696	0.00133393	0
-155.932	68.1049	870	22.8333	3.34402	17.25	31	-8.75967	0.99679	-11.8042	-5.30417	37.5	0.5	37	38	1.09155	0.177039	0.904042	1.26904	61.45	7.73404	45.2	71	-17.7778	2.56061	-20	-11.8	0.158056	0.0583009	0.01	0.19	2.005	1.995	0.01	4	0.689614	0.205461	0.325662	1.20749	2.50124	0.604787	1.36614	3.62516	0	0	0	0	0.0499927	0.0631896	0
-155.932	66.1049	871	27.6094	2.2483	22.0833	34.3333	-4.00258	0.845573	-7.375	-2.70417	35.4975	1.5025	33.99	37	0.610792	0.267267	0.3492	1.05801	69.1214	4.68419	60.9	75.9	-13.4975	1.2515	-15.2	-12.5	0.1165	0.055025	0.01	0.19	0.925	0.465698	0.2	1.5	1.20665	0.319584	0.784373	2.01911	4.04312	0.281898	3.44662	4.61182	0.0120588	0.0235529	0	0.110118	0.117644	0.102972	0
-155.932	64.1049	872	33.1662	2.30901	28.3333	43	-2.98497	0.308643	-4.4625	-2.25	34	0	34	34	1.79665	0.331646	1.27468	2.17974	77.2357	17.9377	60.4	137.3	-14.341	1.23946	-15.2	-12.5	0.154615	0.0515327	0.01	0.19	0.75	0.25	0.5	1	0.962637	0.343094	0.410027	1.76258	3.40559	0.639134	1.99051	4.57862	0.127933	0.108612	0	0.404672	0.274883	0.248807	0.0422032
-155.932	62.1049	873	41.1623	2.47241	35.5833	50.9167	-1.893	0.617185	-3.58333	-0.595833	35.5025	1.5025	34	37.01	1.05243	0.173214	0.768257	1.20676	74.6929	7.3064	63.8	85.4	-15.2	0	-15.2	-15.2	0.19	0	0.19	0.19	1.075	0.701338	0.3	2	0.243737	0.14678	0.0557049	0.751426	2.04234	0.453898	1.1613	3.09149	0.309825	0.138129	0.047696	0.618018	4.14805	2.74234	0.187155
-155.932	60.1049	874	49.8672	3.20521	43.9167	63.0833	0.379475	0.991124	-2.06667	2.61667	36.4575	1.85699	33.3	38	0.240638	0.140511	0	0.350255	79.6857	9.1192	68.8	105.8	-14.67	1.01173	-15.2	-12.5	0.17525	0.0437028	0.01	0.22	0.85	0.743303	0.1	2	0.912892	0.470448	0.11862	1.96699	3.62057	0.74903	2.10109	5.18362	1.45651	0.775251	0.554347	3.87277	15.4142	3.29652	7.9504
-155.932	58.1049	875	58.598	10.3654	41.1667	88.5833	1.70851	0.926106	-4.14167	4.87917	32.8675	1.13559	31.9	34.73	0.443255	0.15129	0.211223	0.614278	80.6	9.25974	66.4	99.9	-14.2733	1.09695	-15.2	-12.5	0.147333	0.0732545	0.01	0.22	2.225	1.0639	0.5	3.2	2.28001	0.466137	1.28344	3.1151	5.54129	0.478125	4.44645	6.45864	7.31197	2.23328	3.0768	11.8026	21.2062	0.943076	18.6442
-155.932	56.1049	876	64.1126	9.83439	53.0833	77.5	4.22846	0.560469	2.26667	5.45417	27.88	2.34712	24.13	29.88	0.197388	0.158509	0	0.353264	70.5143	12.8251	54.3	99.5	-14.1	0	-14.1	-14.1	0.01	0	0.01	0.01	2.5	0.935414	1.5	4	2.49508	0.321906	1.88389	3.10805	5.01446	0.51731	3.94706	6.01608	12.7332	0.858733	10.1878	14.7529	15.1221	2.96235	8.89007
-155.932	54.1049	877									8.205	0.38474	7.95	8.87	0.407982	0.260339	0	0.634889	60.2286	13.8433	29.5	83.2									1.16	0.58331	0.73	2.15	1.33852	0.385485	0.607157	2.19247	2.55628	0.719381	1.32355	3.89791	9.45396	2.14474	4.774	13.0015	3.76645	2.43054	0.291131
-155.932	52.1049	878									7.97	0.0187083	7.95	8	0	0	0	0	66.4929	4.3302	61.7	75.4									0.56	0.0273861	0.53	0.6	0.346804	0.196163	0.0455891	0.798557	0.622642	0.297569	0.124628	1.27354	2.29933	1.53251	0.156476	6.42404	0.0631788	0.131702	0
-155.932	50.1049	879									7	0.0435891	6.95	7.07	0	0	0	0	71.95	3.78696	64.4	80									0.3975	0.0558458	0.32	0.46	0.0104769	0.0219976	0	0.13055	0.0376977	0.0557022	0	0.27237	0.0286924	0.0689123	0	0.46055	0	0	0
-155.932	48.1049	880									6.975	0.0384058	6.91	7.01	0	0	0	0	71.9071	4.75131	66.4	82.9									0.285	0.015	0.26	0.3	0	0	0	0	0	0	0	0	0	0	0	0	0	0	0
-155.932	46.1049	881									6.9825	0.0178536	6.96	7	0	0	0	0	69.1714	9.91222	50.9	85.2									0.25	0.00707107	0.24	0.26	0	0	0	0	0	0	0	0	0	0	0	0	0	0	0
-155.932	44.1049	882									7.02	0.0300002	6.97	7.05	0.284502	0.285503	0	0.602777	68.0357	4.42745	60.6	72.7									0.1075	0.0334477	0.07	0.15	0	0	0	0	0	0	0	0	0	0	0	0	0	0	0
-155.932	42.1049	883									7.0275	0.0697764	6.94	7.11	0.265995	0.268279	0	0.581393	68.7286	4.3135	61.4	75									0.05	0	0.05	0.05	0	0	0	0	0	0	0	0	0	0	0	0	0	0	0
-155.932	40.1049	884									7.0025	0.0718941	6.89	7.07	0.689721	0.710678	0	1.62172	68.7143	3.16811	65.1	74.8									0.05	0	0.05	0.05	0	0	0	0	0	0	0	0	0	0	0	0	0	0	0
-155.932	38.1049	885									7.07	0.0620484	7	7.15	2.11616	0.530223	1.53856	2.88799	59.5357	4.3778	51.3	66.5									0.05	0	0.05	0.05	0	0	0	0	0	0	0	0	0	0	0	0	0	0	0
-155.932	36.1049	886									7.0575	0.0471036	6.98	7.1	0.554453	0.121815	0.417895	0.719776	57.5714	4.71039	47.3	65.5									0.05	0	0.05	0.05	0	0	0	0	0	0	0	0	0	0	0	0	0	0	0
-155.932	34.1049	887									7.05	0.041833	6.98	7.09	0	0	0	0	60.75	1.82512	56.8	63.8									0.05	0	0.05	0.05	0	0	0	0	0	0	0	0	0	0	0	0	0	0	0
-155.932	32.1049	888									7.0225	0.0369967	6.97	7.07	0	0	0	0	60.15	1.88519	57.6	64.3									0.06	0.0122474	0.05	0.08	0	0	0	0	0	0	0	0	0	0	0	0	0	0	0
-155.932	30.1049	889									7.0275	0.0369966	6.98	7.08	1.08006	0.687831	0.381618	1.90935	60.3357	1.34568	58.4	62.5									0.0675	0.0129904	0.05	0.08	0	0	0	0	0	0	0	0	0	0	0	0	0	0	0
-155.932	28.1049	890									7.0925	0.0426468	7.03	7.15	0.805944	0.7625	0	1.61217	59.2714	3.77235	51	65.2									0.0975	0.00829156	0.09	0.11	0	0	0	0	0	0	0	0	0	0	0	0	0	0	0
-155.932	26.1049	891									7.02	0.35616	6.7	7.57	0	0	0	0	58.8	2.43838	52	62.6									0.1675	0.0178536	0.14	0.19	8.55624e-05	0.000481186	0	0.00395792	3.8661e-05	0.000279719	0	0.00307775	0	0	0	0	0.0902458	0.174985	0
-155.932	24.1049	892									9.125	1.01857	7.56	10.26	0	0	0	0	57.2357	2.97552	52.1	61.3									0.18	0.0141421	0.16	0.2	0.177492	0.125209	0.00243167	0.458752	0.163174	0.120712	8.71131e-05	0.449165	0.144307	0.135458	0	0.495436	3.37143	1.86549	0.454548
-155.932	22.1049	893									10.5825	0.837537	9.93	12.01	0.0561227	0.0674169	0	0.165071	59.7143	3.10526	53.5	65.1	-12.5	0	-12.5	-12.5	0.09	0	0.09	0.09	0.0825	0.0258602	0.05	0.12	0.706497	0.132354	0.419531	0.944224	0.672325	0.138307	0.369729	0.931066	1.032	0.290293	0.47228	1.58708	10.6892	1.93668	6.43424
-155.932	20.1049	894	134.524	58.2975	50.3333	403.5	17.0333	4.65621	3.275	25.0625	14.925	2.64216	12.02	18.5	0	0	0	0	47.9214	12.7472	25	61.5	-12.3667	0.442217	-12.5	-10.9	0.105833	0.0525132	0.09	0.28	0.04	0.0173205	0.01	0.05	0.93084	0.0529504	0.791587	0.999744	0.889219	0.0782854	0.69845	0.999851	1.77373	0.120422	1.46084	1.93471	13.1716	0.945983	11.0794
-155.932	18.1049	895	153.319	37.9863	64.5	234.75	22.3516	1.77852	17.725	24.6625	7.5025	0.682692	6.62	8.47	0	0	0	0	57.45	8.75269	26.5	63.8	-12.5	0	-12.5	-12.5	0.09	0	0.09	0.09	0.11	0.0158114	0.09	0.13	0.605362	0.146559	0.310597	0.876905	0.570775	0.149969	0.259975	0.864851	1.48388	0.232847	0.952046	1.88556	8.23177	1.93213	4.70209
-155.932	16.1049	896									8.18	0.673869	7.51	9.17	0	0	0	0	60.4	4.35874	53.6	72.8									0.12	0.01	0.11	0.13	0.0990008	0.0943993	0	0.330432	0.0876453	0.0884519	0	0.323412	0.478429	0.265527	0.0561548	1.05137	1.87928	1.17411	0.240411
-155.932	14.1049	897									7.0825	0.369755	6.63	7.66	0.550184	0.0348427	0.49593	0.592434	55.1286	5.5412	47.4	62.7									0.0925	0.0227761	0.07	0.12	0	0	0	0	0	0	0	0	0.00834028	0.0179454	0	0.0879482	0.0302137	0.0582707	0
-155.932	12.1049	898									6.9825	0.0402337	6.94	7.04	0	0	0	0	59.1643	2.35087	54.9	63.5									0.2	0.0254951	0.17	0.23	0	0	0	0	0	0	0	0	0	0	0	0	0	0	0
-155.932	10.1049	899									6.98	0.0494975	6.93	7.06	0	0	0	0	59.1643	2.78788	55.3	64.9									0.2025	0.00433012	0.2	0.21	0	0	0	0	0	0	0	0	0	0	0	0	0	0	0
-155.932	8.10487	900									7.0275	0.0449306	6.98	7.09	0	0	0	0	62.5857	3.90455	58.1	73.3									0.235	0.0593717	0.18	0.33	0	0	0	0	0	0	0	0	0	0	0	0	0	0	0
-155.932	6.10487	901									6.995	0.0610328	6.91	7.08	0	0	0	0	60.8286	3.025	56.2	67.3									0.3575	0.0810478	0.22	0.43	0	0	0	0	0	0	0	0	0	0	0	0	0	0	0
-155.932	4.10487	902									7.425	0.466985	6.9	7.9	0.177617	0.183143	0	0.41838	57.5786	2.19616	54.6	63.5									0.5075	0.0449305	0.46	0.57	0	0	0	0	0	0	0	0	0	0	0	0	0	0	0
-155.932	2.10487	903									7.07	0.14543	6.96	7.32	0.264554	0.272333	0	0.620502	53.4	8.28087	38.7	74.4									0.24	0.0935414	0.1	0.33	0	0	0	0	0	0	0	0	0	0	0	0	0	0	0
-155.932	0.104874	904									6.9625	0.0432292	6.91	7.01	0	0	0	0	56.2214	3.51998	51.8	66.8									0.1525	0.0396074	0.1	0.21	0	0	0	0	0	0	0	0	0	0	0	0	0	0	0
-155.932	-1.89513	905									6.92	0.0696419	6.87	7.04	0	0	0	0	58.5429	2.97122	53.9	65									0.235	0.0320156	0.19	0.28	0	0	0	0	0	0	0	0	0	0	0	0	0	0	0
-155.932	-3.89513	906	56.369	4.73271	50.75	65.0833	29.3931	0.0369662	29.2917	29.4667	6.9425	0.050683	6.87	7.01	0.0343168	0.0594384	0	0.137267	59.1357	2.76963	53.2	65.1									0.1725	0.0402337	0.13	0.23	0	0	0	0	0	0	0	0	0	0	0	0	0	0	0
-155.932	-5.89513	907	96.2708	30.2201	55.1667	132.5	28.8857	0.0978119	28.6333	29.2375	7.005	0.0180278	6.98	7.03	0.0454558	0.0787318	0	0.181823	62.2	4.30614	55.9	70.5									0.23	0.0412311	0.18	0.28	0	0	0	0	0	0	0	0	0	0	0	0	0	0	0
-155.932	-7.89513	908									6.87	0.0927361	6.77	6.99	0	0	0	0	57.6286	3.31758	52.1	66.1									0.29	0.0122474	0.27	0.3	0	0	0	0	0	0	0	0	0	0	0	0	0	0	0
-155.932	-9.89513	909									6.7425	0.178798	6.49	6.96	0	0	0	0	53.6286	4.38103	44.8	60.6									0.2625	0.0192029	0.24	0.29	0	0	0	0	0	0	0	0	0	0	0	0	0	0	0
-155.932	-11.8951	910									6.955	0.0618466	6.86	7.01	0	0	0	0	58.9429	3.19927	55	65.1									0.2425	0.0593191	0.14	0.28	0	0	0	0	0	0	0	0	0	0	0	0	0	0	0
-155.932	-13.8951	911									7.1525	0.432283	6.87	7.9	0.229704	0.250202	0	0.599674	61.35	3.90179	50	66.3									0.3425	0.120494	0.18	0.52	0	0	0	0	0	0	0	0	0	0	0	0	0	0	0
-155.932	-15.8951	912									7.4875	0.534994	6.89	8.12	0.186299	0.201286	0	0.480383	59.3143	1.77839	56	63									0.53	0.065192	0.45	0.62	0	0	0	0	0	0	0	0	0	0	0	0	0.0225126	0.036946	0
-155.932	-17.8951	913									7.6675	0.358286	7.05	7.92	0	0	0	0	59.7429	1.80306	57.1	62.5									0.5475	0.0465699	0.48	0.6	0	0	0	0	0	0	0	0	0	0	0	0	0.159213	0.135723	0
-155.932	-19.8951	914									7.075	0.0433012	7.02	7.14	0	0	0	0	60.4429	1.44554	58	63.1									0.18	0.0463681	0.15	0.26	0	0	0	0	0	0	0	0	0	0	0	0	0.294672	0.209872	0.0195093
-155.932	-21.8951	915									6.95	0.167182	6.77	7.22	0	0	0	0	61.4714	3.60088	53.9	68.5									0.1475	0.0438035	0.09	0.19	0	0	0	0	0	0	0	0	0	0	0	0	0.247918	0.121395	0.113958
-155.932	-23.8951	916									7.0975	0.175837	6.94	7.38	0	0	0	0	63.6857	1.01267	62.4	66.2									0.1775	0.0108972	0.16	0.19	0	0	0	0	0	0	0	0	0	0	0	0	0.0752321	0.0569551	0
-155.932	-25.8951	917									7.0525	0.0605702	6.96	7.13	0	0	0	0	64.4857	1.41161	62.5	67.9									0.19	0	0.19	0.19	0	0	0	0	0	0	0	0	0	0	0	0	0.000251765	0.00118809	0
-155.932	-27.8951	918									6.9975	0.0954921	6.88	7.13	0	0	0	0	59.7929	2.14957	56.5	64.9									0.1425	0.0178536	0.12	0.16	0	0	0	0	0	0	0	0	0	0	0	0	0	0	0
-155.932	-29.8951	919									7.165	0.0364005	7.12	7.22	0	0	0	0	59.0357	3.52959	52.3	65.7									0.145	0.045	0.1	0.19	0	0	0	0	0	0	0	0	0	0	0	0	0	0	0
-155.932	-31.8951	920									7.14	0.0604152	7.04	7.2	0	0	0	0	59.7429	3.82561	53.4	68.8									0.085	0.005	0.08	0.09	0	0	0	0	0	0	0	0	0	0	0	0	0	0	0
-155.932	-33.8951	921									7.185	0.088459	7.04	7.27	0	0	0	0	52.5071	1.84718	50.4	56.2									0.0925	0.00433013	0.09	0.1	0	0	0	0	0	0	0	0	0	0	0	0	0	0	0
-155.932	-35.8951	922									7.1275	0.0396074	7.06	7.16	0	0	0	0	51.7214	0.932875	50.5	53.7									0.095	0.005	0.09	0.1	0	0	0	0	0	0	0	0	0.150588	0.116801	0.000473149	0.406524	0	0	0
-155.932	-37.8951	923									7.1775	0.0432289	7.11	7.22	0	0	0	0	51.9786	1.44824	49.8	55.4									0.0925	0.00433013	0.09	0.1	0	0	0	0	0	0	0	0	0.685912	0.135913	0.419065	0.920049	0	0	0
-155.932	-39.8951	924									7.21	0.0552268	7.12	7.27	0	0	0	0	55.4071	4.41774	48.7	62.9									0.1	0.0122474	0.09	0.12	0	0	0	0	0	0	0	0	0.956064	0.0256567	0.896567	0.999984	0	0	0
-155.932	-41.8951	925									7.1725	0.0664737	7.09	7.26	0	0	0	0	51.5214	5.03419	40.9	57.8									0.1025	0.00433013	0.1	0.11	0	0	0	0	0	0	0	0	0.665912	0.139014	0.394977	0.907203	0	0	0
-155.932	-43.8951	926									7.43	0.266458	7.25	7.89	0	0	0	0	55.0143	3.56989	47.5	61.7									0.0925	0.00433013	0.09	0.1	0	0	0	0	0	0	0	0	0.13472	0.110756	0	0.382013	0	0	0
-155.932	-45.8951	927									7.185	0.141156	7.02	7.37	0	0	0	0	58.0429	5.01949	49.9	65.9									0.085	0.005	0.08	0.09	0	0	0	0	0	0	0	0	0	0	0	0	0	0	0
-155.932	-47.8951	928									6.8925	0.0248747	6.85	6.91	0	0	0	0	64.5214	3.79834	58	70									0.075	0.005	0.07	0.08	0	0	0	0	0.000635667	0.00245163	0	0.0185611	0	0	0	0	0	0	0
-155.932	-49.8951	929									6.8525	0.164526	6.57	6.98	0.0727654	0.126033	0	0.291062	72.2429	4.91422	64.5	82.9									0.095	0.005	0.09	0.1	0	0	0	0	0.0338533	0.0488377	0	0.199858	0	0	0	0	0	0	0
-155.932	-51.8951	930									7.355	0.227431	7.04	7.63	1.29948	0.266913	0.916005	1.64099	74.4214	6.54077	67.2	88.2									0.095	0.005	0.09	0.1	0	0	0	0	0.0471756	0.0606705	0	0.247525	0.0253701	0.0401139	0	0.148413	0	0	0
-155.932	-53.8951	931									7.13	0.0291547	7.09	7.17	0.355214	0.232086	0.202096	0.756067	97.75	4.94668	89.1	107.2									0.0925	0.00433013	0.09	0.1	3.70407e-06	4.42732e-05	0	0.000777242	0.00600066	0.0139118	0	0.066861	0.432094	0.155709	0.155082	0.730717	0	0	0
-155.932	-55.8951	932									7.015	0.0792148	6.92	7.12	0.160404	0.16087	0	0.338112	106.957	14.6379	78.7	136.5									0.0675	0.0108972	0.05	0.08	0.0382252	0.103768	0	0.670373	0.000240942	0.00127059	0	0.0131042	1.00287	0.181299	0.714032	1.47299	0	0	0
-155.932	-57.8951	933									6.8325	0.0294746	6.79	6.86	0.755867	0.213602	0.506815	1.02227	95.9786	16.8719	55.4	116.1									0.04	0	0.04	0.04	0.0528588	0.104701	0	0.666729	0.355869	0.372913	0	1.39162	1.29874	0.273503	0.802729	1.88665	0	0	0
-155.932	-59.8951	934									6.7025	0.0810478	6.61	6.81	0.399134	0.243583	0	0.657796	135.764	30.7167	67.5	168.8									0.035	0.005	0.03	0.04	0.428343	0.267779	0.018503	1.03105	4.18914	1.88677	1.13971	9.21995	0.785188	0.34682	0.172105	1.49258	0	0	0
-155.932	-61.8951	935									6.935	0.060208	6.85	7.02	1.03986	0.1573	0.845263	1.27355	394.064	420.384	142.9	1568.3									0.0375	0.00433013	0.03	0.04	0.95711	0.313307	0.352502	1.61912	10.0066	2.57813	5.86025	15.5147	0.0985393	0.126706	0	0.540292	0	0	0
-155.932	-63.8951	936									6.9	0.0331662	6.87	6.95	1.93523	0.36553	1.30334	2.18302	444.7	626.748	107.3	2223.8									0.0425	0.00433013	0.04	0.05	0.773685	0.310934	0.232814	1.3918	9.67515	2.73848	4.86777	15.3011	3.90271e-10	7.25946e-09	0	1.35424e-07	0	0	0
-154.199	77.1049	937									16.3725	2.99243	12.63	19.79					71.7714	18.5388	49.3	126.1									3.45	1.70514	1.8	6	0	0	0	0	0	0	0	0	0	0	0	0	0	0	0
-154.199	75.1049	938									13.0675	0.118823	12.97	13.27					51.3071	2.35477	47.6	56.6									5.95	0.05	5.9	6	0	0	0	0	0	0	0	0	0	0	0	0	0	0	0
-154.199	73.1049	939									12.775	0.203777	12.44	12.97					55.3571	5.00538	49.2	68.7									7.825	1.9331	5.9	10	0	0	0	0	0	0	0	0	0	0	0	0	0	0	0
-154.199	71.1049	940	11.1193	0.781073	8.83333	12.75	-11.3651	0.457272	-12.2	0	29.43	0.571096	28.81	30	0.497857	0.136295	0.300338	0.634304	67.7714	4.43339	60	77.3	-19.2615	1.73185	-20	-15.2	0.194615	0.010824	0.19	0.22	5.05	1.17154	3.8	6.5	0.000977022	0.00393499	0	0.0328146	0.073251	0.0821112	0	0.326046	0	0	0	0	0	0	0
-154.199	69.1049	941	17.3523	3.4508	12.5	27.75	-10.0888	0.394862	-12.3958	-8.53333	38	0	38	38	0.750755	0.519212	0.20586	1.26974	65.4357	5.12495	56.6	72.7	-15.865	1.58817	-20	-15.2	0.1865	0.0152561	0.12	0.19	5.1	1.25897	3.7	6.5	0.17096	0.121366	5.59504e-07	0.462873	1.18431	0.571035	0.285355	2.3933	0	0	0	0	0	0	0
-154.199	67.1049	942	29.1717	2.79917	22	39.8333	-6.98041	1.83769	-11.6833	-3.725	38	0	38	38	0.834475	0.197982	0.523057	1.07344	64.2214	9.8659	50.2	81.7	-16.1725	2.7025	-20	-11.8	0.15225	0.063894	0.01	0.19	1.63	1.62962	0.01	3.5	0.793649	0.292081	0.350536	1.63666	3.91561	0.874475	2.39235	6.08426	0.0258857	0.0407914	0	0.188564	0.000475652	0.00215178	0
-154.199	65.1049	943	33.7238	2.51456	30	41.9167	-3.34942	0.720728	-6.39167	-2.04167	34	0	34	34	0.843673	0.404779	0.157942	1.19424	71.9643	6.84226	52.5	81.2	-14.4333	1.15566	-15.2	-12.5	0.15	0.06	0.01	0.19	0.45	0.364005	0	1	1.18954	0.436724	0.682252	2.50169	5.84127	1.01204	4.48684	8.65965	0.375396	0.195329	0.0779526	0.90449	0.331028	0.317002	0.000522797
-154.199	63.1049	944	34.068	2.92335	29.75	49.25	-2.57318	0.539248	-6.52083	-1.55	33.6975	0.828111	32.81	34.91	0.897448	0.355625	0.489058	1.26287	77.6	9.71656	62.3	97.3	-15.1325	0.421537	-15.2	-12.5	0.1875	0.0156125	0.09	0.19	1.025	0.898262	0.3	2.5	0.623612	0.304197	0.193362	1.45759	4.91378	1.0776	3.00651	7.37712	0.903006	0.356611	0.333614	1.74941	3.04047	1.5475	0.810856
-154.199	61.1049	945	47.3839	5.82493	35.3333	65.25	-2.34181	1.62155	-8.26667	1.92917	34.77	4.40378	27.18	38.01	0.411005	0.412477	0	1.03981	76.2429	6.58675	64.8	89.2	-15.005	0.99623	-20	-12.5	0.145897	0.0760809	0.01	0.19	0.0325	0.0389711	0.01	0.1	0.928162	0.50821	0.173874	2.20865	4.26497	0.823171	2.71268	6.01483	1.29246	0.537335	0.545307	3.23324	12.3532	3.01641	6.61073
-154.199	59.1049	946	75.2293	12.7309	44.0833	100.917	0.888017	1.25367	-4.20833	4.925	36.12	2.17164	32.84	38.16	0.783908	0.362566	0.372527	1.34639	78.8714	11.3801	64.7	108.4	-14.3577	1.52421	-20	-12.5	0.1148	0.0823709	0.01	0.22	2.525	1.41488	0.1	3.5	2.84568	0.585469	1.60764	3.92139	6.00016	0.622577	4.46643	6.99768	6.49085	2.50928	1.97127	11.9656	20.5736	1.37954	17.3396
-154.199	57.1049	947	110.969	12.9193	82.25	136.333	3.44009	0.939399	0.191667	6.6625	27.6725	3.69401	23.87	31.95	0.694488	0.422844	0.123815	1.16869	75.4286	11.0349	47.4	91.5	-14.9067	0.630837	-15.2	-13	0.168	0.0624179	0.01	0.22	1.175	1.11285	0.01	3	3.49756	0.282882	3.02862	4.10238	6.51253	0.398171	5.54485	7.1466	14.2433	1.6613	10.1607	16.8137	17.6839	2.74506	11.2648
-154.199	55.1049	948									10.1825	3.85558	7.88	16.86	0.52441	0.11854	0.32517	0.637391	73.1429	12.927	47.8	95.4									2.025	1.7322	0.74	5	2.19938	0.498399	1.15302	3.11361	3.98816	0.83752	2.55849	5.62477	13.8358	1.68909	9.84769	16.6721	6.59915	3.23937	1.03421
-154.199	53.1049	949									7.2525	0.426167	6.98	7.99	0.0883857	0.144543	0	0.338516	70.3	6.2038	59.1	79.9									0.3425	0.122551	0.19	0.52	0.468992	0.347543	0.00271191	1.30326	1.45079	0.514747	0.548464	2.49362	5.35471	2.49159	1.24081	10.5351	0.203407	0.367752	0
-154.199	51.1049	950									7.0325	0.0562917	6.94	7.09	0.0588043	0.101852	0	0.235217	73.6	4.62262	66.3	80.9									0.365	0.0986154	0.22	0.47	0.00979658	0.020478	0	0.105077	0.223016	0.165298	0.0015717	0.671582	0.178434	0.27503	0	1.19885	0	0	0
-154.199	49.1049	951									6.9675	0.0408504	6.9	7.01	0	0	0	0	71.0357	4.10481	63.7	78.8									0.265	0.055	0.2	0.35	0	0	0	0	0.00140057	0.00514281	0	0.0416734	0	0	0	0	0	0	0
-154.199	47.1049	952									6.96	0.0282842	6.92	7	0	0	0	0	72.6714	5.32104	65.6	85.1									0.2325	0.0129904	0.22	0.25	0	0	0	0	0	0	0	0	0	0	0	0	0	0	0
-154.199	45.1049	953									7.03	0.0655743	6.98	7.14	0.0241005	0.0417433	0	0.0964019	74.4786	6.90612	64.1	85.1									0.1375	0.056734	0.08	0.22	0	0	0	0	0	0	0	0	0	0	0	0	0	0	0
-154.199	43.1049	954									6.995	0.00500011	6.99	7	0.431142	0.22266	0.101163	0.639162	66.8714	4.49419	54.3	72.5									0.05	0	0.05	0.05	0	0	0	0	0	0	0	0	0	0	0	0	0	0	0
-154.199	41.1049	955									6.97	0.0406201	6.9	7	0.161582	0.18484	0	0.450106	66.6714	4.06508	61.2	75									0.05	0	0.05	0.05	0	0	0	0	0	0	0	0	0	0	0	0	0	0	0
-154.199	39.1049	956									7.0575	0.0944391	6.92	7.15	2.31799	0.293009	1.93264	2.73742	67.4929	8.5144	52.1	81.4									0.05	0	0.05	0.05	0	0	0	0	0	0	0	0	0	0	0	0	0	0	0
-154.199	37.1049	957									7.0425	0.0471035	7	7.12	0.88752	0.279158	0.627881	1.30399	59.1786	4.18265	52.3	65.3									0.05	0	0.05	0.05	0	0	0	0	0	0	0	0	0	0	0	0	0	0	0
-154.199	35.1049	958									6.965	0.0622494	6.86	7.02	0.157433	0.160302	0	0.357562	59.95	1.82942	56.4	63.1									0.05	0	0.05	0.05	0	0	0	0	0	0	0	0	0	0	0	0	0	0	0
-154.199	33.1049	959									7.005	0.0460978	6.95	7.06	0	0	0	0	61.6929	2.76288	59.1	67.3									0.075	0.0165831	0.05	0.09	0	0	0	0	0	0	0	0	0	0	0	0	0	0	0
-154.199	31.1049	960									6.9675	0.0481535	6.93	7.05	0.236199	0.236982	0	0.499624	60.9143	2.07291	57.3	65.3									0.1175	0.0178536	0.1	0.14	0	0	0	0	0	0	0	0	0	0	0	0	0	0	0
-154.199	29.1049	961									7.05	0.0308219	7.01	7.08	1.7947	0.514372	1.23846	2.47051	61.35	2.50848	56.9	68.1									0.11	0.0212132	0.09	0.14	0	0	0	0	0	0	0	0	0	0	0	0	0	0	0
-154.199	27.1049	962									6.8975	0.229606	6.5	7.04	0	0	0	0	60.6429	4.51707	47.2	66.3									0.155	0.0415331	0.1	0.2	0	0	0	0	0	0	0	0	0	0	0	0	0	0	0
-154.199	25.1049	963									8.0375	0.772476	7.18	8.89	0	0	0	0	53.85	4.49011	44.8	58.2									0.195	0.00866025	0.18	0.2	0.00563467	0.0139734	0	0.0835626	0.0267333	0.0413527	0	0.164996	0.0045297	0.0116737	0	0.0701585	0.1679	0.28437	0
-154.199	23.1049	964									10.715	0.925918	9.6	12.17	0.351989	0.394402	0	0.955601	56.8429	2.92324	53	65.3									0.1575	0.0496865	0.09	0.21	0.233575	0.138038	0.0138938	0.552751	0.42565	0.155194	0.131489	0.741179	0.408814	0.255329	0.0213335	1.01131	3.44537	1.93769	0.341292
-154.199	21.1049	965									11.7525	2.716	7.66	14.51	0.556807	0.543662	0	1.39786	58.5929	4.47748	49.8	65.4									0.0575	0.00829156	0.05	0.07	0.566624	0.150651	0.268772	0.850291	0.861435	0.0903522	0.642135	0.999211	1.34867	0.26139	0.773582	1.82306	8.14471	2.02705	4.3097
-154.199	19.1049	966	216.136	26.691	166.917	291.333	21.5204	1.73324	17.1875	24.9458	9.1225	1.74956	6.97	11.85	0	0	0	0	55.3643	10.5796	25	64.8	-12.5	0	-12.5	-12.5	0.09	1.38778e-17	0.09	0.09	0.06	0.0173205	0.05	0.09	0.520115	0.153664	0.240367	0.809338	0.801193	0.110566	0.54234	0.987983	1.61767	0.191171	1.1958	1.92028	7.74089	1.82416	4.42503
-154.199	17.1049	967									6.9075	0.259169	6.52	7.25	0.0778673	0.13487	0	0.311469	62.1143	3.31185	58.3	72.5									0.0925	0.0216506	0.06	0.12	0.157138	0.11876	0	0.455074	0.310064	0.14899	0.0534338	0.628363	0.915354	0.290463	0.353313	1.51865	3.26022	1.42464	0.91908
-154.199	15.1049	968									7.8375	0.473095	7.38	8.55	0.531432	0.465938	0	1.16616	59.7	1.74315	56.2	62.9									0.0825	0.0108972	0.07	0.1	0.000553298	0.00254191	0	0.0234066	0.00658994	0.0150537	0	0.0736653	0.120585	0.116594	0	0.458996	0.303047	0.339245	0
-154.199	13.1049	969									7.0525	0.0147902	7.03	7.07	0.386387	0.410361	0	0.968229	59.9429	2.29618	55.9	64.4									0.14	0.0187083	0.12	0.17	0	0	0	0	0	0	0	0	0	0	0	0	2.0185e-07	3.30021e-06	0
-154.199	11.1049	970									7.02	0.0514781	6.94	7.07	0.109576	0.189792	0	0.438305	61.0143	3.29867	56.8	68.3									0.2075	0.00433012	0.2	0.21	0	0	0	0	0	0	0	0	0	0	0	0	0	0	0
-154.199	9.10487	971									6.9025	0.0944391	6.76	7.02	0.134212	0.200331	0	0.478756	61.1286	4.05875	51.4	68.4									0.195	0.0206155	0.17	0.22	0	0	0	0	0	0	0	0	0	0	0	0	0	0	0
-154.199	7.10487	972									6.9925	0.0227762	6.97	7.02	0	0	0	0	60.1357	2.92419	55.8	65.5									0.23	0.0367423	0.19	0.28	0	0	0	0	0	0	0	0	0	0	0	0	0	0	0
-154.199	5.10487	973									6.995	0.0269259	6.95	7.02	0	0	0	0	60.0286	2.46009	56.9	64.1									0.365	0.065	0.28	0.45	0	0	0	0	0	0	0	0	0	0	0	0	0	0	0
-154.199	3.10487	974									7.0425	0.00433023	7.04	7.05	0.616941	0.114328	0.489337	0.752834	57.3571	3.30556	51.9	62.3									0.345	0.0438748	0.3	0.41	0	0	0	0	0	0	0	0	0	0	0	0	0	0	0
-154.199	1.10487	975									7.0225	0.108253	6.9	7.14	0	0	0	0	57.7929	2.75538	53.5	64.4									0.2525	0.0268095	0.21	0.28	0	0	0	0	0	0	0	0	0	0	0	0	0	0	0
-154.199	-0.895126	976									6.915	0.0229128	6.88	6.94	0	0	0	0	59.5071	3.08903	55.6	67.6									0.2	0.0308221	0.16	0.23	0	0	0	0	0	0	0	0	0	0	0	0	0	0	0
-154.199	-2.89513	977									7.07	0.0591607	6.98	7.14	0	0	0	0	60.65	4.70847	55	69.3									0.145	0.0364005	0.1	0.19	0	0	0	0	0	0	0	0	0	0	0	0	0	0	0
-154.199	-4.89513	978	55.8333	7.10543e-15	55.8333	55.8333					7.16	0.0644205	7.06	7.23	0.381129	0.100628	0.25978	0.501892	62.7571	3.25921	57	67.7									0.135	0.0269258	0.11	0.18	0	0	0	0	0	0	0	0	0	0	0	0	0	0	0
-154.199	-6.89513	979									6.9975	0.0683284	6.93	7.11	0	0	0	0	61.4214	5.2014	54.4	75.2									0.1575	0.0438035	0.1	0.2	0	0	0	0	3.28084e-05	0.000312157	0	0.00428441	0	0	0	0	0	0	0
-154.199	-8.89513	980									7.0875	0.0701337	7.01	7.18	0	0	0	0	58.2357	3.51499	53.1	63.7									0.1725	0.0530919	0.11	0.23	0	0	0	0	2.29705e-07	4.26658e-06	0	7.94779e-05	0	0	0	0	0	0	0
-154.199	-10.8951	981									6.835	0.0653834	6.75	6.93	0	0	0	0	54.5643	3.99546	43.5	59.9									0.175	0.0403113	0.13	0.22	0	0	0	0	0	0	0	0	0	0	0	0	0	0	0
-154.199	-12.8951	982									6.9025	0.0192029	6.87	6.92	0	0	0	0	56.3857	3.70557	50.9	62.4									0.17	0.0777818	0.11	0.3	0	0	0	0	0	0	0	0	0	0	0	0	0	0	0
-154.199	-14.8951	983	161.333	0	161.333	161.333	26.9701	0.0379918	26.9125	27.025	7.0325	0.04603	6.97	7.09	0.491332	0.141525	0.303151	0.634126	58.6714	2.15189	53.6	62.8									0.2425	0.14906	0.09	0.42	0	0	0	0	0	0	0	0	0	0	0	0	0.0150906	0.0310695	0
-154.199	-16.8951	984	163.048	1.75586	159.333	164.667	26.7286	0.26593	26.5375	27.5958	6.995	0.0512348	6.95	7.08	0	0	0	0	59.1071	3.13493	54.1	66.1									0.16	0.121037	0.05	0.36	0	0	0	0	0	0	0	0	0	0	0	0	0.124581	0.163088	0
-154.199	-18.8951	985									7.1425	0.129301	6.96	7.3	0	0	0	0	61.7571	2.468	58.2	65.5									0.09	0.0474342	0.02	0.15	0	0	0	0	0	0	0	0	0	0	0	0	0.156195	0.169637	0
-154.199	-20.8951	986	160.125	0.541672	159.583	160.667	24.449	0.225527	24.2125	24.8208	6.97	0.0552268	6.88	7.03	0	0	0	0	64.0143	3.37255	55.3	70.3									0.1775	0.00829156	0.17	0.19	0	0	0	0	0	0	0	0	0	0	0	0	0.336046	0.150949	0.0851402
-154.199	-22.8951	987									7.085	0.0384057	7.03	7.13	0	0	0	0	65.2571	2.04685	61.1	68.1									0.19	0	0.19	0.19	0	0	0	0	0	0	0	0	0	0	0	0	0.429529	0.155232	0.138581
-154.199	-24.8951	988									7.0825	0.0649519	6.98	7.16	0	0	0	0	64.7429	2.29711	56.8	66.9									0.1875	0.00433012	0.18	0.19	0.000182606	0.000919089	0	0.0081888	0	0	0	0	0	0	0	0	0.191783	0.129042	0.00569542
-154.199	-26.8951	989									6.945	0.0455521	6.9	7	0.148516	0.162884	0	0.391628	61.45	2.91345	57.4	67.1									0.15	0.0308221	0.11	0.18	0.00398721	0.0108874	0	0.0659935	0	0	0	0	0	0	0	0	0.00571627	0.0141887	0
-154.199	-28.8951	990									7.11	0.067082	7	7.18	0	0	0	0	60.1643	2.82605	56.3	66.5									0.125	0.047697	0.07	0.19	0.000433897	0.00191875	0	0.0177028	0	0	0	0	0	0	0	0	0	0	0
-154.199	-30.8951	991									7.3225	0.11987	7.19	7.49	0	0	0	0	59.5571	1.82706	56.9	63									0.0975	0.00829156	0.09	0.11	0	0	0	0	0	0	0	0	0	0	0	0	0	0	0
-154.199	-32.8951	992									7.1925	0.0163936	7.18	7.22	0	0	0	0	54.1929	2.56695	51.5	58.6									0.08	0	0.08	0.08	0	0	0	0	0	0	0	0	0	0	0	0	0	0	0
-154.199	-34.8951	993									7.0875	0.0521415	7.01	7.14	0	0	0	0	51.25	0.773443	49.9	52.4									0.085	0.005	0.08	0.09	0	0	0	0	0	0	0	0	0.00699426	0.0160474	0	0.0889423	0	0	0
-154.199	-36.8951	994									7.1875	0.0928371	7.05	7.31	0	0	0	0	51.7071	1.90805	49.8	55.8									0.09	0	0.09	0.09	0	0	0	0	0	0	0	0	0.277914	0.145045	0.0306362	0.608138	0	0	0
-154.199	-38.8951	995									7.0975	0.0501871	7.02	7.16	0	0	0	0	57.3	4.47405	48.5	64.9									0.0875	0.00829156	0.08	0.1	0	0	0	0	0	0	0	0	0.68133	0.136838	0.410409	0.921892	0	0	0
-154.199	-40.8951	996									7.1025	0.0580409	7.04	7.17	0	0	0	0	54.2929	3.7716	48.9	58.7									0.0975	0.00829156	0.09	0.11	0	0	0	0	0	0	0	0	0.672177	0.138434	0.394575	0.91637	0	0	0
-154.199	-42.8951	997									7.0825	0.0363146	7.02	7.11	0	0	0	0	47.7	8.96485	17.9	55.2									0.0925	0.00829156	0.08	0.1	0	0	0	0	0	0	0	0	0.2615	0.142699	0.0224257	0.587847	0	0	0
-154.199	-44.8951	998									7.2275	0.117127	7.12	7.41	0	0	0	0	55.8071	4.3737	44.6	63.1									0.09	0	0.09	0.09	0	0	0	0	0	0	0	0	0.0051567	0.0128059	0	0.0741538	0	0	0
-154.199	-46.8951	999									7.15	0.141421	6.99	7.31	0.138698	0.149729	0	0.386611	59.4214	9.56834	30.7	71.7									0.08	0.00707107	0.07	0.09	0	0	0	0	0	0	0	0	0	0	0	0	0	0	0
-154.199	-48.8951	1000									7.0825	0.0609816	6.99	7.16	0.00761072	0.0131822	0	0.0304429	70.4	4.31145	64.4	82.8									0.0925	0.00433013	0.09	0.1	0	0	0	0	0	0	0	0	0	0	0	0	0	0	0
-154.199	-50.8951	1001									6.89	0.294449	6.42	7.14	0.341343	0.262961	0	0.720892	72.6143	6.30554	64.5	90.2									0.095	0.005	0.09	0.1	0	0	0	0	0	0	0	0	0	0	0	0	0	0	0
-154.199	-52.8951	1002									7.185	0.276993	6.93	7.62	1.44962	0.183908	1.25723	1.68751	84.9786	10.0801	71.3	100.4									0.09	0	0.09	0.09	0.0512534	0.124157	0	0.761309	0	0	0	0	0.0821363	0.0850432	0	0.330446	0	0	0
-154.199	-54.8951	1003									7.095	0.0743302	7.02	7.2	0.12376	0.135579	0	0.325815	106.643	9.89659	82.3	120.8									0.0775	0.00829156	0.07	0.09	1.3166	1.13443	1.11556e-05	4.01619	0.0184462	0.0560301	0	0.429032	0.478796	0.155002	0.177919	0.784082	0	0	0
-154.199	-56.8951	1004									7.02	0.0547722	6.94	7.08	0.0902765	0.156364	0	0.361106	105.464	18.8869	55.7	129.9									0.0425	0.00433013	0.04	0.05	2.55703	1.50772	0.127139	6.0353	1.46559	1.32546	0.00598342	4.96699	0.688326	0.144423	0.392633	1.01606	0	0	0
-154.199	-58.8951	1005									6.955	0.0756637	6.84	7.05	0.439884	0.209087	0.131448	0.632549	126.743	41.3653	69.4	240.5									0.04	0	0.04	0.04	1.32087	1.14225	0.0100876	4.0145	4.81215	2.10175	1.3678	9.54852	0.44656	0.176775	0.12992	0.840468	0	0	0
-154.199	-60.8951	1006									6.955	0.060208	6.89	7.02	0.509767	0.318924	0	0.878241	459.371	513.805	132.3	1907.5									0.0375	0.00433013	0.03	0.04	0.141771	0.141789	0	0.749835	5.97278	1.06044	4.08677	8.9989	0.0558531	0.0691568	0	0.280481	0	0	0
-154.199	-62.8951	1007									6.8875	0.0701337	6.77	6.95	0.550141	0.314847	0.0525397	0.889739	492.543	404.829	172.6	1450.8									0.04	0	0.04	0.04	0.143496	0.157458	0	0.642068	4.25689	1.42802	1.4969	8.13388	0	0	0	0	0	0	0
-154.199	-64.8951	1008									7.0575	0.0825756	6.96	7.18	1.76383	0.129201	1.61763	1.92237	119.971	27.9507	100.4	193.3									0.045	0.005	0.04	0.05	0.0315604	0.0572481	0	0.237747	1.71427	1.24391	0.186303	4.88829	0	0	0	0	0	0	0
-152.467	78.1049	1009									12.195	2.285	9.91	14.48					63.0429	9.38789	53.1	89.1									4.5	0	4.5	4.5	0	0	0	0	0	0	0	0	0	0	0	0	0	0	0
-152.467	76.1049	1010									12.925	0.00500011	12.92	12.93					53.5071	5.18218	48	69.1									5.75	0.25	5.5	6	0	0	0	0	0	0	0	0	0	0	0	0	0	0	0
-152.467	74.1049	1011									11.79	1.19	10.6	12.98					54.0286	5.53385	44.8	67.9									5.9	0	5.9	5.9	0	0	0	0	0	0	0	0	0	0	0	0	0	0	0
-152.467	72.1049	1012									19.26	7.21	12.05	26.47	0.577977	0.0304721	0.539934	0.614442	55.2929	8.80701	36.2	69.4									7.875	0.625	7.25	8.5	0	0	0	0	3.62097e-05	0.000323265	0	0.00463486	0	0	0	0	0	0	0
-152.467	70.1049	1013	12.1413	1.23752	9.58333	15.75	-10.9194	0.474508	-12.2125	0	33.995	4.005	29.99	38	0.3953	0.125508	0.269792	0.520808	69.4214	8.45587	57	87.1	-15.65	1.39911	-20	-15.2	0.190937	0.00521978	0.19	0.22	4.85	1.35	3.5	6.2	0.067028	0.112967	0	0.583724	0.38409	0.40748	0	1.77498	0	0	0	0	0	0	0
-152.467	68.1049	1014	23.3054	3.99978	14.75	31.0833	-9.37637	1.00219	-12.475	-6.32917	37.5	0.5	37	38	1.2533	0.205241	1.04806	1.45854	64.0071	15.2702	44.8	99	-16.4222	2.73324	-20	-11.8	0.162778	0.05178	0.06	0.19	2.055	2.045	0.01	4.1	1.30827	0.773227	0.111356	3.16864	3.92642	1.691	1.21124	8.18017	0.00555413	0.0140143	0	0.089417	0.0014187	0.00578663	0
-152.467	66.1049	1015	30.1547	2.21682	26.4167	37.25	-5.12823	0.926013	-7.89167	-3.07917	35.5	1.5	34	37	2.24602	0.293258	1.95276	2.53928	69.7786	7.42401	57.4	80.2	-14.7125	0.97293	-15.2	-12.5	0.1615	0.0558368	0.01	0.19	2.505	2.495	0.01	5	3.33406	0.997095	1.61325	5.56269	9.45531	2.16705	5.46047	14.0492	0.495257	0.350632	0.0452498	1.51991	0.240563	0.232194	0
-152.467	64.1049	1016	30.1792	2.23869	26.4167	39.75	-3.2671	0.402287	-4.58333	-2.08333	35.955	0.0450001	35.91	36	0.501259	0.0407935	0.460465	0.542052	85.2357	13.147	68.3	108.4	-14.9231	0.819149	-15.2	-12.5	0.179744	0.0303389	0.09	0.19	1.1	0.9	0.2	2	3.20204	1.0329	1.4925	5.47281	10.795	2.14878	7.00702	15.6392	1.90786	0.679557	0.77085	3.36725	1.97156	0.770167	0.55589
-152.467	62.1049	1017	48.2221	6.59106	33	64.9167	-2.95552	1.8703	-10.9	1.925	33.3	4.79	28.51	38.09	0.469593	0.469593	0	0.939185	78.8	9.93824	65.3	99.6	-15.2889	1.83799	-20	-11.8	0.132187	0.0813071	0.01	0.19	0.01	0	0.01	0.01	1.73359	0.685955	0.526585	3.41387	8.14661	1.5221	5.422	11.5345	2.53582	0.577449	1.55198	3.88673	6.26928	1.82663	3.52269
-152.467	60.1049	1018	64.8477	4.10544	51.75	84.9167	-0.30756	2.47763	-7.73333	4.80417	42.63	2.97	39.66	45.6	0.22042	0.22042	0	0.440839	73.85	6.70285	60.1	83.2	-16.0579	2.4027	-20	-14.1	0.1	0.09	0.01	0.19	3.5	2.5	1	6	2.94219	0.6453	1.5416	4.00977	7.24205	0.742769	5.60044	8.60052	4.91861	1.88719	1.98409	8.97857	12.8775	2.56796	8.30113
-152.467	58.1049	1019	133.132	12.4005	93.4167	156	3.78264	0.912369	0.345833	6.53333	33.47	6.42	27.05	39.89	0.699975	0.123538	0.576437	0.823513	69.7929	7.64213	56.3	83.4	-14.64	1.04135	-15.2	-11.8	0.141	0.0759539	0.01	0.19	0.8	0	0.8	0.8	4.22432	0.145808	3.73303	4.41325	7.26872	0.171079	6.88384	7.68928	13.0432	2.0152	8.79809	16.4181	13.5758	3.03657	7.78075
-152.467	56.1049	1020	135.125	0.958328	134.167	136.083					15.195	7.245	7.95	22.44	0.552585	0.0563046	0.49628	0.60889	73.85	11.9148	48.4	96.8	-15.2	0	-15.2	-15.2	0.19	0	0.19	0.19	3.12	1.88	1.24	5	3.11394	0.606427	1.8177	4.11551	5.70192	0.776209	4.12704	6.94827	16.6251	0.542075	14.9037	17.3427	6.45256	3.09015	1.27886
-152.467	54.1049	1021									6.965	0.0350001	6.93	7	0	0	0	0	70.1643	6.71604	58.3	80.2									0.32	0.14	0.18	0.46	0.808361	0.502729	0.0502159	1.94203	2.64981	0.687286	1.5267	4.0724	10.694	2.55415	5.69869	15.158	0.48017	0.730867	0
-152.467	52.1049	1022									7.02	0	7.02	7.02	0.525452	0.0835636	0.441888	0.609015	76.8071	3.34802	68.7	82.4									0.135	0.005	0.13	0.14	0.00946862	0.0250031	0	0.156025	0.85785	0.299167	0.360478	1.50667	1.85602	1.6271	0.0161466	5.66733	0	0	0
-152.467	50.1049	1023									6.915	0.0149999	6.9	6.93	0.0640564	0.0640564	0	0.128113	66.9786	4.2462	55.7	74.9									0.13	0.02	0.11	0.15	0	0	0	0	0.12101	0.106012	0	0.373613	0.00077236	0.00314407	0	0.022009	0	0	0
-152.467	48.1049	1024									7	0.0500002	6.95	7.05	0.142414	0.142414	0	0.284828	65.4643	6.00995	50.6	75.4									0.135	0.025	0.11	0.16	0	0	0	0	0	0	0	0	0	0	0	0	0	0	0
-152.467	46.1049	1025									6.975	0.0149999	6.96	6.99	0	0	0	0	69.5286	8.38753	52.5	88.4									0.14	0.04	0.1	0.18	0	0	0	0	0	0	0	0	0	0	0	0	0	0	0
-152.467	44.1049	1026									7.1	0.05	7.05	7.15	0.482302	0.153784	0.328518	0.636086	70.3714	4.66942	64.9	85.5									0.07	0.02	0.05	0.09	0	0	0	0	0	0	0	0	0	0	0	0	0	0	0
-152.467	42.1049	1027									6.94	0.00999999	6.93	6.95	0	0	0	0	67.9643	7.87261	49.6	82.1									0.05	0	0.05	0.05	0	0	0	0	0	0	0	0	0	0	0	0	0	0	0
-152.467	40.1049	1028									6.955	0.0450001	6.91	7	1.74781	0.754509	0.993304	2.50232	65.7214	5.57125	49.7	75.8									0.05	0	0.05	0.05	0	0	0	0	0	0	0	0	0	0	0	0	0	0	0
-152.467	38.1049	1029									7.06	0.0999999	6.96	7.16	1.35559	0.572913	0.78268	1.92851	56.2571	6.95267	39.9	64.4									0.05	0	0.05	0.05	0	0	0	0	0	0	0	0	0	0	0	0	0	0	0
-152.467	36.1049	1030									6.9	0.02	6.88	6.92	0.318843	0.318843	0	0.637686	58.8214	3.05221	50.6	63.7									0.05	0	0.05	0.05	0	0	0	0	0	0	0	0	0	0	0	0	0	0	0
-152.467	34.1049	1031									7.02	0.00999999	7.01	7.03	0	0	0	0	59.3143	2.61912	52.9	63.5									0.065	0.005	0.06	0.07	0	0	0	0	0	0	0	0	0	0	0	0	0	0	0
-152.467	32.1049	1032									6.885	0.0150001	6.87	6.9	0	0	0	0	62.0286	2.57028	58.4	66.9									0.12	0.02	0.1	0.14	0	0	0	0	0	0	0	0	0	0	0	0	0	0	0
-152.467	30.1049	1033									7.075	0.0150001	7.06	7.09	1.66771	0.743822	0.923888	2.41153	60.0071	3.79162	51	65.8									0.145	0.045	0.1	0.19	0	0	0	0	0	0	0	0	0	0	0	0	0	0	0
-152.467	28.1049	1034									6.945	0.0350001	6.91	6.98	0.343297	0.343297	0	0.686595	58.7357	5.15359	48.3	68									0.16	0	0.16	0.16	0	0	0	0	0	0	0	0	0	0	0	0	0	0	0
-152.467	26.1049	1035									7.345	0.355	6.99	7.7	0	0	0	0	56.85	4.4105	46.3	63.3									0.185	0.005	0.18	0.19	0	0	0	0	0	0	0	0	0	0	0	0	0	0	0
-152.467	24.1049	1036									8.555	0.285	8.27	8.84	0	0	0	0	53.1643	5.24426	41.3	60.3									0.185	0.005	0.18	0.19	0.00185917	0.00593687	0	0.0416291	0.0539336	0.066176	0	0.26886	0.00803374	0.0213103	0	0.136134	0.0594228	0.134752	0
-152.467	22.1049	1037									9.89	0.51	9.38	10.4	1.79905	0.370552	1.4285	2.1696	57.0429	4.91742	44.9	69.1									0.07	0.02	0.05	0.09	0.07598	0.0810698	0	0.28673	0.366515	0.154077	0.0984387	0.675062	0.335575	0.239656	0.00331813	0.904521	1.41305	1.20689	0.0136545
-152.467	20.1049	1038									8.46	0.52	7.94	8.98	0.179591	0.179591	0	0.359182	60.6214	2.26438	57	65.3									0.06	0.01	0.05	0.07	0.140775	0.112796	0	0.427862	0.526389	0.153373	0.229776	0.830033	0.800465	0.295311	0.266613	1.41921	2.87712	1.51117	0.559507
-152.467	18.1049	1039									6.95	0.00999999	6.94	6.96	0	0	0	0	61.3786	2.0675	57.7	64.5									0.05	0	0.05	0.05	0.0529719	0.065621	0	0.234752	0.294804	0.147389	0.0479178	0.613636	0.654589	0.274406	0.207983	1.22765	1.89145	1.08579	0.322225
-152.467	16.1049	1040									7.015	0.075	6.94	7.09	0.495337	0.133376	0.361961	0.628714	62.5643	3.95431	57	74.5									0.05	0	0.05	0.05	0.000165393	0.00101205	0	0.0104432	0.0226546	0.0372504	0	0.1739	0.163955	0.134665	0	0.555989	0.323275	0.354913	0
-152.467	14.1049	1041									6.945	0.00499988	6.94	6.95	1.05817	0.140396	0.917776	1.19857	60.2143	1.02738	58	62.3									0.075	0.015	0.06	0.09	0	0	0	0	0	0	0	0	0.000741743	0.00321214	0	0.0281904	0.000808009	0.00346089	0
-152.467	12.1049	1042									6.975	0.0149999	6.96	6.99	0	0	0	0	61.9643	3.50807	56.3	66.6									0.16	0.01	0.15	0.17	0	0	0	0	0	0	0	0	0	0	0	0	0	0	0
-152.467	10.1049	1043									7.025	0.0350001	6.99	7.06	0.972603	0.106321	0.866283	1.07892	63.0571	1.67661	60.2	66.1									0.18	0.01	0.17	0.19	0	0	0	0	0	0	0	0	0	0	0	0	0	0	0
-152.467	8.10487	1044									7.01	0.00999999	7	7.02	0	0	0	0	61.7571	2.28214	57.9	66.1									0.19	0.01	0.18	0.2	0	0	0	0	0	0	0	0	0	0	0	0	0	0	0
-152.467	6.10487	1045									7	0.02	6.98	7.02	0	0	0	0	62.0714	2.74133	57.7	67.8									0.25	0.01	0.24	0.26	0	0	0	0	0	0	0	0	0	0	0	0	0	0	0
-152.467	4.10487	1046									7.035	0.00499988	7.03	7.04	0.157299	0.157299	0	0.314598	61.8786	1.22776	60.4	64.4									0.315	0.025	0.29	0.34	0	0	0	0	0	0	0	0	0	0	0	0	0	0	0
-152.467	2.10487	1047									7.17	0	7.17	7.17	0.314967	0.314967	0	0.629935	61.4	1.71423	57.9	64.5									0.345	0.015	0.33	0.36	0	0	0	0	0	0	0	0	0	0	0	0	0	0	0
-152.467	0.104874	1048									6.97	0.0699999	6.9	7.04	0	0	0	0	61.5643	3.51153	56	66.5									0.305	0.015	0.29	0.32	0	0	0	0	0	0	0	0	0	0	0	0	0	0	0
-152.467	-1.89513	1049									6.855	0.0749998	6.78	6.93	0	0	0	0	57.2071	4.00847	49.7	63.3									0.19	0.05	0.14	0.24	0	0	0	0	0	0	0	0	0	0	0	0	0	0	0
-152.467	-3.89513	1050									6.935	0.135	6.8	7.07	0	0	0	0	59.95	3.21531	53.5	64.6									0.1	0	0.1	0.1	0	0	0	0	0.00335371	0.0118421	0	0.0913379	0	0	0	0	0	0	0
-152.467	-5.89513	1051									7.01	0.16	6.85	7.17	0	0	0	0	58.4714	1.89036	55.9	63.4									0.1	0	0.1	0.1	0	0	0	0	0.198586	0.249053	0	0.943547	0	0	0	0	0	0	0
-152.467	-7.89513	1052									7.02	0.04	6.98	7.06	0	0	0	0	56.5357	3.82354	51.5	64.4									0.1	0	0.1	0.1	0	0	0	0	0.359646	0.357679	0	1.34143	0	0	0	0	0	0	0
-152.467	-9.89513	1053									6.93	0.02	6.91	6.95	0	0	0	0	56.9	3.28829	51.6	61.4									0.1	0	0.1	0.1	0	0	0	0	0.104282	0.162754	0	0.640124	0	0	0	0	0	0	0
-152.467	-11.8951	1054	130	0	130	130	27.6604	0.076858	27.5792	27.7667	6.925	0.0350001	6.89	6.96	0	0	0	0	58.5357	3.29623	52.1	64.1									0.105	0.005	0.1	0.11	0	0	0	0	1.23241e-06	1.62028e-05	0	0.000223414	0	0	0	0	0	0	0
-152.467	-13.8951	1055									6.97	0.0600002	6.91	7.03	0.318772	0.318772	0	0.637544	62.4714	3.40429	54.8	67.1									0.1	0	0.1	0.1	0	0	0	0	0	0	0	0	0	0	0	0	0.115529	0.165765	0
-152.467	-15.8951	1056	157.318	1.86251	153.5	160.5	26.3351	0.335886	25.2042	26.7667	6.925	0.0449998	6.88	6.97	0.0485432	0.0485432	0	0.0970864	60.4714	2.677	55.7	64.4									0.075	0.015	0.06	0.09	0	0	0	0	0	0	0	0	0	0	0	0	1.13729	0.729497	0.141884
-152.467	-17.8951	1057									7.065	0.0450001	7.02	7.11	0	0	0	0	61.7	3.85968	56.5	72.2									0.03	0	0.03	0.03	0	0	0	0	0	0	0	0	0	0	0	0	1.88822	0.917227	0.40766
-152.467	-19.8951	1058									7.045	0.0149999	7.03	7.06	0	0	0	0	61.9429	2.61444	57	66.8									0.105	0.045	0.06	0.15	0	0	0	0	0	0	0	0	0	0	0	0	1.39039	0.675225	0.398997
-152.467	-21.8951	1059	154.75	0	154.75	154.75	23.4057	0.0688853	23.2958	23.5083	7.04	0.03	7.01	7.07	0	0	0	0	64.4071	2.70726	57.1	67.8									0.185	0.005	0.18	0.19	0	0	0	0	0	0	0	0	0	0	0	0	0.887063	0.135281	0.629084
-152.467	-23.8951	1060									7.015	0.075	6.94	7.09	0.116998	0.116998	0	0.233996	63.4643	3.38455	55.7	67.1									0.19	0	0.19	0.19	0.0323601	0.04721	0	0.190875	0	0	0	0	0	0	0	0	0.714015	0.131483	0.427962
-152.467	-25.8951	1061									7.13	0.0899999	7.04	7.22	0.0276066	0.0276066	0	0.0552132	63.1071	2.7899	59.1	67.4									0.185	0.005	0.18	0.19	0.184046	0.126449	0.00261448	0.479102	0	0	0	0	0	0	0	0	0.222725	0.136424	0.0114464
-152.467	-27.8951	1062									7.01	0.1	6.91	7.11	0.460048	0.0485453	0.411503	0.508594	58.1	2.81069	53.5	62.8									0.09	0.01	0.08	0.1	0.195564	0.129609	0.0057414	0.496196	0	0	0	0	0	0	0	0	0.00120247	0.00416346	0
-152.467	-29.8951	1063									7.185	0.0549998	7.13	7.24	0.0783478	0.0783478	0	0.156696	59.5643	2.93394	52.9	64.4									0.13	0.04	0.09	0.17	0.0431301	0.0573988	0	0.218885	0	0	0	0	0	0	0	0	0	0	0
-152.467	-31.8951	1064									7.22	0.0899999	7.13	7.31	0	0	0	0	56.8929	3.75661	51	67.6									0.08	0	0.08	0.08	0	0	0	0	0	0	0	0	0	0	0	0	0	0	0
-152.467	-33.8951	1065									6.965	0.075	6.89	7.04	0	0	0	0	52.3143	0.716995	51.3	54									0.08	0	0.08	0.08	0	0	0	0	0	0	0	0	0	0	0	0	0	0	0
-152.467	-35.8951	1066									7.015	0.0350001	6.98	7.05	0	0	0	0	51.3571	1.4927	49.2	54.7									0.075	0.005	0.07	0.08	0	0	0	0	0	0	0	0	0.00690643	0.016081	0	0.0893245	0	0	0
-152.467	-37.8951	1067									7.045	0.095	6.95	7.14	0	0	0	0	57.8071	5.30047	45.9	67.5									0.07	0.01	0.06	0.08	0	0	0	0	0	0	0	0	0.146794	0.115367	6.90893e-05	0.406524	0	0	0
-152.467	-39.8951	1068									7.13	0.02	7.11	7.15	0	0	0	0	55.3286	3.85773	48.3	59.8									0.09	0	0.09	0.09	0	0	0	0	0	0	0	0	0.269567	0.144271	0.0342072	0.58932	0	0	0
-152.467	-41.8951	1069									7.005	0.0350001	6.97	7.04	0	0	0	0	47.3714	6.92082	33.1	58.4									0.085	0.005	0.08	0.09	0	0	0	0	0	0	0	0	0.139084	0.113051	0	0.401642	0	0	0
-152.467	-43.8951	1070									7.055	0.0350001	7.02	7.09	0	0	0	0	53.9429	6.47398	40	59.8									0.085	0.005	0.08	0.09	0	0	0	0	0	0	0	0	0.00542364	0.0134503	0	0.0780375	0	0	0
-152.467	-45.8951	1071									7.05	0.0800002	6.97	7.13	0	0	0	0	53.9071	8.47268	35.5	64.3									0.085	0.005	0.08	0.09	0	0	0	0	0	0	0	0	0	0	0	0	0	0	0
-152.467	-47.8951	1072									7.21	0.0999999	7.11	7.31	0.634095	0.0321989	0.601896	0.666294	60.5286	8.21727	38.2	73									0.085	0.005	0.08	0.09	0	0	0	0	0	0	0	0	0	0	0	0	0	0	0
-152.467	-49.8951	1073									6.97	0.05	6.92	7.02	0.17013	0.17013	0	0.340261	71.8214	8.45553	54.3	94.2									0.09	0	0.09	0.09	0	0	0	0	0	0	0	0	0	0	0	0	0	0	0
-152.467	-51.8951	1074									7.055	0.165	6.89	7.22	0.444679	0.08915	0.355529	0.533828	73.2857	14.4442	31.7	90.6									0.095	0.005	0.09	0.1	0.0651139	0.148377	0	0.853461	0	0	0	0	0	0	0	0	0	0	0
-152.467	-53.8951	1075									7.005	0.105	6.9	7.11	1.02851	0.25162	0.776893	1.28013	92.2071	23.1001	35.3	114.6									0.095	0.005	0.09	0.1	2.7561	1.53871	0.25176	6.34819	0.00893774	0.03179	0	0.275119	0.0411782	0.0554018	0	0.215931	0	0	0
-152.467	-55.8951	1076									7.11	0.0599999	7.05	7.17	0	0	0	0	117.979	16.1526	75.5	140.9									0.06	0.01	0.05	0.07	7.05372	1.55609	3.9736	9.85096	2.58138	2.05632	0.0268121	8.12337	0.185052	0.127219	0.00346973	0.487712	0	0	0
-152.467	-57.8951	1077									7.085	0.00500011	7.08	7.09	0.285939	0.285939	0	0.571878	128.357	31.1275	61.8	161.4									0.045	0.005	0.04	0.05	7.05698	1.5544	4.07741	9.86368	9.91047	2.9241	4.45135	15.8282	0.170017	0.123346	0.0010217	0.463331	0	0	0
-152.467	-59.8951	1078									7.005	0.0250001	6.98	7.03	0.821542	0.186661	0.634881	1.0082	359.871	258.385	142.9	1075.5									0.03	0	0.03	0.03	2.75992	1.53782	0.242091	6.33119	12.4053	2.08199	8.3544	16.8107	0.0276198	0.0427112	0	0.17637	0	0	0
-152.467	-61.8951	1079									7.05	0.12	6.93	7.17	0.378045	0.115008	0.263037	0.493053	785.464	617.206	188.1	2195.5									0.035	0.005	0.03	0.04	0.0668178	0.14485	0	0.83885	7.62217	2.21357	3.43238	12.4643	0	0	0	0	0	0	0
-152.467	-63.8951	1080									6.995	0.145	6.85	7.14	1.35825	0.59205	0.766205	1.9503	149.543	24.5214	119	198.6									0.045	0.005	0.04	0.05	0	0	0	0	1.35431	1.02302	0.0863233	4.2951	0	0	0	0	0	0	0
-150.735	77.1049	1081									12.245	0.780561	11.21	13.01					52.65	3.90672	46.3	60.6									5.2	0.406202	4.7	5.6	0	0	0	0	0	0	0	0	0	0	0	0	0	0	0
-150.735	75.1049	1082									12.9925	0.0396076	12.94	13.04					54.5857	2.89257	50.4	59.7									5.8	0	5.8	5.8	0	0	0	0	0	0	0	0	0	0	0	0	0	0	0
-150.735	73.1049	1083									11.4525	0.905742	10.63	12.84					53.5571	2.38229	48.4	56.4									6.3625	0.528411	5.8	7.05	0.00189175	0.00621525	0	0.0417794	0.000655872	0.00287724	0	0.0242997	0	0	0	0	0	0	0
-150.735	71.1049	1084	12.1474	0.468482	11.1667	13.1667	-10.8549	0.188824	-11.5958	-10.5125	27.565	4.49026	23	33.71	0.548627	0.0346891	0.497896	0.592457	66.1071	9.78873	44.4	76.8	-15.2	0	-15.2	-15.2	0.19	0	0.19	0.19	5.125	2.16145	2.5	7.5	0.141822	0.136023	0	0.56614	0.222236	0.265579	0	1.21397	0	0	0	0	0	0	0
-150.735	69.1049	1085	17.0145	3.38984	11.9167	27.8333	-9.9422	0.439119	-12.4208	-8.65	42.9375	1.91487	40	45.35	1.29796	1.06175	0.231544	2.4608	62.0429	5.97611	49.9	72.6	-16.0195	1.80612	-20	-15.2	0.186829	0.0200535	0.06	0.19	5.2	0.902801	4.29	6.2	1.54555	0.826499	0.219211	3.63607	3.57772	1.88184	0.54023	8.17744	0.00141121	0.00512197	0	0.0419997	0.00320766	0.0110264	0
-150.735	67.1049	1086	27.5075	1.89831	23.0833	32.9167	-6.51723	1.56063	-11.9917	-4.23333	37	1.50321	35.3	38.58	2.27618	0.221541	2.09552	2.64381	69.0143	10.313	53.7	98.4	-15.18	2.30404	-20	-11.8	0.1285	0.0715035	0.01	0.19	0.3825	0.645189	0.01	1.5	5.08957	1.23521	2.59841	7.50102	11.931	2.82478	6.30642	17.7447	0.502042	0.426997	0.00430336	1.70761	0.379731	0.257068	0.00347033
-150.735	65.1049	1087	30.8956	2.11465	25.6667	36.6667	-4.19651	0.749881	-7.5125	-2.9	32.42	1.6478	30.09	34.63	1.61481	1.03578	0.584814	2.96106	82.6643	13.5444	60	111.4	-14.9057	0.779356	-15.2	-12.5	0.171143	0.0485075	0.01	0.19	0.455	0.614837	0.01	1.5	7.06176	0.950062	5.01053	8.7806	18.1429	2.22142	13.74	22.275	2.77811	0.893121	1.0628	4.63115	1.45557	0.426001	0.593255
-150.735	63.1049	1088	49.8302	7.87217	32.9167	70.0833	-3.54109	2.85246	-21.325	1.17083	35.85	2.3278	33.09	38.22	0.530027	0.0979257	0.369327	0.627303	79.3214	6.2213	69.1	92.3	-15.9561	2.09983	-20	-12.5	0.164	0.062619	0.01	0.27	1.2	0.803119	0.3	2	5.97665	1.42406	3.15884	8.63845	15.926	2.48548	11.289	20.8488	4.77143	0.866015	3.27937	6.80147	3.27476	0.572788	2.33008
-150.735	61.1049	1089	63.3245	7.49028	50.6667	84.5	1.42241	0.807449	-2.79583	4.10833	37.5325	8.11507	28.5	45.64	0.241966	0.176979	0	0.493532	75.3857	9.57727	66.3	94.6	-15.2812	0.929865	-20	-13	0.190968	0.00530054	0.19	0.22	3.375	1.98037	0.5	6	4.90959	1.18926	2.49616	7.28959	10.2178	1.24639	8.44494	13.7822	5.23404	1.08861	3.0734	7.67997	5.09084	1.34808	2.84038
-150.735	59.1049	1090	81.3435	10.4191	57.0833	111.25	1.49788	1.80682	-3.27917	6.18333	37.7025	3.3697	31.87	39.79	0.517024	0.274648	0.128847	0.868276	71.95	6.46438	57.6	80	-16.5091	2.13774	-20	-15.2	0.19	0	0.19	0.19	1.25	0.559017	0.5	2	4.91627	0.57504	3.99252	6.31223	7.82728	0.512385	6.68233	8.88337	8.74979	1.63836	5.53107	12.5439	5.75763	2.36672	1.76463
-150.735	57.1049	1091									19.0225	8.82983	7.78	28.79	0.360531	0.2728	0	0.639392	73.5143	7.18916	59.3	82									3.38	1.67865	1.39	5.5	3.50111	0.583582	2.13563	4.49068	6.0713	0.733373	4.54165	7.37192	13.2951	1.58402	10.0694	16.3085	2.97277	2.07976	0.200548
-150.735	55.1049	1092									7.51	0.535397	6.96	8.07	0.169187	0.198457	0	0.485078	80.0929	8.85579	68.8	100.2									0.515	0.311488	0.16	0.92	1.2434	0.666191	0.146092	2.77756	3.52036	0.85616	1.90712	5.4186	11.3746	2.3526	6.56271	15.5804	0.265864	0.432233	0
-150.735	53.1049	1093									6.92	0.0374165	6.88	6.98	0.286367	0.286671	0	0.591396	77	7.67603	56.6	88.7									0.0875	0.0147902	0.07	0.11	0.023009	0.0507413	0	0.314083	1.22596	0.414086	0.544049	2.30116	3.69642	2.24315	0.309455	9.20881	0	0	0
-150.735	51.1049	1094									6.975	0.0829155	6.9	7.1	0.316853	0.225206	0	0.555686	69.2214	4.38686	62.4	77.5									0.0725	0.0178536	0.05	0.09	0	0	0	0	0.321626	0.163829	0.0547769	0.754508	0.0580418	0.136296	0	0.850284	0	0	0
-150.735	49.1049	1095									7.0225	0.0521416	6.97	7.1	0.428965	0.196009	0.204901	0.63831	66.1643	4.46184	56.5	72									0.075	0.0180278	0.05	0.1	0	0	0	0	0.00831417	0.0180998	0	0.0921126	0	0	0	0	0	0	0
-150.735	47.1049	1096									7.04	0.034641	7.02	7.1	0.0419461	0.0726527	0	0.167784	68.1714	6.62543	53.6	78.5									0.1375	0.0356195	0.09	0.19	0	0	0	0	0	0	0	0	0	0	0	0	0	0	0
-150.735	45.1049	1097									6.9725	0.0108972	6.96	6.99	0.200455	0.200568	0	0.410437	67.4	7.00459	53.4	82.3									0.1025	0.0129904	0.09	0.12	0	0	0	0	0	0	0	0	0	0	0	0	0	0	0
-150.735	43.1049	1098									6.9975	0.0438035	6.94	7.04	0.312491	0.312495	0	0.62725	72.0571	9.22533	56	91									0.0475	0.00433013	0.04	0.05	0	0	0	0	0	0	0	0	0	0	0	0	0	0	0
-150.735	41.1049	1099									6.99	0.0731437	6.91	7.1	0.539929	0.548053	0	1.21282	70.7429	6.04515	56.9	85									0.05	0	0.05	0.05	0	0	0	0	0	0	0	0	0	0	0	0	0	0	0
-150.735	39.1049	1100									6.955	0.0729726	6.86	7.04	2.13229	0.483772	1.60941	2.84416	65.3	8.55745	54.4	83.4									0.05	0	0.05	0.05	0	0	0	0	0	0	0	0	0	0	0	0	0	0	0
-150.735	37.1049	1101									6.985	0.0782625	6.87	7.09	0.751931	0.139539	0.597782	0.904142	60.05	3.43444	54.9	68.8									0.05	0	0.05	0.05	0	0	0	0	0	0	0	0	0	0	0	0	0	0	0
-150.735	35.1049	1102									7.0125	0.0294746	6.97	7.04	0	0	0	0	59.1786	1.33212	56.7	61.7									0.08	0.0122475	0.06	0.09	0	0	0	0	0	0	0	0	0	0	0	0	0	0	0
-150.735	33.1049	1103									7.04	0.0678232	6.94	7.12	0	0	0	0	58.9	3.52359	51.5	65.5									0.0875	0.0108972	0.07	0.1	0	0	0	0	0	0	0	0	0	0	0	0	0	0	0
-150.735	31.1049	1104									6.9575	0.0311249	6.93	7.01	0.845874	0.85824	0	2.09226	57.6	1.95704	53.8	60.4									0.145	0.0217945	0.12	0.18	0	0	0	0	0	0	0	0	0	0	0	0	0	0	0
-150.735	29.1049	1105									6.975	0.0364007	6.93	7.03	1.14812	0.980885	0	2.15041	64.6214	7.95489	46.9	73.6									0.1375	0.0389711	0.1	0.19	0	0	0	0	0	0	0	0	0	0	0	0	0	0	0
-150.735	27.1049	1106									6.94	0.0751665	6.83	7.04	0	0	0	0	64.1071	7.31666	47.2	74.2									0.1475	0.0147902	0.13	0.17	0	0	0	0	0	0	0	0	0	0	0	0	0	0	0
-150.735	25.1049	1107									6.8875	0.0535607	6.82	6.94	0	0	0	0	58.2286	7.32193	43.7	73.8									0.1525	0.0178536	0.13	0.17	0	0	0	0	0	0	0	0	0	0	0	0	0	0	0
-150.735	23.1049	1108									7.0075	0.0192029	6.98	7.03	1.10161	0.953186	0	2.25541	54.9857	5.89841	38.2	62.9									0.1225	0.034187	0.09	0.17	0	0	0	0	0.0125826	0.0242416	0	0.102988	0.000494846	0.00219507	0	0.0208687	0.000537742	0.0024922	0
-150.735	21.1049	1109									7.0075	0.041458	6.97	7.07	1.77418	0.956696	0.669592	2.89694	61.45	3.02153	56.7	70.3									0.06	0.01	0.05	0.07	0.000212764	0.00127284	0	0.0136684	0.0818501	0.0851109	0	0.325965	0.0606607	0.0799451	0	0.326669	0.102487	0.17752	0
-150.735	19.1049	1110									7.075	0.0531507	7.02	7.15	0	0	0	0	58.8929	4.48226	47.4	62.8									0.11	0.00707107	0.1	0.12	8.28382e-05	0.000591438	0	0.00722364	0.0686509	0.0767267	0	0.290863	0.120808	0.116186	0	0.48429	0.190623	0.264439	0
-150.735	17.1049	1111									7.0525	0.0553962	7	7.14	0.316958	0.316963	0	0.636208	54.5643	7.9401	38.2	62.8									0.0775	0.0192029	0.05	0.1	0	0	0	0	0.00481482	0.0118516	0	0.0632087	0.0435276	0.0577409	0	0.214403	0.0396894	0.0743576	0
-150.735	15.1049	1112									7.02	0.03937	6.96	7.06	0.739532	0.423257	0.297153	1.174	61.0357	2.77582	57.3	67.8									0.0575	0.0129904	0.05	0.08	0	0	0	0	0	0	0	0	8.53258e-05	0.000611439	0	0.00824101	2.57607e-06	4.18509e-05	0
-150.735	13.1049	1113									7.02	0.0353554	6.96	7.05	0.344576	0.350595	0	0.780631	60.1286	2.36052	55.8	63.4									0.09	0.0308221	0.06	0.14	0	0	0	0	0	0	0	0	0	0	0	0	0	0	0
-150.735	11.1049	1114									6.9225	0.0746242	6.83	7.01	0.351024	0.3717	0	0.874925	60.5714	2.89468	53.1	65.2									0.14	0.0484768	0.09	0.21	0	0	0	0	0	0	0	0	0	0	0	0	0	0	0
-150.735	9.10487	1115									6.9625	0.0465699	6.9	7.03	0.423152	0.454361	0	1.08034	58.4643	2.63753	53.2	63.5									0.235	0.0304138	0.2	0.27	0	0	0	0	0	0	0	0	0	0	0	0	0	0	0
-150.735	7.10487	1116									7.0175	0.0227761	6.98	7.04	0	0	0	0	58.0571	3.6541	49.6	62.5									0.2725	0.0238485	0.24	0.3	0	0	0	0	0	0	0	0	0	0	0	0	0	0	0
-150.735	5.10487	1117									7.0325	0.0511737	6.99	7.12	0	0	0	0	59.9714	1.78663	56.8	63.8									0.3125	0.0258602	0.28	0.35	0	0	0	0	0	0	0	0	0	0	0	0	0	0	0
-150.735	3.10487	1118									7.08	0.0273861	7.04	7.11	0.536769	0.0701637	0.429648	0.614996	61.6143	2.12195	57.2	64.6									0.3775	0.0238485	0.35	0.41	0	0	0	0	0	0	0	0	0	0	0	0	0	0	0
-150.735	1.10487	1119									6.8975	0.0486697	6.84	6.97	0	0	0	0	62.9571	1.52161	60.7	65.6									0.415	0.015	0.39	0.43	0	0	0	0	0	0	0	0	0	0	0	0	0	0	0
-150.735	-0.895126	1120									6.8475	0.0843726	6.73	6.95	0	0	0	0	63.5286	2.73872	59.6	69.6									0.3	0.0367423	0.26	0.35	0	0	0	0	0	0	0	0	0	0	0	0	0	0	0
-150.735	-2.89513	1121									6.9675	0.143069	6.76	7.14	0	0	0	0	62.8143	2.27057	58.6	66.2									0.12	0.0244949	0.1	0.16	0	0	0	0	0.0201353	0.0504539	0	0.302647	0	0	0	0	0	0	0
-150.735	-4.89513	1122									7.0075	0.162231	6.79	7.22	0.136998	0.17876	0	0.436395	60.3071	3.23518	51.5	65.3									0.095	0.005	0.09	0.1	0	0	0	0	0.830779	0.529684	0.0272735	2.03906	0	0	0	0	0	0	0
-150.735	-6.89513	1123									7.095	0.172844	6.95	7.39	0.0604678	0.104733	0	0.241871	59.0643	2.05517	55	62.7									0.0825	0.00829156	0.07	0.09	0	0	0	0	1.99757	0.617745	0.80501	3.24278	0	0	0	0	0	0	0
-150.735	-8.89513	1124	96	1.42109e-14	96	96					7.1375	0.204618	6.99	7.49	0	0	0	0	58.4929	3.934	50.3	65.8									0.0875	0.0108972	0.07	0.1	0	0	0	0	1.73826	0.622043	0.627807	2.92703	0	0	0	0	0	0	0
-150.735	-10.8951	1125	96.4	1.20347	94.6667	98.4167	27.5771	0.05148	27.4875	27.6458	6.91	0.122678	6.81	7.12	0	0	0	0	62.9714	3.62421	54	69.3									0.1	0.00707107	0.09	0.11	0	0	0	0	0.433644	0.397415	0	1.48997	0	0	0	0	0	0	0
-150.735	-12.8951	1126									6.995	0.125797	6.89	7.21	0.116052	0.120479	0	0.277867	63.2714	2.5155	58.6	67.4									0.115	0.0259808	0.1	0.16	0	0	0	0	0.000197133	0.00155852	0	0.0213352	0	0	0	0	0.0913615	0.152635	0
-150.735	-14.8951	1127									6.99	0.0751665	6.88	7.09	0.243733	0.265428	0	0.636102	60.5357	3.85831	51.2	66.1									0.09	0.01	0.08	0.1	0	0	0	0	0	0	0	0	0	0	0	0	2.00146	0.963842	0.366761
-150.735	-16.8951	1128	157.723	6.60171	150.167	183.25	25.2299	0.62707	22.3625	26.2625	6.935	0.110792	6.84	7.12	0	0	0	0	65.2071	9.35853	52.7	84.1									0.0375	0.0129904	0.02	0.05	0	0	0	0	0	0	0	0	0	0	0	0	4.61635	0.915906	2.8062
-150.735	-18.8951	1129									7.015	0.0906918	6.91	7.14	0	0	0	0	66.85	10.0067	52.7	83.2									0.0375	0.0147902	0.02	0.06	0	0	0	0	0	0	0	0	0	0	0	0	4.63771	0.866713	2.87027
-150.735	-20.8951	1130									7.0125	0.0660965	6.9	7.07	0	0	0	0	62.3929	4.58265	54.2	71.3									0.165	0.015	0.15	0.19	0	0	0	0	0	0	0	0	0	0	0	0	2.36371	0.804153	1.12197
-150.735	-22.8951	1131	152.986	3.85604	145.667	156.75	22.3948	0.324222	21.5958	22.925	7.0175	0.0858415	6.92	7.15	0.102579	0.168292	0	0.393836	60.7214	3.37748	57.1	70.8									0.1825	0.00829156	0.17	0.19	0.0588097	0.0696328	0	0.276773	0	0	0	0	0	0	0	0	0.944561	0.100733	0.753889
-150.735	-24.8951	1132									7.09	0.0851469	6.97	7.18	0.330299	0.265491	0	0.625035	59.9643	3.40412	49.7	64.2									0.1875	0.00433012	0.18	0.19	0.443738	0.155527	0.143135	0.756643	0	0	0	0	0	0	0	0	0.528079	0.153208	0.231426
-150.735	-26.8951	1133									7.15	0.133041	7.06	7.38	0.265284	0.269308	0	0.59616	60.0571	1.79074	57.1	63.4									0.1475	0.0286138	0.11	0.18	0.696204	0.134622	0.40553	0.948076	0	0	0	0	0	0	0	0	0.0598161	0.0705967	0
-150.735	-28.8951	1134									7.0875	0.0481533	7.01	7.14	0.539375	0.188308	0.347175	0.85021	59.9786	3.09681	53.6	64.2									0.125	0.0460977	0.07	0.18	0.483154	0.155759	0.177083	0.800116	0	0	0	0	0	0	0	0	0	0	0
-150.735	-30.8951	1135									7.0425	0.0511738	6.97	7.1	0.352067	0.213314	0.0995518	0.618489	59.1786	4.62017	48	64.9									0.0825	0.00433013	0.08	0.09	0.0816577	0.0852162	0	0.337436	0	0	0	0	0	0	0	0	0	0	0
-150.735	-32.8951	1136									7.01	0.0469043	6.97	7.09	0.0182673	0.0208593	0	0.0507766	55.2571	4.66456	47.5	62.4									0.0725	0.00433013	0.07	0.08	0	0	0	0	0	0	0	0	0	0	0	0	0	0	0
-150.735	-34.8951	1137									7.0475	0.0426469	6.99	7.11	0	0	0	0	52.2071	1.76735	49.2	55.4									0.0625	0.00433013	0.06	0.07	0	0	0	0	0	0	0	0	0	0	0	0	0	0	0
-150.735	-36.8951	1138									7.0225	0.0749583	6.94	7.14	0	0	0	0	56.0571	4.75601	47	63.6									0.06	0	0.06	0.06	0	0	0	0	0	0	0	0	7.08737e-08	1.31642e-06	0	2.45223e-05	0	0	0
-150.735	-38.8951	1139									7.015	0.0665207	6.93	7.08	0	0	0	0	59.8643	3.30424	54	66.5									0.075	0.005	0.07	0.08	0	0	0	0	0	0	0	0	0.00628058	0.0149161	0	0.0847928	0	0	0
-150.735	-40.8951	1140									7.14	0.046368	7.07	7.2	0	0	0	0	53.9643	4.44612	41.2	58.3									0.0875	0.00433013	0.08	0.09	0	0	0	0	0	0	0	0	0.005885	0.0141949	0	0.0812889	0	0	0
-150.735	-42.8951	1141									7.0475	0.0535606	7.01	7.14	0	0	0	0	53.1286	7.27878	35.9	61.6									0.0825	0.00433013	0.08	0.09	0	0	0	0	0	0	0	0	0	0	0	0	0	0	0
-150.735	-44.8951	1142									7.165	0.075	7.07	7.28	0.00970524	0.01681	0	0.038821	56.6571	4.841	42.3	62.5									0.0925	0.00433013	0.09	0.1	0	0	0	0	0	0	0	0	0	0	0	0	0	0	0
-150.735	-46.8951	1143									7.0425	0.114319	6.87	7.19	0.361968	0.117217	0.162253	0.457274	58.6786	5.07869	52.7	70.8									0.0875	0.0129904	0.07	0.1	0	0	0	0	0	0	0	0	0	0	0	0	0	0	0
-150.735	-48.8951	1144									7.02	0.0916514	6.92	7.16	0.720729	0.164259	0.614521	1.00497	64.5786	4.81474	54.5	73.4									0.0775	0.00433013	0.07	0.08	0	0	0	0	0	0	0	0	0	0	0	0	0	0	0
-150.735	-50.8951	1145									6.975	0.0722842	6.85	7.02	0.227647	0.184697	0	0.415206	80.1714	14.6885	49.4	108.7									0.0925	0.00433013	0.09	0.1	0.000455911	0.00183461	0	0.0119409	0	0	0	0	0.00450831	0.0113412	0	0.0626501	0	0	0
-150.735	-52.8951	1146									6.9875	0.0892678	6.92	7.14	0.468404	0.448229	0	1.06935	85.1929	18.9191	50.1	110.7									0.105	0.005	0.1	0.11	1.60926	1.24852	0.0199911	4.37945	0.024929	0.0745251	0	0.514547	0.0838371	0.0864571	0	0.322329	0	0	0
-150.735	-54.8951	1147									6.915	0.0482181	6.86	6.99	0.554069	0.535982	0.012185	1.10727	120.529	20.1126	91.3	161.3									0.075	0.015	0.06	0.09	7.4312	1.50788	4.37433	10.0275	2.70025	2.16965	0.00970627	8.55745	0.122133	0.105572	0.00016952	0.410497	0	0	0
-150.735	-56.8951	1148									6.98	0.0122473	6.96	6.99	0.238047	0.185299	0	0.519757	151.893	24.0918	94	207.1									0.0425	0.00433013	0.04	0.05	10.4663	0.307551	9.65397	10.9572	13.2117	3.56813	5.62278	20.0379	0.0348122	0.0457435	0	0.179014	0	0	0
-150.735	-58.8951	1149									7.01	0.0494975	6.96	7.09	0.782215	0.344144	0.40447	1.13334	285.786	189.655	148	948.4									0.0275	0.0129904	0.01	0.04	7.40404	1.51007	4.35385	10.0096	19.508	1.88279	15.3399	22.672	7.32118e-05	0.000472621	0	0.00490616	0	0	0
-150.735	-60.8951	1150									7.0525	0.0530919	6.98	7.13	0.406008	0.0735068	0.278702	0.449435	404.107	328.152	190.5	1208.1									0.03	0.01	0.02	0.04	1.59289	1.23774	0.0340553	4.32352	14.4221	2.50018	9.81108	19.6946	0	0	0	0	0	0	0
-150.735	-62.8951	1151									6.8925	0.182671	6.68	7.12	1.28403	0.200944	1.06037	1.57527	148.557	26.553	116.3	210.6									0.0375	0.00433013	0.03	0.04	0.00152457	0.00491426	0	0.026027	4.92483	2.33379	1.17408	9.57768	0	0	0	0	0	0	0
-150.735	-64.8951	1152									7.2	0.0764853	7.11	7.32	1.70832	0.0921014	1.56513	1.82041	112.207	14.3218	90.6	135.4									0.06	0.0187083	0.04	0.09	0	0	0	0	0.14219	0.250691	0	1.0204	0	0	0	0	0	0	0
-149.003	78.1049	1153									11.2625	0.712509	10.55	11.98					54.3071	5.07775	48.6	60.6									5.025	0.147902	4.8	5.2	0	0	0	0	0	0	0	0	0	0	0	0	0	0	0
-149.003	76.1049	1154									12.99	0.00707123	12.98	13					53.1786	2.24823	49.7	57.8									5.7	0	5.7	5.7	0	0	0	0	0	0	0	0	0	0	0	0	0	0	0
-149.003	74.1049	1155									11.9875	1.07771	10.67	13.06					54.4643	2.72832	51.3	60.2									5.8275	0.0476312	5.8	5.91	0.00158285	0.00546949	0	0.0411278	0.000721942	0.00345285	0	0.0353569	0	0	0	0	0	0	0
-149.003	72.1049	1156									19.13	4.48229	13.56	24.14	0.418126	0.0363633	0.381763	0.454489	57.0786	10.8304	47.8	77.8									6.6625	0.204252	6.5	7	0.211288	0.138924	0.00685584	0.594856	0.340068	0.300096	0	1.27051	0	0	0	0	0	0	0
-149.003	70.1049	1157	14.3784	1.03003	11.4167	16.9167	-10.672	0.419635	-11.6875	-9.79583	38.6	4.80102	33.66	43.4	0.323461	0.296317	0	0.626061	65	5.23095	56.4	76.1	-15.2	0	-15.2	-15.2	0.19	0	0.19	0.19	4.815	1.51085	2.76	6.5	1.08636	0.475787	0.375158	2.30158	2.48358	1.22039	0.576772	5.51735	0	0	0	0	0	0	0
-149.003	68.1049	1158	22.6676	2.85721	16.1667	28.8333	-9.41619	1.4665	-13.4125	-5.54167	41.175	3.37402	36.44	45.17	1.8152	0.426941	1.25727	2.35088	67.6786	5.94681	57.8	81.1	-17.6472	2.73623	-20	-11.8	0.159722	0.0571784	0.01	0.19	1.33	1.39773	0.01	3.3	4.43617	1.21212	2.20797	6.7135	10.1498	2.789	5.05985	15.5928	0.26043	0.29294	0	1.16069	0.239124	0.208942	0
-149.003	66.1049	1159	25.1736	1.78648	21.8333	31.9167	-4.58554	0.839893	-8.6125	-2.92917	33.3975	1.66419	31.74	35.85	2.46582	0.411235	2.07045	3.1405	72.8786	5.61823	65	84.2	-14.2	1.1955	-15.2	-12.5	0.131538	0.0681453	0.01	0.19	0.1525	0.20327	0.01	0.5	8.06297	0.593397	6.69857	9.04069	19.6977	1.99717	15.324	22.9769	2.64964	0.988908	0.930662	4.87069	1.27797	0.287001	0.700185
-149.003	64.1049	1160	31.8131	6.3896	23.1667	52	-3.42896	0.724108	-7.43333	-1.30833	35.7125	2.35258	32.11	38.33	0.810113	0.403098	0.437508	1.46692	85.4357	13.4373	67.4	105	-14.5375	1.14863	-16.5	-11.8	0.1675	0.0734081	0.01	0.27	0.7275	0.811338	0.01	2.1	9.283	0.359924	8.13907	9.79466	22.3239	0.913875	19.7918	23.4749	6.19505	1.12134	4.08167	8.78159	2.14869	0.193377	1.74611
-149.003	62.1049	1161	48.2434	7.12745	32.5	64.9167	-1.90735	2.1628	-8.40417	2.62083	38.4325	2.57664	34.32	41.11	1.21308	0.454344	0.538866	1.68494	77.3714	7.69215	69.3	98.2	-14.8	1.52753	-20	-12.5	0.114706	0.083322	0.01	0.19	0.23	0.331134	0.01	0.8	8.6993	0.684521	6.86866	9.71935	15.351	2.43482	11.1139	20.0704	8.6818	1.05856	6.35094	10.5729	2.4519	0.383831	1.61693
-149.003	60.1049	1162	85.8524	15.7009	57.3333	132.417	0.742507	1.91735	-5.425	6.50833	32.9	2.78957	28.87	36.25	0.393896	0.333986	0.087645	0.888596	70.9857	6.45123	60.6	81.6	-16.9762	2.38326	-20	-14.1	0.176154	0.0479645	0.01	0.19	0.705	0.75035	0.01	1.8	7.58673	0.658511	6.04132	8.71683	8.48151	1.17146	6.25297	11.0173	8.3631	0.739717	6.67054	9.88735	1.51745	0.803972	0.168169
-149.003	58.1049	1163									20.325	7.31862	8.89	27.85	0.28908	0.292355	0	0.639872	78.8	12.3742	59.9	112									3.405	1.03789	2.29	4.8	5.06175	1.06604	3.09859	7.22518	5.3956	0.955331	3.32759	7.20575	8.50795	0.860932	6.82939	10.6808	0.457116	0.556401	0
-149.003	56.1049	1164									7.5075	0.47929	7.01	8.04	0.255874	0.262853	0	0.596838	72.6786	9.6504	48.2	85.7									0.5125	0.199296	0.26	0.77	1.5466	0.671246	0.413055	2.9409	3.00474	0.858336	1.38434	4.7159	7.04058	1.97453	3.4389	11.4684	0.0146796	0.0385731	0
-149.003	54.1049	1165									6.9075	0.0349105	6.86	6.95	0	0	0	0	77.9071	8.51129	65.3	97									0.11	0.0158114	0.09	0.13	0.125624	0.161377	0	0.654952	1.08968	0.544332	0.260426	2.46808	3.00452	1.72134	0.469664	7.18186	0	0	0
-149.003	52.1049	1166									7.02	0.125698	6.88	7.22	0.533263	0.0767104	0.42367	0.617677	74.3071	6.13159	61.9	84									0.075	0.0111803	0.06	0.09	0	0	0	0	0.246807	0.153736	0.0197247	0.658923	0.153228	0.225659	0	1.1951	0	0	0
-149.003	50.1049	1167									7.0125	0.0303111	6.97	7.05	0.368834	0.14641	0.218016	0.518565	69.9357	7.18258	56.9	78.2									0.07	0.0158114	0.05	0.09	0	0	0	0	0.0166936	0.0299484	0	0.141602	0	0	0	0	0	0	0
-149.003	48.1049	1168									6.93	0.0273861	6.9	6.97	0.862714	0.147336	0.614539	0.988859	68.7429	4.4764	59.5	75.9									0.095	0.005	0.09	0.1	0	0	0	0	0	0	0	0	0	0	0	0	0	0	0
-149.003	46.1049	1169									7.01	0.0308222	6.98	7.05	0	0	0	0	64.1	6.11345	55.8	77.5									0.125	0.005	0.12	0.13	0	0	0	0	0	0	0	0	0	0	0	0	0	0	0
-149.003	44.1049	1170									7.0075	0.0294746	6.98	7.05	0.491702	0.139039	0.325187	0.630248	68.75	3.58643	62.4	74.2									0.105	0.0111803	0.09	0.12	0	0	0	0	0	0	0	0	0	0	0	0	0	0	0
-149.003	42.1049	1171									6.995	0.0460978	6.93	7.06	0	0	0	0	86.5286	9.11	73.3	102.5									0.0475	0.00433013	0.04	0.05	0	0	0	0	0	0	0	0	0	0	0	0	0	0	0
-149.003	40.1049	1172									6.965	0.0593718	6.87	7.02	0.880354	0.310489	0.584412	1.35958	77.6429	11.561	55.1	97.8									0.055	0.00866025	0.05	0.07	0	0	0	0	0	0	0	0	0	0	0	0	0	0	0
-149.003	38.1049	1173									7.0225	0.0460299	6.96	7.08	0.746693	0.174169	0.60707	1.04161	55.3429	5.83912	44.5	63.4									0.055	0.00866025	0.05	0.07	0	0	0	0	0	0	0	0	0	0	0	0	0	0	0
-149.003	36.1049	1174									6.98	0.0374165	6.92	7.02	0.256133	0.257823	0	0.553953	56.2143	4.5519	49.7	64.4									0.0825	0.0129904	0.06	0.09	0	0	0	0	0	0	0	0	0	0	0	0	0	0	0
-149.003	34.1049	1175									6.9525	0.0178535	6.93	6.97	0	0	0	0	59.7071	3.5989	51	65.5									0.11	0.0122474	0.09	0.12	0	0	0	0	0	0	0	0	0	0	0	0	0	0	0
-149.003	32.1049	1176									6.9925	0.00829157	6.98	7	0.140046	0.143385	0	0.323596	58.9643	5.25936	49.2	68.5									0.125	0.035	0.09	0.16	0	0	0	0	0	0	0	0	0	0	0	0	0	0	0
-149.003	30.1049	1177									6.9725	0.0432291	6.9	7.01	1.66886	0.546359	0.897208	2.43818	60.8857	7.82759	51.3	73.7									0.115	0.005	0.11	0.12	0	0	0	0	0	0	0	0	0	0	0	0	0	0	0
-149.003	28.1049	1178									6.9725	0.0356195	6.92	7.01	0	0	0	0	69.6	3.44487	63.9	75.2									0.1425	0.00433013	0.14	0.15	0	0	0	0	0	0	0	0	0	0	0	0	0	0	0
-149.003	26.1049	1179									6.935	0.0349999	6.9	6.99	0	0	0	0	66.4286	5.51095	51	73.6									0.15	0.0158114	0.13	0.17	0	0	0	0	0	0	0	0	0	0	0	0	0	0	0
-149.003	24.1049	1180									6.9825	0.05166	6.94	7.07	0.422271	0.433689	0	0.98435	68.3857	4.01477	61.3	73.5									0.14	0.03	0.11	0.19	0	0	0	0	0	0	0	0	0	0	0	0	0	0	0
-149.003	22.1049	1181									7.04	0.0367423	7	7.09	1.85213	0.312281	1.3925	2.15456	60.3214	6.4516	52	73.4									0.07	0.02	0.05	0.09	0	0	0	0	0	0	0	0	0	0	0	0	0	0	0
-149.003	20.1049	1182									7.08	0.0324036	7.03	7.12	0.298016	0.298093	0	0.605587	58.5357	2.5522	53.7	61.4									0.08	0.0212132	0.05	0.1	0	0	0	0	1.01226e-05	0.000131886	0	0.00180773	2.45553e-05	0.000264454	0	0.00380196	0	0	0
-149.003	18.1049	1183									7.2025	0.043229	7.15	7.27	0	0	0	0	53.9143	4.19215	46.6	61.5									0.145	0.005	0.14	0.15	0	0	0	0	0	0	0	0	1.03171e-05	0.000129228	0	0.0020196	0	0	0
-149.003	16.1049	1184									7.0125	0.0389712	6.96	7.07	0.430912	0.210666	0.186642	0.640408	57.4429	3.48849	50.7	62.8									0.1225	0.0178536	0.1	0.15	0	0	0	0	0	0	0	0	0	0	0	0	0	0	0
-149.003	14.1049	1185									7.0375	0.0311249	6.99	7.07	1.30146	0.326887	0.903659	1.72356	57.9429	4.98694	48.9	67.7									0.06	0.01	0.05	0.07	0	0	0	0	0	0	0	0	0	0	0	0	0	0	0
-149.003	12.1049	1186									6.975	0.0229128	6.94	7	0	0	0	0	55.7286	4.625	46.2	65									0.1525	0.0521416	0.1	0.23	0	0	0	0	0	0	0	0	0	0	0	0	0	0	0
-149.003	10.1049	1187									6.975	0.0180278	6.95	7	0.0472992	0.0636832	0	0.154903	58.2857	3.84557	51.6	64.8									0.2775	0.0326917	0.23	0.32	0	0	0	0	0	0	0	0	0	0	0	0	0	0	0
-149.003	8.10487	1188									7.005	0.100623	6.87	7.14	0	0	0	0	56.2071	3.3767	46.4	60.5									0.3375	0.0216506	0.31	0.37	0	0	0	0	0	0	0	0	0	0	0	0	0	0	0
-149.003	6.10487	1189									6.9125	0.0443706	6.86	6.98	0	0	0	0	56.3357	4.86659	42.2	62.4									0.405	0.015	0.39	0.42	0	0	0	0	0	0	0	0	0	0	0	0	0	0	0
-149.003	4.10487	1190									7.2125	0.414329	6.96	7.93	0.303585	0.30391	0	0.627047	54.6571	3.36892	46.8	59.7									0.455	0.033541	0.42	0.51	0	0	0	0	0	0	0	0	0	0	0	0	0	0	0
-149.003	2.10487	1191									6.9575	0.0420567	6.93	7.03	0.22753	0.231106	0	0.512335	56.5286	4.73323	44.7	62.4									0.425	0.00866026	0.41	0.43	0	0	0	0	0	0	0	0	0	0	0	0	0	0	0
-149.003	0.104874	1192									6.94	0.0796868	6.82	7.03	0	0	0	0	62.5143	5.06033	53.6	70.3									0.375	0.0357071	0.33	0.41	0	0	0	0	0	0	0	0	0	0	0	0	0	0	0
-149.003	-1.89513	1193									6.92	0.0447213	6.86	6.98	0	0	0	0	62.7786	2.3683	58.3	68.6									0.255	0.0357071	0.21	0.29	0	0	0	0	0.0011738	0.00518016	0	0.040352	0	0	0	0	0	0	0
-149.003	-3.89513	1194									7	0.0500001	6.93	7.07	0.0764963	0.132495	0	0.305985	63.7357	2.26041	59.8	69.5									0.13	0.0367423	0.1	0.19	0	0	0	0	0.761662	0.513986	0.0203133	1.94434	0	0	0	0	0	0	0
-149.003	-5.89513	1195									6.8925	0.0268095	6.85	6.92	0.353491	0.286519	0	0.638097	63.2143	3.74697	55.1	69.7									0.0675	0.0129904	0.05	0.08	0	0	0	0	2.82186	0.529957	1.68665	3.80592	0	0	0	0	0	0	0
-149.003	-7.89513	1196									7.0525	0.0708432	6.98	7.15	0	0	0	0	64.3643	2.06557	61.8	69.9									0.035	0.005	0.03	0.04	0	0	0	0	3.58839	0.294919	2.84906	3.99586	0	0	0	0	0	0	0
-149.003	-9.89513	1197									6.975	0.0931397	6.83	7.09	0	0	0	0	64.7643	2.53929	60.4	69.2									0.0475	0.0147902	0.03	0.07	0	0	0	0	2.21401	0.605889	1.01037	3.40974	0	0	0	0	0	0	0
-149.003	-11.8951	1198									7.1175	0.108944	6.99	7.24	0	0	0	0	65.3643	1.61183	63.2	69.2									0.1125	0.043229	0.06	0.18	0	0	0	0	0.303616	0.325665	0	1.19112	0	0	0	0	0.00167301	0.00607524	0
-149.003	-13.8951	1199	141.333	3.4339	136.583	144.583	26.3534	0.0430022	26.2583	26.4	7.6125	0.608867	7.01	8.49	0.200697	0.157364	0.0411381	0.402119	62.35	3.61203	57.2	71.3									0.14	0.034641	0.12	0.2	0	0	0	0	0	0	0	0	0	0	0	0	1.14103	0.808798	0.051526
-149.003	-15.8951	1200	143.319	1.91571	140.417	145.75	25.8974	0.329219	25.3917	26.4875	7.1175	0.411787	6.85	7.83	0	0	0	0	64.3929	2.63478	60.4	69.6									0.15	0.0331663	0.1	0.18	0	0	0	0	0	0	0	0	0	0	0	0	4.76775	0.904338	2.99177
-149.003	-17.8951	1201	158.108	14.5251	145.333	206.833	22.7752	1.58725	17.2042	26.2375	6.95	0.145774	6.85	7.2	0	0	0	0	63.3643	5.67269	50.5	78.5									0.0375	0.00433013	0.03	0.04	0	0	0	0	0	0	0	0	0	0	0	0	6.48763	0.173873	6.05777
-149.003	-19.8951	1202									7.05	0.0667084	6.97	7.13	0	0	0	0	64.6286	3.11687	59.5	70.1									0.04	0.0291548	0.02	0.09	0	0	0	0	0	0	0	0	0	0	0	0	4.63717	0.864978	2.84897
-149.003	-21.8951	1203									6.8875	0.0668487	6.81	6.98	0	0	0	0	60.1929	6.12121	50.6	73									0.07	0.0254951	0.04	0.1	0.012981	0.0248954	0	0.0988549	0	0	0	0	0	0	0	0	1.39809	0.665331	0.45853
-149.003	-23.8951	1204	140.972	1.68646	138.167	143.25	22.3541	0.334805	21.2125	23.0583	7.1025	0.170496	6.85	7.31	0.428457	0.0498518	0.357005	0.486862	62.4357	4.77652	54.1	68.2									0.0975	0.0286138	0.06	0.13	0.369293	0.153746	0.106911	0.667182	0	0	0	0	0	0	0	0	0.466054	0.156333	0.178378
-149.003	-25.8951	1205									7.155	0.107355	7.04	7.33	0	0	0	0	59.9643	8.93633	32.8	71.2									0.1225	0.0204634	0.09	0.14	0.864533	0.089006	0.661574	0.998425	0	0	0	0	0	0	0	0	0.107424	0.0989591	0
-149.003	-27.8951	1206									7.105	0.101612	6.96	7.21	0.133565	0.136133	0	0.30435	59.1643	3.77068	53.5	67.9									0.0525	0.0192029	0.03	0.08	0.892212	0.0765288	0.708041	0.999864	0	0	0	0	0	0	0	0	1.36113e-05	0.000147657	0
-149.003	-29.8951	1207									7.2475	0.0798045	7.11	7.3	0.471487	0.0845814	0.352347	0.566779	58.3214	2.87332	52.7	61.9									0.075	0.015	0.06	0.1	0.423259	0.155165	0.147342	0.716278	0	0	0	0	0	0	0	0	0	0	0
-149.003	-31.8951	1208									7.2375	0.166189	6.99	7.44	0.639902	0.207937	0.395371	0.942376	56.5071	7.14507	35	64.6									0.0625	0.00433013	0.06	0.07	0.0230885	0.0373195	0	0.138929	0	0	0	0	0	0	0	0	0	0	0
-149.003	-33.8951	1209									7.0725	0.109173	6.93	7.21	0.661535	0.263549	0.36229	1.03391	57.4643	2.80729	53.5	63.7									0.0575	0.00829156	0.05	0.07	0	0	0	0	0	0	0	0	0	0	0	0	0	0	0
-149.003	-35.8951	1210									7.1425	0.0965338	7.04	7.3	0.024414	0.0422863	0	0.0976561	55.2714	3.69525	50.9	62.8									0.0525	0.00433013	0.05	0.06	0	0	0	0	0	0	0	0	0	0	0	0	0	0	0
-149.003	-37.8951	1211									7.05	0.106066	6.94	7.21	0	0	0	0	60.4429	2.08077	56.1	64.1									0.0575	0.00829156	0.05	0.07	0	0	0	0	0	0	0	0	0	0	0	0	0	0	0
-149.003	-39.8951	1212									7.0975	0.10329	6.99	7.26	0	0	0	0	60.2143	3.6596	54.7	65.1									0.0725	0.00433013	0.07	0.08	0	0	0	0	0	0	0	0	0	0	0	0	0	0	0
-149.003	-41.8951	1213									7.1025	0.0326917	7.05	7.13	0	0	0	0	53.1571	5.93064	44	64.4									0.08	0.00707107	0.07	0.09	0	0	0	0	0	0	0	0	0	0	0	0	0	0	0
-149.003	-43.8951	1214									7.0275	0.0396074	6.96	7.06	0	0	0	0	57.7643	3.95846	51	64.3									0.085	0.005	0.08	0.09	0	0	0	0	0	0	0	0	0	0	0	0	0	0	0
-149.003	-45.8951	1215									7.085	0.111018	6.97	7.24	0.125075	0.216637	0	0.500301	54.3071	4.4424	43.7	60.1									0.0825	0.0147902	0.06	0.1	0	0	0	0	0	0	0	0	0	0	0	0	0	0	0
-149.003	-47.8951	1216									7.2825	0.188464	6.98	7.46	0.438058	0.143147	0.217755	0.617883	61.3071	4.47141	54.9	70.6									0.07	0.00707107	0.06	0.08	0	0	0	0	0	0	0	0	0	0	0	0	0	0	0
-149.003	-49.8951	1217									6.94	0.00707106	6.93	6.95	0.519428	0.223414	0.145229	0.693601	76.4571	12.7228	59.6	100.8									0.0725	0.00829156	0.06	0.08	0.00553577	0.0138409	0	0.0872706	0	0	0	0	0.014743	0.0276334	0	0.142627	0	0	0
-149.003	-51.8951	1218									6.9	0.0374165	6.84	6.94	0.0991179	0.153899	0	0.364733	93.6714	3.90996	83.2	102.1									0.14	0.0158114	0.12	0.16	0.276125	0.252112	0.0034171	1.2019	0.00443686	0.0169183	0	0.142081	0.282776	0.14615	0.0408929	0.61505	0	0	0
-149.003	-53.8951	1219									6.9275	0.0664737	6.87	7.04	0.619986	0.357085	0.271092	1.10875	100.914	8.63373	91.4	123									0.085	0.0111803	0.07	0.1	3.56776	1.55223	0.919168	7.04853	2.16813	1.66441	0.0324921	6.61261	0.585391	0.171797	0.259998	0.994109	0	0	0
-149.003	-55.8951	1220									6.8475	0.0481534	6.77	6.9	0.381985	0.228247	0	0.601843	143.336	36.7223	52.7	203.7									0.045	0.005	0.04	0.05	8.04343	1.30766	5.36801	10.3445	11.2014	3.19221	4.95993	16.9519	0.47452	0.179447	0.175846	0.875156	0.000838942	0.00349564	0
-149.003	-57.8951	1221									6.855	0.0403111	6.8	6.91	0.730206	0.206678	0.578567	1.08648	452.657	326.734	188.5	1042.9									0.025	0.0111803	0.01	0.04	7.79657	1.44286	4.7854	10.285	20.5679	1.4686	17.1026	22.7272	0.100786	0.0964316	0	0.384862	2.56252e-05	0.000217263	0
-149.003	-59.8951	1222									6.955	0.0960468	6.88	7.12	0.639622	0.259404	0.305938	1.03272	729.621	476.784	176	1511.6									0.0225	0.0129904	0.01	0.04	3.17569	1.59956	0.422329	6.78113	18.8489	2.44961	12.7622	22.6413	7.16084e-06	9.63702e-05	0	0.00165649	0	0	0
-149.003	-61.8951	1223									7.1125	0.145151	6.94	7.28	0.267724	0.212438	0.0224194	0.607954	141.621	31.7249	69.1	199.3									0.035	0.005	0.03	0.04	0.0972766	0.191865	0	1.0041	7.8315	3.19414	2.05751	14.6828	0	0	0	0	0	0	0
-149.003	-63.8951	1224									6.9525	0.0912072	6.81	7.06	1.43898	0.18543	1.17314	1.6632	122.55	18.0756	86.4	165.3									0.0425	0.00433013	0.04	0.05	0	0	0	0	0.771284	0.879032	0	3.67888	0	0	0	0	0	0	0
-147.271	77.1049	1225									12.4875	0.502512	11.98	12.99					54.4429	3.70708	48.7	62									5.525	0.178536	5.3	5.7	0	0	0	0	0	0	0	0	0	0	0	0	0	0	0
-147.271	75.1049	1226									13.01	0.0100002	13	13.02					52.9143	3.39703	46.9	59.3									5.75	0.109773	5.6	5.9	0	0	0	0	0.000765532	0.00404229	0	0.0413659	0	0	0	0	0	0	0
-147.271	73.1049	1227									12.565	1.0654	11.49	13.67					55.7214	2.11868	52	59.3									6.2775	0.374191	5.9	6.7	0.103873	0.106334	0	0.403477	0.503233	0.465999	0	1.8347	0	0	0	0	0	0	0
-147.271	71.1049	1228	12.5516	0.46325	11.75	13.4167	-11.1478	0.0980808	-11.3875	-10.9417	26.68	5.86366	20.17	33.08	0.382882	0.270182	0	0.638	60.8357	8.45683	50.2	73.1	-15.2	0	-15.2	-15.2	0.19	2.77556e-17	0.19	0.19	6.725	1.26713	5.05	8.25	0.871831	0.283172	0.353783	1.44976	2.62892	0.884998	0.965469	4.44941	0	0	0	0	0	0	0
-147.271	69.1049	1229	15.2278	2.50292	11.1667	22.5	-10.9211	0.684583	-14.1458	-9.3875	43.975	3.44991	40	49.5	0.469666	0.38838	0	0.993702	64.45	3.77411	58.5	71.5	-17.6675	2.51768	-20	-11.8	0.146	0.0606548	0.06	0.19	2.755	2.76768	0.01	6	2.34229	0.705204	1.33732	4.25024	6.37332	1.70005	3.43115	10.3277	0.0102456	0.0251237	0	0.141552	0.0148367	0.0326903	0
-147.271	67.1049	1230	19.7961	2.08826	15.25	26.6667	-6.99473	1.52003	-11.7208	-4.5	36.855	2.14743	33.68	39.74	1.73041	0.556778	1.10327	2.62902	65.3643	5.49865	55.2	79	-15.0875	1.39968	-20	-12.5	0.1665	0.0536447	0.01	0.19	0.755	0.824636	0.01	2	5.44011	1.02026	3.46366	7.49579	14.3953	2.41619	9.67555	19.4382	1.50793	0.934724	0.126133	3.47	0.601699	0.297408	0.0905517
-147.271	65.1049	1231	26.0002	1.77387	20.6667	30.4167	-3.93991	1.14066	-7.35	-2.15833	31.415	0.265565	31	31.74	2.07429	0.817754	1.07916	2.88741	82.3286	10.2652	66.6	103.5	-14.6806	0.54915	-15.2	-14.1	0.105	0.089861	0.01	0.19	0.1525	0.108484	0.01	0.3	7.22258	1.1003	4.80436	9.0752	20.0857	1.7324	16.4454	23.0811	5.5381	1.08499	3.46641	7.6632	2.02437	0.551483	1.08317
-147.271	63.1049	1232	29.788	3.04506	24	41.5	-4.61367	1.49247	-14.2625	-1.73333	38.41	4.13393	31.89	43.37	1.21143	0.178092	1.02664	1.44624	79.0429	9.56106	69.5	103.5	-14.5325	1.70079	-20	-12.5	0.146842	0.0765749	0.01	0.27	0.3275	0.394042	0.01	1	8.45147	0.898505	6.29587	9.74944	17.7997	2.24831	13.1114	22.1003	9.52299	0.893144	7.54676	10.9325	3.4987	0.817056	2.33952
-147.271	61.1049	1233	57.8899	18.4844	27.0833	108.833	-2.76962	3.70169	-12.1625	6.6875	36.16	4.97136	29.74	42.54	0.892136	0.412072	0.471272	1.41345	74.4286	9.25854	64	91.4	-16.5222	2.31266	-20	-12.5	0.184737	0.0223297	0.09	0.19	0.255	0.245	0.01	0.5	8.36068	0.47177	7.20742	9.19481	9.80054	2.09523	5.98885	14.5749	10.5128	0.37263	9.64494	11.0275	2.57618	0.992199	0.778508
-147.271	59.1049	1234	104.292	3.92748	98.0833	115.667	4.10631	0.978134	1.68333	7.225	19.85	7.98943	8.81	27.73	0.383337	0.24332	0	0.638355	72.6714	10.5992	47.5	93.6	-15.2	0	-15.2	-15.2	0.19	0	0.19	0.19	4.3825	2.16227	1.9	7	6.76655	0.927672	4.5618	8.29753	4.62547	1.12299	2.49881	7.02002	8.34716	0.661713	7.03524	9.66038	0.462757	0.474587	0
-147.271	57.1049	1235									8.015	0.0384057	7.97	8.07	0.232477	0.252603	0	0.604687	72.2286	14.6709	42.8	97.2									0.9075	0.253118	0.6	1.26	2.60629	1.18814	0.607221	5.19479	2.02361	0.757724	0.778983	3.83529	5.33359	1.12204	2.89539	7.24019	0.000925933	0.00434726	0
-147.271	55.1049	1236									7.2825	0.426637	7.01	8.02	0	0	0	0	89.7357	9.25848	66.9	103.8									0.44	0.15248	0.25	0.67	0.195894	0.216368	0	0.931371	0.576089	0.350752	0.0723175	1.495	1.85813	0.770664	0.725422	3.76789	0	0	0
-147.271	53.1049	1237									6.92	0.10025	6.82	7.03	0.187588	0.18761	0	0.379283	95.2357	15.9558	59.3	110.8									0.1225	0.0326917	0.09	0.16	0	0	0	0	0.058075	0.0776897	0	0.333739	0.375655	0.217359	0.0759884	1.03243	0	0	0
-147.271	51.1049	1238									6.9775	0.0349106	6.93	7.02	0.313504	0.313514	0	0.630507	88.6	12.6492	74.1	111.8									0.085	0.0111803	0.07	0.1	0	0	0	0	0.00120233	0.00399777	0	0.0250388	0.00704979	0.0156489	0	0.0660182	0	0	0
-147.271	49.1049	1239									6.9775	0.0178535	6.96	7	0.248915	0.262021	0	0.613556	74.85	6.14686	61.6	83.2									0.1125	0.0147902	0.09	0.13	0	0	0	0	0	0	0	0	0	0	0	0	0	0	0
-147.271	47.1049	1240									6.9775	0.0286138	6.94	7.01	0.319012	0.319146	0	0.651074	68.1214	4.78482	60.8	74.8									0.135	0.0111803	0.12	0.15	0	0	0	0	0	0	0	0	0	0	0	0	0	0	0
-147.271	45.1049	1241									7.0325	0.022776	7.01	7.06	0.13271	0.132835	0	0.273555	70.2786	4.93879	59	75.9									0.1225	0.0129904	0.11	0.14	0	0	0	0	0	0	0	0	0	0	0	0	0	0	0
-147.271	43.1049	1242									7.0025	0.052619	6.95	7.06	0.317251	0.317252	0	0.63505	79.2357	6.64117	73.6	95.9									0.07	0.0212132	0.05	0.1	0	0	0	0	0	0	0	0	0	0	0	0	0	0	0
-147.271	41.1049	1243									6.905	0.0377492	6.85	6.94	0.288365	0.288371	0	0.57934	92.1571	7.91326	80.5	104.9									0.0825	0.0147902	0.06	0.1	0	0	0	0	0	0	0	0	0	0	0	0	0	0	0
-147.271	39.1049	1244									6.9975	0.0326918	6.95	7.04	0.813343	0.222946	0.580162	1.07905	68.6286	10.404	52.1	98.8									0.0825	0.00829156	0.07	0.09	0	0	0	0	0	0	0	0	0	0	0	0	0	0	0
-147.271	37.1049	1245									6.975	0.0522016	6.91	7.04	0.422857	0.228537	0.0925144	0.640054	54.0143	11.7672	25.3	77.5									0.11	0.00707107	0.1	0.12	0	0	0	0	0	0	0	0	0	0	0	0	0	0	0
-147.271	35.1049	1246									6.9775	0.0363145	6.92	7.02	0	0	0	0	55.3286	3.71972	46.7	61.9									0.115	0.0206155	0.09	0.14	0	0	0	0	0	0	0	0	0	0	0	0	0	0	0
-147.271	33.1049	1247									6.9825	0.0227761	6.96	7.01	0	0	0	0	57.3643	5.28672	46.9	63.7									0.0975	0.00829156	0.09	0.11	0	0	0	0	0	0	0	0	0	0	0	0	0	0	0
-147.271	31.1049	1248									7	0.0324038	6.95	7.04	1.09524	0.501248	0.385902	1.72914	63.15	3.88546	55.7	70.7									0.1175	0.0147902	0.1	0.14	0	0	0	0	0	0	0	0	0	0	0	0	0	0	0
-147.271	29.1049	1249									6.935	0.0403113	6.89	6.98	0.164422	0.179536	0	0.430809	70.8286	4.59618	64.7	81.2									0.1375	0.0147902	0.12	0.16	0	0	0	0	0	0	0	0	0	0	0	0	0	0	0
-147.271	27.1049	1250									6.9675	0.0311248	6.94	7.02	0	0	0	0	69.8571	4.90375	64.4	81.9									0.1925	0.0147902	0.17	0.21	0	0	0	0	0	0	0	0	0	0	0	0	0	0	0
-147.271	25.1049	1251									6.9675	0.0216506	6.94	7	0	0	0	0	71.05	7.76068	50.1	84.4									0.1875	0.0216506	0.15	0.2	0	0	0	0	0	0	0	0	0	0	0	0	0	0	0
-147.271	23.1049	1252									7.0275	0.0334479	6.99	7.07	1.67853	0.175753	1.4026	1.86501	69.1714	6.45793	58.6	82.7									0.1	0.0212132	0.07	0.12	0	0	0	0	0	0	0	0	0	0	0	0	0	0	0
-147.271	21.1049	1253									7.0375	0.0376663	6.98	7.08	1.01652	0.246586	0.715225	1.37646	55.4143	5.52796	43.3	65.1									0.05	0	0.05	0.05	0	0	0	0	0	0	0	0	0	0	0	0	0	0	0
-147.271	19.1049	1254									7.1225	0.0363145	7.08	7.18	0	0	0	0	52.85	6.47388	38	60.4									0.1025	0.0147902	0.08	0.12	0	0	0	0	0	0	0	0	0	0	0	0	0	0	0
-147.271	17.1049	1255									6.965	0.0449999	6.9	7.02	0.318985	0.318985	0	0.638468	52.1071	5.73304	37.9	57.8									0.1475	0.0163936	0.12	0.16	0	0	0	0	0	0	0	0	0	0	0	0	0	0	0
-147.271	15.1049	1256									7.02	0.00999999	7.01	7.03	0.761828	0.59141	0.0608702	1.47447	51.3857	8.48746	30.2	57.8									0.1	0.03	0.07	0.13	0	0	0	0	0	0	0	0	0	0	0	0	0	0	0
-147.271	13.1049	1257									7.04	0.0324038	6.99	7.08	0.420778	0.428055	0	0.952705	57.4571	4.11074	47.9	63.4									0.1	0.0308221	0.07	0.14	0	0	0	0	0	0	0	0	0	0	0	0	0	0	0
-147.271	11.1049	1258									6.9825	0.0334478	6.93	7.02	0	0	0	0	58.6929	2.58193	54.7	63.9									0.21	0.01	0.2	0.22	0	0	0	0	0	0	0	0	0	0	0	0	0	0	0
-147.271	9.10487	1259									6.9725	0.0192029	6.95	7	0	0	0	0	52.1071	5.32427	44.6	61.7									0.26	0.0158114	0.24	0.28	0	0	0	0	0	0	0	0	0	0	0	0	0	0	0
-147.271	7.10487	1260									6.9875	0.0593192	6.91	7.05	0	0	0	0	50.8286	6.82981	35	58.8									0.31	0.0254951	0.28	0.35	0	0	0	0	0	0	0	0	0	0	0	0	0	0	0
-147.271	5.10487	1261									6.9525	0.0147902	6.93	6.97	0.151918	0.180326	0	0.441229	52.05	4.37603	42.2	57.3									0.3725	0.0664737	0.29	0.46	0	0	0	0	0	0	0	0	0	0	0	0	0	0	0
-147.271	3.10487	1262									7	0.0393701	6.95	7.06	0.344749	0.287105	0	0.638042	53.9786	5.15242	41.7	64.6									0.3925	0.0192029	0.36	0.41	0	0	0	0	0	0	0	0	0	0	0	0	0	0	0
-147.271	1.10487	1263									7.035	0.131244	6.84	7.16	0	0	0	0	55.55	2.66693	51	60.3									0.4275	0.00433014	0.42	0.43	0	0	0	0	0	0	0	0	0	0	0	0	0	0	0
-147.271	-0.895126	1264									7.1025	0.0779023	6.97	7.17	0	0	0	0	57.3786	1.82059	53.5	59.3									0.2875	0.0216506	0.26	0.32	0	0	0	0	0	0	0	0	0	0	0	0	0	0	0
-147.271	-2.89513	1265									6.9175	0.0326918	6.87	6.96	0	0	0	0	56.1	3.68917	49.1	62.6									0.15	0.0141421	0.13	0.17	0	0	0	0	0.132313	0.19178	0	0.757633	0	0	0	0	0	0	0
-147.271	-4.89513	1266									7.045	0.158509	6.86	7.28	0.546763	0.0546864	0.459976	0.610261	56.5286	4.36437	47.5	64.5									0.095	0.035	0.06	0.15	0	0	0	0	1.7759	0.622187	0.591565	3.05131	0	0	0	0	0	0	0
-147.271	-6.89513	1267									7.0625	0.0686932	6.97	7.16	0	0	0	0	57.6143	3.08958	53.2	63									0.08	0.0141421	0.06	0.1	0	0	0	0	3.43617	0.363796	2.60404	3.9882	0	0	0	0	0	0	0
-147.271	-8.89513	1268									7.025	0.0776209	6.94	7.15	0	0	0	0	61.5857	2.6997	58.3	68.1									0.0725	0.00829156	0.06	0.08	0	0	0	0	3.08642	0.474622	2.0174	3.91434	0	0	0	0	0	0	0
-147.271	-10.8951	1269									6.97	0.0964364	6.86	7.12	0	0	0	0	60.7286	5.04047	49.3	69.7									0.0925	0.00829156	0.08	0.1	0	0	0	0	1.10945	0.581703	0.14423	2.38161	0	0	0	0	0	0	0
-147.271	-12.8951	1270									7.065	0.107355	6.9	7.17	0.406999	0.277964	0	0.702507	59.5214	6.43486	47.4	74.5									0.1625	0.0526189	0.11	0.22	0	0	0	0	0.0160642	0.040948	0	0.220054	0	0	0	0	0.0854443	0.149871	0
-147.271	-14.8951	1271	139.774	3.62407	131.833	145.917	26.4166	0.185243	25.8708	27.0333	8.94	0.709824	8.11	9.94	0.163604	0.174967	0	0.414924	62.1	3.55387	52.1	69.1									0.3525	0.0471036	0.28	0.41	0	0	0	0	0	0	0	0	0	0	0	0	2.07023	0.994643	0.359014
-147.271	-16.8951	1272									7.46	0.752031	6.94	8.75	0	0	0	0	63.7929	3.18982	55.7	70.3									0.2425	0.0931061	0.11	0.36	0	0	0	0	0	0	0	0	0	0	0	0	4.78846	0.892153	3.01488
-147.271	-18.8951	1273									6.975	0.0512348	6.89	7.02	0	0	0	0	63.7071	3.35463	58.1	71.4									0.0625	0.0216506	0.03	0.09	0	0	0	0	0	0	0	0	0	0	0	0	4.60269	0.922103	2.75328
-147.271	-20.8951	1274									6.9575	0.0471037	6.9	7.03	0	0	0	0	63.7643	6.24747	53.7	75.7									0.025	0.005	0.02	0.03	0	0	0	0	0	0	0	0	0	0	0	0	1.83341	0.939985	0.276759
-147.271	-22.8951	1275	138	3.29633	134.5	142.417	22.2002	0.473206	21.4125	23.4875	7.02	0.239583	6.76	7.34	0.420679	0.257775	0	0.638096	64.8	7.17028	47.2	74.6									0.04	0.00707107	0.03	0.05	0.077498	0.0824387	0	0.320823	0	0	0	0	0	0	0	0	0.180513	0.159103	0
-147.271	-24.8951	1276	139.528	1.2404	138.167	141.167	22.3646	0.0145836	22.35	22.3792	7.2525	0.157698	6.98	7.36	0.0694107	0.120223	0	0.277643	62.2857	6.54336	44	71.4									0.0625	0.0216506	0.03	0.09	0.511269	0.153753	0.207582	0.825939	0	0	0	0	0	0	0	0	0.0338113	0.048875	0
-147.271	-26.8951	1277									7.36	0.176068	7.1	7.58	0	0	0	0	60.3571	4.99281	45.1	65.6									0.065	0.0165831	0.04	0.08	0.781815	0.116197	0.531983	0.980757	0	0	0	0	0	0	0	0	1.80722e-07	2.39317e-06	0
-147.271	-28.8951	1278									7.065	0.0653834	7.01	7.17	0.00524887	0.00909131	0	0.0209955	56.5786	5.00374	48.3	63.9									0.05	0.00707107	0.04	0.06	0.553921	0.151996	0.248096	0.85365	0	0	0	0	0	0	0	0	0	0	0
-147.271	-30.8951	1279									7.0475	0.099593	6.94	7.19	0.177093	0.128853	0	0.32489	51.0643	10.0565	33.3	61.7									0.0475	0.00433013	0.04	0.05	0.105363	0.0979039	0	0.372505	0	0	0	0	0	0	0	0	0	0	0
-147.271	-32.8951	1280									7.4375	0.121732	7.23	7.54	0.756462	0.283102	0.478563	1.1991	50.2286	9.69797	26.8	61.1									0.045	0.005	0.04	0.05	0	0	0	0	0	0	0	0	0	0	0	0	0	0	0
-147.271	-34.8951	1281									7.155	0.0890224	7.02	7.24	0.634533	0.284014	0.419365	1.12333	52.05	5.71386	38	62.5									0.0375	0.00829156	0.03	0.05	0	0	0	0	0	0	0	0	0	0	0	0	0	0	0
-147.271	-36.8951	1282									7.0475	0.053092	6.99	7.11	0.248023	0.205551	0	0.55421	59.4286	2.83207	53.6	63.8									0.0425	0.00433013	0.04	0.05	0	0	0	0	0	0	0	0	0	0	0	0	0	0	0
-147.271	-38.8951	1283									7.26	0.100499	7.13	7.41	0	0	0	0	58.6643	1.93561	55.7	62.1									0.06	0	0.06	0.06	0	0	0	0	0	0	0	0	0	0	0	0	0	0	0
-147.271	-40.8951	1284									7.015	0.0450001	6.95	7.07	0	0	0	0	61.1143	5.81462	49.1	74.9									0.065	0.005	0.06	0.07	0	0	0	0	0	0	0	0	0	0	0	0	0	0	0
-147.271	-42.8951	1285									7.035	0.0165831	7.02	7.06	0	0	0	0	59.5	3.77037	53	68									0.07	0.00707107	0.06	0.08	0	0	0	0	0	0	0	0	0	0	0	0	0	0	0
-147.271	-44.8951	1286									7.0675	0.0794905	6.99	7.2	0	0	0	0	50.2143	10.1158	28.3	62.7									0.08	0.00707107	0.07	0.09	0	0	0	0	0	0	0	0	0	0	0	0	0	0	0
-147.271	-46.8951	1287									7.1375	0.136267	6.99	7.36	0.0259983	0.0450304	0	0.103993	55.7357	6.20617	44.1	65.8									0.0825	0.0108972	0.07	0.1	0	0	0	0	0	0	0	0	0	0	0	0	0	0	0
-147.271	-48.8951	1288									7.08	0.196087	6.86	7.29	0.780109	0.321433	0.435487	1.22591	64.2786	4.99259	57.3	74.5									0.06	0	0.06	0.06	0.00162044	0.00529398	0	0.0356666	0	0	0	0	0.00192591	0.00577329	0	0.0320482	0	0	0
-147.271	-50.8951	1289									6.9525	0.0516599	6.91	7.04	0.871939	0.316678	0.519751	1.22589	89.45	13.4191	65.6	109.6									0.1375	0.034187	0.09	0.17	0.228886	0.137697	0.0132103	0.548868	0.00198536	0.00820037	0	0.0768938	0.258534	0.153049	0.025979	0.650373	0	0	0
-147.271	-52.8951	1290									6.8825	0.0645657	6.82	6.99	0.739389	0.192847	0.455103	0.920653	96.5357	5.66917	84.2	108.6									0.0975	0.0258602	0.06	0.13	0.81619	0.258199	0.423718	1.91278	1.52407	1.66275	0	7.28942	0.944995	0.230884	0.507218	1.4231	0.0147543	0.0274387	0
-147.271	-54.8951	1291									7.085	0.0415331	7.04	7.14	1.13006	0.202921	0.905523	1.35202	126.007	31.6023	92.7	202.9									0.045	0.005	0.04	0.05	2.67914	1.2342	1.01466	5.45271	12.3378	5.1062	3.59631	23.6828	1.2501	0.205947	0.838973	1.64089	0.125583	0.107508	0
-147.271	-56.8951	1292									6.8025	0.0521417	6.72	6.86	0.720195	0.474122	0	1.17301	375.021	282.597	146	964.8									0.025	0.0111803	0.01	0.04	3.81562	1.57224	1.16243	7.21841	21.4437	3.88048	14.3502	32.3299	0.730263	0.268005	0.2319	1.28754	0.147581	0.115691	0
-147.271	-58.8951	1293									6.8875	0.0779021	6.76	6.96	0.230956	0.236778	0	0.535713	488.507	386.917	191.3	1216.1									0.025	0.005	0.02	0.03	1.90257	1.35786	0.0512309	4.91025	17.6269	2.66021	10.5393	23.1604	0.0721968	0.0921447	0	0.388242	0.0321856	0.0471809	0
-147.271	-60.8951	1294									6.8275	0.142719	6.68	6.98	0.872778	0.345822	0.483112	1.3417	157.8	25.7182	123.8	217.7									0.0375	0.00433013	0.03	0.04	0.11217	0.221206	0	1.15635	7.72579	3.49885	1.51239	15.2445	0	0	0	0	0	0	0
-147.271	-62.8951	1295									6.9925	0.126763	6.83	7.16	1.0016	0.0984495	0.869593	1.12713	110.564	26.282	57.3	157.3									0.04	0	0.04	0.04	0	0	0	0	0.72806	0.890228	0	4.04602	0	0	0	0	0	0	0
-147.271	-64.8951	1296									7.08	0.153134	6.85	7.28	1.72577	0.145741	1.56833	1.94443	106.614	3.52052	102.4	114.8									0.0775	0.0326917	0.04	0.11	0	0	0	0	0.00143836	0.00533116	0	0.0442909	0	0	0	0	0	0	0
-145.539	78.1049	1297									12.485	0.505	11.98	12.99					53.05	4.44036	48.9	60.6									5.4	0.0999999	5.3	5.5	0	0	0	0	0	0	0	0	0	0	0	0	0	0	0
-145.539	76.1049	1298									12.98	0	12.98	12.98					54.0571	3.68156	46.9	60.1									5.7	0	5.7	5.7	0	0	0	0	3.97371e-05	0.000371016	0	0.00526712	0	0	0	0	0	0	0
-145.539	74.1049	1299									12.28	0.73	11.55	13.01					52.9429	3.77713	46.9	59.4									5.95	0.05	5.9	6	0.00205362	0.00662612	0	0.0457431	0.380605	0.353209	0	1.40214	0	0	0	0	0	0	0
-145.539	72.1049	1300									16.23	1.79	14.44	18.02	0	0	0	0	53.7143	2.25606	49.9	57.1									7.8	0.8	7	8.6	0.403248	0.251166	0.0184569	0.956519	2.75599	0.8672	1.04992	4.49886	0	0	0	0	0	0	0
-145.539	70.1049	1301	11.2411	1.03819	9.25	15.6667	-11.027	0.821332	-15.4125	-9.49167	33.455	4.545	28.91	38	0.62491	0.011443	0.613467	0.636353	68.5929	11.6174	43.3	91.5	-17.9789	2.36989	-20	-15.2	0.152105	0.0571774	0.06	0.19	5	2	3	7	1.37277	0.236872	0.847867	1.91106	5.34603	0.614238	3.90828	6.45647	0	0	0	0	0	0	0
-145.539	68.1049	1302	13.9672	1.23657	10.6667	18.75	-9.6913	1.70556	-15.4	-6.13333	38.5	1.5	37	40	1.43083	0.0732648	1.35757	1.5041	66.6214	10.0563	54.5	92.4	-17.1743	3.03902	-20	-12.5	0.128571	0.0619282	0.01	0.19	0.01	0	0.01	0.01	2.30703	0.541328	1.4838	3.72377	7.98157	1.21527	6.37476	11.5487	0.215088	0.29375	0	1.19006	0.0285381	0.0526568	0
-145.539	66.1049	1303	17.5966	3.00522	12.8333	24.6667	-6.12253	0.256703	-7.67917	-4.59583	35.5	1.5	34	37	1.87377	0.441856	1.43191	2.31562	71.0571	4.62381	61.9	80.8	-14.885	0.596049	-15.2	-12.5	0.147	0.0754387	0.01	0.19	1.35	1.15	0.2	2.5	3.20114	0.950888	1.60959	5.42869	12.152	2.22944	8.21197	16.6525	3.04842	1.12194	1.02596	5.43302	1.22046	0.81871	0.0655671
-145.539	64.1049	1304	23.7271	2.23273	19.9167	33.3333	-4.31468	1.53605	-12.7958	-2.16667	34.525	1.055	33.47	35.58	1.07593	0.262718	0.813217	1.33865	79.4429	8.76011	61.2	98.9	-14.415	1.08225	-20	-12.5	0.0545	0.0750317	0.01	0.19	0.055	0.045	0.01	0.1	3.86654	1.30277	1.48724	6.61688	14.1603	1.82931	10.6973	18.337	6.83056	1.10001	4.70566	9.24383	5.02223	1.14297	2.69154
-145.539	62.1049	1305	32.2139	11.8357	21.75	75.8333	-3.393	0.885825	-11.2292	1.1125	43.02	5.06	37.96	48.08	1.19225	0.112613	1.07963	1.30486	86.2357	17.9206	65	124.8	-14.6429	1.49079	-20	-12.5	0.163529	0.0441176	0.09	0.19	1.05	0.95	0.1	2	5.4994	1.22699	2.88893	7.78703	10.8647	1.72986	7.55127	14.7685	9.79536	0.654686	8.02058	10.8763	6.53391	0.975907	4.62284
-145.539	60.1049	1306	123.042	38.8352	64.75	210.75	0.35992	2.91741	-6.11667	7.20833	29.795	3.635	26.16	33.43	0.432402	0.118415	0.313987	0.550817	73.1214	5.52581	63.4	81.4	-16.0833	2.38496	-20	-12.5	0.158889	0.0611818	0.01	0.19	3.25	2.75	0.5	6	5.45838	1.06508	3.2712	7.44391	5.10952	1.33546	2.71345	8.1383	9.14742	0.693073	7.5864	10.4103	3.92996	1.32003	1.37622
-145.539	58.1049	1307									8.05	0.0100002	8.04	8.06	0.298623	0.298623	0	0.597246	84.5857	23.3588	62.1	157.6									1.04	0.05	0.99	1.09	2.89351	1.16394	0.901684	5.51772	1.76881	0.469177	1.08311	3.07223	6.06094	1.03615	3.67007	7.92052	0.577064	0.608849	0
-145.539	56.1049	1308									7.92	0.02	7.9	7.94	0	0	0	0	94.5714	6.18575	82.4	105.4									0.795	0.085	0.71	0.88	0.409488	0.317415	0.0514001	1.56317	0.675083	0.212108	0.286021	1.14039	2.08184	0.972507	0.620368	4.45386	5.90919e-07	9.74229e-06	0
-145.539	54.1049	1309									6.995	0.00500011	6.99	7	0	0	0	0	100.057	6.85583	88.2	109.6									0.305	0.145	0.16	0.45	0.0037265	0.00955597	0	0.0431958	0.118924	0.100066	0	0.368041	0.452285	0.186566	0.138786	0.97014	0	0	0
-145.539	52.1049	1310									6.985	0.0350001	6.95	7.02	0.486536	0.154031	0.332505	0.640567	104.629	8.43771	87.3	116.3									0.11	0.01	0.1	0.12	0	0	0	0	6.65503e-05	0.000524004	0	0.00689083	0.0475704	0.0609448	0	0.252225	0	0	0
-145.539	50.1049	1311									6.975	0.0149999	6.96	6.99	0	0	0	0	82.5429	22.1399	37.1	112.4									0.14	0.01	0.13	0.15	0	0	0	0	0	0	0	0	0	0	0	0	0	0	0
-145.539	48.1049	1312									6.96	0.03	6.93	6.99	0.481465	0.1494	0.332065	0.630865	76.0357	17.7446	38.4	114.4									0.155	0.005	0.15	0.16	0	0	0	0	0	0	0	0	0	0	0	0	0	0	0
-145.539	46.1049	1313									6.97	0.03	6.94	7	0	0	0	0	70.3214	4.70139	61.1	79.7									0.15	0.01	0.14	0.16	0	0	0	0	0	0	0	0	0	0	0	0	0	0	0
-145.539	44.1049	1314									7.005	0.0350001	6.97	7.04	0.451228	0.18307	0.268158	0.634298	70.3643	4.75494	62	77.6									0.09	0.02	0.07	0.11	0	0	0	0	0	0	0	0	0	0	0	0	0	0	0
-145.539	42.1049	1315									6.94	0.0599999	6.88	7	0	0	0	0	84.8286	8.08256	68	101.5									0.08	0.02	0.06	0.1	0	0	0	0	0	0	0	0	0	0	0	0	0	0	0
-145.539	40.1049	1316									6.88	0.03	6.85	6.91	0.853103	0.284597	0.568507	1.1377	84.55	12.0253	56.9	97.4									0.1	0.01	0.09	0.11	0	0	0	0	0	0	0	0	0	0	0	0	0	0	0
-145.539	38.1049	1317									6.925	0.0249999	6.9	6.95	0.740769	0.110871	0.629898	0.85164	67.0357	6.58609	53	77.7									0.11	0.02	0.09	0.13	0	0	0	0	0	0	0	0	0	0	0	0	0	0	0
-145.539	36.1049	1318									6.915	0.00500011	6.91	6.92	0	0	0	0	54.2929	7.92297	38.9	71.5									0.115	0.015	0.1	0.13	0	0	0	0	0	0	0	0	0	0	0	0	0	0	0
-145.539	34.1049	1319									6.94	0	6.94	6.94	0	0	0	0	49.9	14.132	22.9	63.1									0.115	0.025	0.09	0.14	0	0	0	0	0	0	0	0	0	0	0	0	0	0	0
-145.539	32.1049	1320									7.02	0.02	7	7.04	0.736156	0.736156	0	1.47231	58.6071	4.77441	51.9	68.8									0.11	0.01	0.1	0.12	0	0	0	0	0	0	0	0	0	0	0	0	0	0	0
-145.539	30.1049	1321									7.01	0.0400002	6.97	7.05	0.841902	0.841902	0	1.6838	67.2429	5.99663	49	73.7									0.12	0.01	0.11	0.13	0	0	0	0	0	0	0	0	0	0	0	0	0	0	0
-145.539	28.1049	1322									6.99	0.0200002	6.97	7.01	0	0	0	0	70.1	3.16476	65.8	76.7									0.155	0.025	0.13	0.18	0	0	0	0	0	0	0	0	0	0	0	0	0	0	0
-145.539	26.1049	1323									6.95	0.00999999	6.94	6.96	0	0	0	0	70.5214	4.16485	64	79.5									0.155	0.015	0.14	0.17	0	0	0	0	0	0	0	0	0	0	0	0	0	0	0
-145.539	24.1049	1324									7.06	0.0599999	7	7.12	1.13529	0.750135	0.385151	1.88542	73.8143	7.4662	64.1	85.2									0.11	0.02	0.09	0.13	0	0	0	0	0	0	0	0	0	0	0	0	0	0	0
-145.539	22.1049	1325									7.04	0.03	7.01	7.07	1.6519	0.185126	1.46677	1.83702	60.15	4.28765	49.6	67.4									0.06	0.01	0.05	0.07	0	0	0	0	0	0	0	0	0	0	0	0	0	0	0
-145.539	20.1049	1326									7.01	0.0200002	6.99	7.03	0.341457	0.341457	0	0.682915	55.5429	4.69479	45.3	62.6									0.055	0.005	0.05	0.06	0	0	0	0	0	0	0	0	0	0	0	0	0	0	0
-145.539	18.1049	1327									7.02	0.12	6.9	7.14	0.0842729	0.0842729	0	0.168546	51.15	13.6442	13.1	61.8									0.09	0.01	0.08	0.1	0	0	0	0	0	0	0	0	0	0	0	0	0	0	0
-145.539	16.1049	1328									6.94	0.03	6.91	6.97	0.373364	0.0182539	0.35511	0.391618	54.3429	5.71461	41.6	59.9									0.12	0	0.12	0.12	0	0	0	0	0	0	0	0	0	0	0	0	0	0	0
-145.539	14.1049	1329									7.01	0.0400002	6.97	7.05	0.849812	0.400699	0.449113	1.25051	55.2357	6.26562	42.1	63.1									0.065	0.005	0.06	0.07	0	0	0	0	0	0	0	0	0	0	0	0	0	0	0
-145.539	12.1049	1330									7.015	0.0550001	6.96	7.07	0.159425	0.0991073	0.0603179	0.258533	56.1071	6.15148	43.6	63.1									0.145	0.025	0.12	0.17	0	0	0	0	0	0	0	0	0	0	0	0	0	0	0
-145.539	10.1049	1331									7.03	0.02	7.01	7.05	0	0	0	0	54.3	5.38118	42.1	63.4									0.22	0.02	0.2	0.24	0	0	0	0	0	0	0	0	0	0	0	0	0	0	0
-145.539	8.10487	1332									6.96	0.00999999	6.95	6.97	0	0	0	0	50.6786	7.43103	36.6	63.4									0.26	0.01	0.25	0.27	0	0	0	0	0	0	0	0	0	0	0	0	0	0	0
-145.539	6.10487	1333									6.875	0.0650001	6.81	6.94	0	0	0	0	47.4643	6.84331	38.6	61.2									0.27	0	0.27	0.27	0	0	0	0	0	0	0	0	5.79273e-07	7.25582e-06	0	0.000123921	0	0	0
-145.539	4.10487	1334									6.975	0.00500011	6.97	6.98	0.557307	0.00483844	0.552469	0.562146	54.35	6.28112	40.3	61.8									0.365	0.025	0.34	0.39	0	0	0	0	0	0	0	0	0.00688877	0.0162095	0	0.0954637	0	0	0
-145.539	2.10487	1335									7.045	0.0650001	6.98	7.11	0	0	0	0	54.3929	8.68656	37.2	65.5									0.43	0.01	0.42	0.44	0	0	0	0	0	0	0	0	0.00635489	0.0151882	0	0.0899112	0	0	0
-145.539	0.104874	1336									7.085	0.0250001	7.06	7.11	0	0	0	0	61.2143	4.2325	51.7	70.4									0.4	0.04	0.36	0.44	0	0	0	0	0	0	0	0	0	0	0	0	0	0	0
-145.539	-1.89513	1337									7.04	0.0999999	6.94	7.14	0	0	0	0	58.7071	5.62221	45.8	69.9									0.255	0.025	0.23	0.28	0	0	0	0	0	0	0	0	0	0	0	0	0	0	0
-145.539	-3.89513	1338									6.99	0.00999999	6.98	7	0.31107	0.31107	0	0.622141	56.1571	4.2372	47	62.5									0.175	0.015	0.16	0.19	0	0	0	0	0.229051	0.274634	0	1.12248	0	0	0	0	0	0	0
-145.539	-5.89513	1339									6.95	0.02	6.93	6.97	0.216174	0.216174	0	0.432348	55.2143	8.51267	37	67.6									0.105	0.005	0.1	0.11	0	0	0	0	1.4391	0.613013	0.393946	2.67695	0	0	0	0	0	0	0
-145.539	-7.89513	1340									6.985	0.0250001	6.96	7.01	0	0	0	0	54.6571	4.00173	45.3	60.5									0.085	0.005	0.08	0.09	0	0	0	0	1.98166	0.618031	0.738955	3.23735	0	0	0	0	0	0	0
-145.539	-9.89513	1341									7.025	0.0149999	7.01	7.04	0	0	0	0	53.5143	5.44818	39.4	60.6									0.09	0	0.09	0.09	0	0	0	0	1.02854	0.567762	0.12476	2.28655	0	0	0	0	0	0	0
-145.539	-11.8951	1342									6.99	0.0600002	6.93	7.05	0.460196	0.460196	0	0.920393	57.6214	4.11776	50.9	66.5									0.11	0.01	0.1	0.12	0	0	0	0	0.0601535	0.110967	0	0.574626	0	0	0	0	0	0	0
-145.539	-13.8951	1343	126.601	4.16363	114	133.333	26.496	0.124499	26.175	26.7875	7.575	0.655	6.92	8.23	0.425558	0.425558	0	0.851116	63.7786	3.93195	57.4	71.2									0.21	0.02	0.19	0.23	0	0	0	0	0	0	0	0	0	0	0	0	0.110458	0.168584	0
-145.539	-15.8951	1344	133.721	4.08737	124	142.583	26.1223	0.270955	25.6792	26.9125	10.46	0.15	10.31	10.61	0	0	0	0	66.8714	3.67801	60.3	72.3									0.23	0.02	0.21	0.25	0	0	0	0	0	0	0	0	0	0	0	0	1.23283	0.789642	0.143299
-145.539	-17.8951	1345	140.24	1.71464	137.417	142.667	25.5994	0.127398	25.45	26.25	7.515	0.345	7.17	7.86	0	0	0	0	67.8286	6.51958	61.3	88.8									0.13	0.03	0.1	0.16	0	0	0	0	0	0	0	0	0	0	0	0	2.05827	0.941809	0.463328
-145.539	-19.8951	1346	144.438	0.483674	144	145.25	24.7949	0.203744	24.5083	25.0208	7.01	0.03	6.98	7.04	0	0	0	0	61.1	5.60255	50.6	69.3									0.02	0	0.02	0.02	0	0	0	0	0	0	0	0	0	0	0	0	1.1134	0.727217	0.126699
-145.539	-21.8951	1347									6.93	0.0599999	6.87	6.99	0.280123	0.280123	0	0.560246	63.4071	4.77919	51.1	71.7									0.045	0.005	0.04	0.05	1.82396e-06	3.34307e-05	0	0.000623601	0	0	0	0	0	0	0	0	0.0880606	0.132952	0
-145.539	-23.8951	1348									7.05	0.04	7.01	7.09	0.279362	0.279362	0	0.558725	68.0071	5.78489	57.4	82.5									0.025	0.015	0.01	0.04	0.0601165	0.0708248	0	0.278121	0	0	0	0	0	0	0	0	2.33606e-06	3.32138e-05	0
-145.539	-25.8951	1349									7.1	0.0699999	7.03	7.17	0	0	0	0	64.5429	5.2943	52.6	72.3									0.075	0.025	0.05	0.1	0.270301	0.144549	0.0313757	0.58506	0	0	0	0	0	0	0	0	0	0	0
-145.539	-27.8951	1350									7.18	0.0699999	7.11	7.25	0	0	0	0	63.2357	3.46546	58.9	71.1									0.06	0.01	0.05	0.07	0.284872	0.146543	0.0369608	0.606174	0	0	0	0	0	0	0	0	0.0037051	0.0102676	0
-145.539	-29.8951	1351									7.04	0.0900002	6.95	7.13	0	0	0	0	60.85	4.78789	51.8	71.7									0.055	0.005	0.05	0.06	0.0766979	0.0822349	0	0.310129	0	0	0	0	0	0	0	0	0.00444073	0.0117922	0
-145.539	-31.8951	1352									7.06	0.04	7.02	7.1	0.196361	0.0680209	0.12834	0.264382	56.6286	7.66806	48.8	75.7									0.045	0.005	0.04	0.05	5.1518e-05	0.000461275	0	0.00693756	0	0	0	0	0	0	0	0	0	0	0
-145.539	-33.8951	1353									7.155	0.0550001	7.1	7.21	0.0786926	0.0786926	0	0.157385	55.0714	5.24029	46.4	62.4									0.035	0.005	0.03	0.04	0	0	0	0	0	0	0	0	0	0	0	0	0	0	0
-145.539	-35.8951	1354									7.01	0.0200002	6.99	7.03	0.577741	0.320098	0.257643	0.897839	56.1	7.5117	35.9	63.6									0.035	0.005	0.03	0.04	0	0	0	0	0	0	0	0	0	0	0	0	0	0	0
-145.539	-37.8951	1355									7.03	0.17	6.86	7.2	0.529718	0.231787	0.297931	0.761505	56.5214	6.53706	40.6	63.7									0.045	0.005	0.04	0.05	0	0	0	0	0	0	0	0	0	0	0	0	0	0	0
-145.539	-39.8951	1356									7.115	0.0550001	7.06	7.17	0	0	0	0	54.7071	6.21949	45.3	64									0.055	0.005	0.05	0.06	0	0	0	0	0	0	0	0	0	0	0	0	0	0	0
-145.539	-41.8951	1357									6.92	0.03	6.89	6.95	0	0	0	0	62.55	5.07863	53.5	75.2									0.06	0	0.06	0.06	0	0	0	0	0	0	0	0	0	0	0	0	0	0	0
-145.539	-43.8951	1358									7.02	0.0300002	6.99	7.05	0	0	0	0	51.7357	10.7605	28.3	70									0.06	0	0.06	0.06	0	0	0	0	0	0	0	0	0	0	0	0	0	0	0
-145.539	-45.8951	1359									7.125	0.0749998	7.05	7.2	0	0	0	0	51.5357	7.89987	28.2	62.1									0.07	0.01	0.06	0.08	0	0	0	0	0	0	0	0	0	0	0	0	0	0	0
-145.539	-47.8951	1360									7.05	0.05	7	7.1	0.229008	0.229008	0	0.458015	55.05	5.64709	44.3	63.3									0.055	0.005	0.05	0.06	0	0	0	0	0	0	0	0	0	0	0	0	0	0	0
-145.539	-49.8951	1361									6.79	0.0500002	6.74	6.84	0.707614	0.0453823	0.662232	0.752996	69.1643	10.1756	48.1	85.1									0.095	0.025	0.07	0.12	0.0700062	0.0780582	0	0.274467	1.54781e-06	1.79299e-05	0	0.000277737	0.0519725	0.0692138	0	0.25637	0	0	0
-145.539	-51.8951	1362									7.045	0.0650001	6.98	7.11	1.56121	0.13742	1.42379	1.69863	97.9071	14.7765	69.8	118.6									0.125	0.025	0.1	0.15	0.553082	0.152141	0.251819	0.838865	1.44146	1.75497	0	7.77239	0.743055	0.271042	0.263346	1.25339	0.0354396	0.0500786	0
-145.539	-53.8951	1363									6.95	0.02	6.93	6.97	1.18236	0.129552	1.0528	1.31191	105.514	6.86813	92.4	112.8									0.055	0.005	0.05	0.06	0.99468	0.0967443	0.772014	1.2592	17.2498	8.19235	3.76242	36.8631	1.5995	0.162941	1.25364	1.91389	0.368767	0.154184	0.086687
-145.539	-55.8951	1364									7.04	0.0999999	6.94	7.14	1.53717	0.675532	0.861639	2.2127	410.436	429.703	100	1434									0.01	0.01	0	0.02	1.19007	0.203094	0.814838	2.01354	40.0063	9.71997	22.9728	61.429	1.64693	0.207976	1.1245	1.97014	0.630286	0.144428	0.330867
-145.539	-57.8951	1365									6.925	0.0550001	6.87	6.98	0.534141	0.084821	0.44932	0.618962	567.893	385.819	164.4	1244.5									0.02	0	0.02	0.02	0.617815	0.310237	0.0478549	1.47323	36.781	9.5577	19.6642	56.7698	0.731883	0.332879	0.111471	1.42662	0.455721	0.156079	0.161259
-145.539	-59.8951	1366									6.945	0.00499988	6.94	6.95	0.129576	0.129576	0	0.259152	152.571	30.0257	77.7	225									0.03	0	0.03	0.03	0.0332903	0.056894	0	0.273091	11.3823	6.44548	1.82423	28.9252	0.0445554	0.067187	0	0.298663	0.0815614	0.0849965	0
-145.539	-61.8951	1367									7.11	0.0999999	7.01	7.21	0.998152	0.104652	0.8935	1.1028	126.721	17.2282	99.9	158.8									0.04	0	0.04	0.04	0	0	0	0	0.53707	0.709533	0	3.22046	0	0	0	0	0	0	0
-145.539	-63.8951	1368									6.995	0.095	6.9	7.09	1.15559	0.482023	0.67357	1.63762	105.321	12.2798	61.8	113.1									0.05	0.01	0.04	0.06	0	0	0	0	2.89468e-05	0.000253464	0	0.0038301	0	0	0	0	0	0	0
-143.807	77.1049	1369									12.975	0.00866004	12.96	12.98					52.5308	4.7658	45.6	60.1									5.65	0.111803	5.5	5.8	0	0	0	0	0	0	0	0	0	0	0	0	0	0	0
-143.807	75.1049	1370									12.9775	0.00432981	12.97	12.98					54.7462	2.36566	51.1	57.8									5.8475	0.0476313	5.8	5.9	0	0	0	0	0.0804705	0.114999	0	0.424368	0	0	0	0	0	0	0
-143.807	73.1049	1371									14.1675	1.68198	11.58	15.89					57.0846	2.03048	53.1	60.2									6.825	0.736122	6	7.7	0.0234793	0.0411084	0	0.206109	1.61554	0.723896	0.467391	3.11346	0	0	0	0	0	0	0
-143.807	71.1049	1372	9.81818	0.480449	9	10.25	-6.46002	5.48512	-11.1875	0	23.1875	5.07917	18.01	28.82	0.317012	0.317012	0	0.634121	56.6231	9.89819	45.2	75.3	-20	0	-20	-20	0.19	2.77556e-17	0.19	0.19	8.6625	0.451906	8	9.15	0.504226	0.248879	0.0939962	1.06719	4.34959	0.637248	2.97686	5.54662	0	0	0	0	0	0	0
-143.807	69.1049	1373	11.8015	1.53738	9	16.1667	-11.7773	1.23435	-16.4917	-9.5375	38	0	38	38	1.27423	0.186754	1.15129	1.59698	68.2077	3.98525	59.4	77.5	-19.16	1.82384	-20	-15.2	0.140513	0.0607622	0.06	0.19	0.88	0.887778	0.01	2	1.07059	0.251963	0.594889	1.56059	5.77562	0.456607	4.77832	6.65929	0.000610714	0.00253411	0	0.022129	0.00015278	0.000994411	0
-143.807	67.1049	1374	13.1327	0.863779	11.75	15.9167	-7.36241	1.10557	-10.7125	-6.07083	37	0	37	37	1.16081	0.0564513	1.06842	1.21428	70.4769	2.90574	63.3	73.8	-14.6256	1.24442	-16.5	-11.8	0.162564	0.0445328	0.06	0.19	0.705	0.75035	0.01	1.8	1.12386	0.395788	0.494773	2.11198	6.02016	1.06165	4.00768	8.39675	0.680484	0.533524	0.0078358	2.09797	0.323412	0.3789	0
-143.807	65.1049	1375	18.7863	1.75365	14.8333	22.5	-6.10546	0.642576	-8.6125	-3.0125	35.535	0.508208	34.78	36	1.73944	0.544997	1.15751	2.32585	67.5308	4.91894	60.4	81.4	-14.3806	0.9219	-16.5	-12.5	0.0708333	0.0868388	0.01	0.27	0.13	0.1251	0.01	0.3	0.874793	0.485519	0.128491	2.07685	8.0838	1.53318	5.25754	11.4752	3.34355	0.914036	1.53145	5.21651	3.95769	1.39332	1.45913
-143.807	63.1049	1376	26.8745	5.98904	19.75	56.6667	-4.66262	1.52622	-17.3375	-2.07083	38.7025	4.49046	34.75	46.29	1.47122	0.276614	1.0993	1.79911	75.1846	10.7076	61	102.8	-14.345	1.88931	-20	-12.5	0.0521622	0.0568609	0.01	0.19	0.3825	0.645189	0.01	1.5	1.1409	0.864727	0.020779	3.27863	10.1756	0.553959	8.61498	11.8279	6.98577	1.20274	4.49655	9.10055	8.14329	0.673185	6.4976
-143.807	61.1049	1377	95.4742	39.7534	39.25	193.25	-3.01154	3.48805	-17.5083	6.02917	32.4775	1.0653	30.71	33.36	1.05944	0.307162	0.535771	1.30486	75.6462	8.41058	57.6	87.2	-16.2868	2.84736	-20	-12.5	0.1476	0.059952	0.01	0.19	0.4275	0.331314	0.01	0.8	2.01429	1.04156	0.382025	4.53253	8.4739	1.18121	5.66298	10.369	10.0304	0.371169	9.15478	10.848	7.73302	0.857188	5.77348
-143.807	59.1049	1378	195.705	3.17283	189.75	205.917	4.19321	0.393287	3.05	5.9625	13.94	5.89149	8.05	20.34	0.601553	0.187927	0.432769	0.902378	70.9923	13.4827	39.2	93.9	-16.5026	2.08099	-20	-15.2	0.19	0	0.19	0.19	3.45	2.36306	0.99	6.5	1.54018	0.846775	0.417895	3.53415	4.01141	1.48059	1.59264	7.43474	7.82916	1.20016	5.46536	10.0621	3.28694	1.33889	0.977041
-143.807	57.1049	1379									8.015	0.0415331	7.97	8.07	0	0	0	0	97.7692	7.70678	73.2	109.6									0.7675	0.176121	0.59	0.99	0.442037	0.245581	0.0979415	1.25336	1.24056	0.32193	0.784252	2.41692	3.03973	1.17918	1.10066	5.45796	0.146143	0.238174	0
-143.807	55.1049	1380									7.72	0.427726	6.98	8	0	0	0	0	103.315	4.60699	95.7	111.6									0.6125	0.0849632	0.49	0.71	0.0332257	0.0479723	0	0.204373	0.565326	0.152113	0.262262	0.865293	0.425155	0.281901	0.0157904	1.16469	0	0	0
-143.807	53.1049	1381									7	0.0244949	6.96	7.02	0.0183862	0.0318458	0	0.0735447	106.138	5.96329	96.7	116.5									0.185	0.071239	0.09	0.29	0	0	0	0	0.0850463	0.0871864	0	0.321865	0.0307803	0.0457719	0	0.184814	0	0	0
-143.807	51.1049	1382									6.9325	0.0898262	6.78	7.01	0.151409	0.155493	0	0.411763	97.2154	11.5997	67.8	109.8									0.23	0.0308221	0.19	0.26	0	0	0	0	0	0	0	0	0	0	0	0	0	0	0
-143.807	49.1049	1383									6.9575	0.0216506	6.93	6.99	0.0861007	0.11638	0	0.282935	97.6308	5.54095	89.1	108.5									0.195	0.0287228	0.17	0.24	0	0	0	0	0	0	0	0	0	0	0	0	0	0	0
-143.807	47.1049	1384									6.9925	0.0363147	6.93	7.02	0.206616	0.235409	0	0.572777	80.0308	15.3587	63.7	105.2									0.2425	0.0558458	0.18	0.32	0	0	0	0	0	0	0	0	0	0	0	0	0	0	0
-143.807	45.1049	1385									6.9925	0.0178537	6.97	7.01	0.0899834	0.129807	0	0.312276	69.4077	6.23384	61.7	83.4									0.1325	0.034187	0.1	0.18	0	0	0	0	0	0	0	0	0	0	0	0	0	0	0
-143.807	43.1049	1386									7.015	0.0554528	6.97	7.11	0.18121	0.213858	0	0.523033	81.0462	16.745	45.5	108.5									0.0875	0.00829156	0.08	0.1	0	0	0	0	0	0	0	0	0	0	0	0	0	0	0
-143.807	41.1049	1387									6.93	0.0282842	6.89	6.97	0.275878	0.275949	0	0.560575	95.8846	6.70555	80	106.9									0.1075	0.00433013	0.1	0.11	0	0	0	0	0	0	0	0	0	0	0	0	0	0	0
-143.807	39.1049	1388									6.955	0.0531508	6.9	7.03	0.972448	0.221759	0.682691	1.20048	75.8385	10.2855	60.7	93.7									0.105	0.00866025	0.09	0.11	0	0	0	0	0	0	0	0	0	0	0	0	0	0	0
-143.807	37.1049	1389									6.955	0.0287229	6.93	7	0.28894	0.289484	0	0.602971	65.1769	5.7661	52.1	70.1									0.1225	0.0129904	0.1	0.13	0	0	0	0	0	0	0	0	0	0	0	0	0	0	0
-143.807	35.1049	1390									6.9275	0.0454836	6.85	6.96	0	0	0	0	65.2308	6.72794	51.2	75.5									0.1075	0.00829156	0.1	0.12	0	0	0	0	0	0	0	0	0	0	0	0	0	0	0
-143.807	33.1049	1391									7.005	0.0415332	6.95	7.05	0.0860898	0.149112	0	0.344359	64.5615	8.99962	40.3	78									0.1025	0.0108972	0.09	0.12	0	0	0	0	0	0	0	0	0	0	0	0	0	0	0
-143.807	31.1049	1392									6.9825	0.0363146	6.92	7.01	1.37069	0.330663	0.832162	1.71479	65.2154	7.29329	47.9	79.2									0.1175	0.00829156	0.11	0.13	0	0	0	0	0	0	0	0	0	0	0	0	0	0	0
-143.807	29.1049	1393									6.93	0.0833667	6.81	7.04	0	0	0	0	68.2538	1.52144	65.9	71.1									0.11	0.0122474	0.09	0.12	0	0	0	0	0	0	0	0	0	0	0	0	0	0	0
-143.807	27.1049	1394									7.0025	0.0449305	6.97	7.08	0	0	0	0	67.1385	4.58468	53.5	72.4									0.115	0.0111803	0.1	0.13	0	0	0	0	0	0	0	0	0	0	0	0	0	0	0
-143.807	25.1049	1395									7.0575	0.0341871	7	7.09	0.38658	0.402388	0	0.931095	68.6231	3.89105	57.4	71.7									0.1075	0.0147902	0.09	0.13	0	0	0	0	0	0	0	0	0	0	0	0	0	0	0
-143.807	23.1049	1396									7.055	0.0650001	6.99	7.15	1.67922	0.0457983	1.6241	1.72791	63.0538	5.16387	52.4	70.8									0.065	0.015	0.05	0.09	0	0	0	0	0	0	0	0	0	0	0	0	0	0	0
-143.807	21.1049	1397									6.9975	0.0491808	6.94	7.06	0.597691	0.547362	0	1.23579	58.2154	8.00008	40	70.2									0.05	0	0.05	0.05	0	0	0	0	0	0	0	0	0	0	0	0	0	0	0
-143.807	19.1049	1398									7.0425	0.0443706	6.99	7.1	0	0	0	0	57.8923	7.43893	45.3	66.6									0.05	0	0.05	0.05	0	0	0	0	0	0	0	0	0	0	0	0	0	0	0
-143.807	17.1049	1399									6.9275	0.0791755	6.84	7.05	0.0171916	0.0297767	0	0.0687664	62.1462	4.37469	54.4	67.3									0.08	0.0212132	0.05	0.11	0	0	0	0	0	0	0	0	0	0	0	0	0	0	0
-143.807	15.1049	1400									7.0225	0.019203	6.99	7.04	0.953193	0.297532	0.488096	1.23995	59.4846	3.48289	55.9	69.7									0.09	0.0158114	0.07	0.11	0	0	0	0	0	0	0	0	0	0	0	0	0	0	0
-143.807	13.1049	1401									6.9825	0.0486699	6.92	7.03	0.865757	0.278197	0.554976	1.1534	58.2615	7.21841	45	71.9									0.07	0.0212132	0.05	0.1	0	0	0	0	0	0	0	0	0	0	0	0	0	0	0
-143.807	11.1049	1402									6.9725	0.0248749	6.95	7.01	0.186367	0.211995	0	0.515628	62.0385	8.74128	38.7	75.7									0.1775	0.0326917	0.14	0.21	0	0	0	0	0	0	0	0	0	0	0	0	0	0	0
-143.807	9.10487	1403									6.975	0.0390513	6.92	7.03	0	0	0	0	57.1615	8.09972	43	75.7									0.2475	0.00829156	0.24	0.26	0	0	0	0	0	0	0	0	0	0	0	0	0	0	0
-143.807	7.10487	1404									6.965	0.0471699	6.92	7.04	0	0	0	0	56.8154	7.79574	41.7	67.3									0.2875	0.0147902	0.27	0.31	0	0	0	0	0	0	0	0	0.00772086	0.0173584	0	0.0993586	0	0	0
-143.807	5.10487	1405									7.005	0.022913	6.97	7.03	0.375322	0.268674	0	0.637432	58.1385	7.47504	46.1	72.2									0.3475	0.0481534	0.28	0.41	0	0	0	0	0	0	0	0	0.151689	0.117487	9.70619e-05	0.421268	0	0	0
-143.807	3.10487	1406									7.0375	0.0511737	6.99	7.12	0.105362	0.182492	0	0.421447	67.3923	5.70013	60	79.7									0.4525	0.0178536	0.43	0.47	0	0	0	0	0	0	0	0	0.273417	0.145158	0.0281474	0.604059	0	0	0
-143.807	1.10487	1407									7.0375	0.0645659	6.93	7.1	0	0	0	0	71.3923	7.50697	56.7	82.9									0.445	0.005	0.44	0.45	0	0	0	0	0	0	0	0	0.139426	0.113017	0	0.402174	0	0	0
-143.807	-0.895126	1408									7.0825	0.0204633	7.05	7.1	0	0	0	0	66.8	7.4364	59.3	80.7									0.3225	0.0426468	0.28	0.37	0	0	0	0	0	0	0	0	0.00521948	0.013105	0	0.0817571	0	0	0
-143.807	-2.89513	1409									6.9675	0.0544862	6.91	7.04	0.185249	0.200159	0	0.477704	55.1692	10.7527	34	68.5									0.2225	0.0227761	0.2	0.25	0	0	0	0	0	0	0	0	0	0	0	0	0	0	0
-143.807	-4.89513	1410									6.925	0.081394	6.83	7.02	0.311291	0.311473	0	0.637605	57.8615	13.2151	28.9	80.7									0.125	0.0206155	0.1	0.15	0	0	0	0	0.0470314	0.0921066	0	0.394358	0	0	0	0	0	0	0
-143.807	-6.89513	1411									7.0275	0.0828778	6.94	7.16	0	0	0	0	52.7538	11.5297	31.9	66.9									0.1	0	0.1	0.1	0	0	0	0	0.286918	0.315509	0	1.24793	0	0	0	0	0.0011551	0.00384124	0
-143.807	-8.89513	1412									6.95	0.0833667	6.87	7.09	0	0	0	0	54.1154	11.5712	27.7	81.2									0.0925	0.00433013	0.09	0.1	0	0	0	0	0.218606	0.265405	0	1.04724	0	0	0	0	0.030814	0.0514001	0
-143.807	-10.8951	1413									6.8575	0.072586	6.78	6.97	0.0421623	0.0730272	0	0.168649	56.3769	4.26942	45.4	62.5									0.115	0.0206155	0.1	0.15	0	0	0	0	0.0100835	0.0278255	0	0.167142	0	0	0	0	0.0333301	0.0580121	0
-143.807	-12.8951	1414									6.905	0.0832166	6.82	7.03	0.761761	0.200165	0.502456	1.02117	60.1	7.10363	49	76.2									0.215	0.0438748	0.15	0.26	0	0	0	0	0	0	0	0	0	0	0	0	0.000783246	0.00317312	0
-143.807	-14.8951	1415	112.75	1.33334	111.417	114.083	26.3313	0.00360838	26.325	26.3333	8.5775	0.87668	7.12	9.33	0	0	0	0	68.3231	3.79801	59.4	72.1									0.29	0.0254951	0.26	0.32	0	0	0	0	0	0	0	0	0	0	0	0	0.0132786	0.0293332	0
-143.807	-16.8951	1416	129.49	4.63439	122.75	160.5	26.0928	0.261885	25.5667	26.8	9.28	1.11434	7.55	10.51	0	0	0	0	67.6692	4.32833	61.5	76.4									0.165	0.0438748	0.12	0.23	0	0	0	0	0	0	0	0	0	0	0	0	0.147503	0.194008	0
-143.807	-18.8951	1417									6.905	0.0476969	6.84	6.96	0	0	0	0	73.0846	3.93893	67.3	82.2									0.1325	0.0694172	0.03	0.21	0	0	0	0	0	0	0	0	0	0	0	0	0.141149	0.186653	0
-143.807	-20.8951	1418	208.708	20.9169	170.167	229.417	25.3405	0.0256023	25.3083	25.375	6.9975	0.0571731	6.92	7.07	0.057293	0.0992343	0	0.229172	69.8154	3.95491	61.8	76.8									0.03	0.01	0.02	0.04	0	0	0	0	0	0	0	0	0	0	0	0	0.0114224	0.0267773	0
-143.807	-22.8951	1419									7.08	0.221698	6.85	7.42	0.383492	0.2347	0	0.625602	72.0769	5.4392	63.6	83.7									0.05	0.0187083	0.03	0.08	0	0	0	0	0	0	0	0	0	0	0	0	0	0	0
-143.807	-24.8951	1420									6.995	0.0471699	6.92	7.05	0	0	0	0	78.7077	3.8235	71.3	83.5									0.025	0.0206155	0.01	0.06	0.00302651	0.00831381	0	0.0452209	0	0	0	0	0.00810727	0.0176856	0	0.0895374	0.00317038	0.00908877	0
-143.807	-26.8951	1421	118.333	1.22828	116.75	120.25	20.4961	0.34248	19.7208	21.3125	7.15	0.150499	7.01	7.4	0	0	0	0	72.7846	9.30863	59.4	85.9									0.055	0.015	0.04	0.07	0.0168852	0.0302363	0	0.155182	0	0	0	0	0.0187632	0.0326117	0	0.154817	0.117861	0.103891	0
-143.807	-28.8951	1422									7.0475	0.0895474	6.97	7.2	0	0	0	0	62.9923	5.45195	49.8	71.2									0.0325	0.0147902	0.01	0.05	0.00442458	0.0112032	0	0.0657061	0	0	0	0	0.00200121	0.00597468	0	0.0342798	0.245198	0.14032	0.016064
-143.807	-30.8951	1423									7.0425	0.0558457	6.98	7.12	0	0	0	0	65.0308	3.89998	59.3	73.7									0.0375	0.00433013	0.03	0.04	0	0	0	0	0	0	0	0	0	0	0	0	0.136448	0.111652	0
-143.807	-32.8951	1424									7.0125	0.0653356	6.9	7.06	0.285603	0.218455	0	0.571912	63.0769	7.38253	53.6	75.9									0.0325	0.00433013	0.03	0.04	0	0	0	0	0	0	0	0	0	0	0	0	0.00646968	0.0152168	0
-143.807	-34.8951	1425									6.99	0.0291548	6.94	7.01	0.40138	0.195223	0.192649	0.681253	64.3308	5.48668	53.7	71.7									0.0225	0.00433013	0.02	0.03	0	0	0	0	0	0	0	0	0	0	0	0	0	0	0
-143.807	-36.8951	1426									7.1575	0.163612	6.89	7.33	0.676059	0.207594	0.427785	1.00317	55.7846	11.607	38	76.3									0.04	0	0.04	0.04	0	0	0	0	0	0	0	0	0	0	0	0	0	0	0
-143.807	-38.8951	1427									7.0025	0.10963	6.88	7.18	0.721112	0.256462	0.282312	0.926107	60.9	4.44263	47.8	64									0.0425	0.00433013	0.04	0.05	0	0	0	0	0	0	0	0	0	0	0	0	0	0	0
-143.807	-40.8951	1428									7.1275	0.0286139	7.08	7.15	0.0807905	0.139933	0	0.323162	56.3308	11.1616	23	66.7									0.0475	0.00433013	0.04	0.05	0	0	0	0	0	0	0	0	0	0	0	0	0	0	0
-143.807	-42.8951	1429									7.0625	0.059319	7	7.16	0	0	0	0	57.2	11.5828	25.5	69.7									0.05	0	0.05	0.05	0	0	0	0	0	0	0	0	0	0	0	0	0	0	0
-143.807	-44.8951	1430									7.1475	0.061796	7.09	7.25	0	0	0	0	57.8692	5.71454	42.7	66.6									0.055	0.0111803	0.04	0.07	0	0	0	0	0	0	0	0	0	0	0	0	0	0	0
-143.807	-46.8951	1431									7.0575	0.0576086	7	7.12	0	0	0	0	53.5	4.88939	40	61.5									0.0575	0.00433013	0.05	0.06	0	0	0	0	0	0	0	0	0	0	0	0	7.38825e-05	0.000467797	0
-143.807	-48.8951	1432									6.9625	0.0521416	6.88	7.02	0.10104	0.104548	0	0.240057	58.7846	4.87534	49.8	65.7									0.065	0.00866025	0.06	0.08	9.47827e-05	0.000671221	0	0.00826936	0	0	0	0	0	0	0	0	0.0241784	0.0387761	0
-143.807	-50.8951	1433									6.9925	0.104013	6.85	7.13	0.665198	0.385296	0.332298	1.30352	71.7385	6.47582	63	82.9									0.105	0.015	0.09	0.13	0.128713	0.10835	0	0.413367	0.220535	0.460967	0	1.98633	0.173607	0.162327	0	0.621419	0.0632819	0.0761664	0
-143.807	-52.8951	1434									6.9025	0.0506828	6.83	6.97	0.784444	0.159191	0.664181	1.05366	100.015	12.0123	73	113.3									0.0825	0.0163936	0.07	0.11	0.675846	0.239497	0.216027	1.21993	14.3684	8.7139	2.20494	36.5282	1.05387	0.30649	0.427782	1.65007	0.449558	0.213726	0.0711752
-143.807	-54.8951	1435									6.8425	0.0334478	6.79	6.88	1.69707	0.766744	0.9071	2.63028	113.962	13.1099	84.3	132.2									0.0425	0.0108972	0.03	0.06	1.65974	0.294899	1.12749	2.277	53.5775	11.7747	29.6218	77.0475	1.90828	0.163447	1.48931	2.49986	0.965419	0.157773	0.639249
-143.807	-56.8951	1436									6.91	0.0620484	6.81	6.98	0.806967	0.762376	0	1.7421	254.662	128.829	141.4	621.1									0.025	0.00866025	0.01	0.03	1.84664	0.362816	1.13268	2.53211	71.588	7.66003	55.1022	85.4737	2.38741	0.799703	1.20754	4.58789	0.923836	0.104793	0.714665
-143.807	-58.8951	1437									6.98	0.0891628	6.88	7.1	0.482433	0.16831	0.218442	0.63818	147.4	29.3286	80.1	187.4									0.0325	0.00829156	0.02	0.04	0.933798	0.432771	0.197817	1.85485	43.7756	13.086	17.8921	70.7061	1.80681	1.17016	0.188469	4.72343	0.453371	0.155549	0.167853
-143.807	-60.8951	1438									7.1125	0.06139	7.05	7.2	0.563286	0.563385	0	1.1415	121.977	26.7332	50	155.3									0.0375	0.00433013	0.03	0.04	0.0846993	0.124746	0	0.570717	5.78386	5.99498	0.0086045	23.9927	0.383432	0.526771	0	1.99437	0.0316703	0.0466833	0
-143.807	-62.8951	1439									7.1025	0.115623	6.99	7.28	0.604691	0.626382	0	1.44048	109.331	9.16426	87	124.6									0.045	0.005	0.04	0.05	0	0	0	0	0.000974426	0.00532744	0	0.0614482	4.97263e-05	0.000599418	0	0.0105317	0	0	0
-143.807	-64.8951	1440									7.4125	0.0939083	7.29	7.55	0.793078	0.275911	0.333225	1.05459	105.092	9.05534	90.6	118.9									0.11	0.0406202	0.07	0.16	0	0	0	0	0	0	0	0	0	0	0	0	0	0	0
-142.075	78.1049	1441									12.96	0.0158114	12.94	12.98					50.8	2.61712	48.7	58									5.625	0.0829155	5.5	5.7	0	0	0	0	0	0	0	0	0	0	0	0	0	0	0
-142.075	76.1049	1442									12.9775	0.0192029	12.95	13					54.36	3.84375	45.7	59.8									5.9	0.0999999	5.8	6	0	0	0	0	1.78168e-06	3.02525e-05	0	0.000561677	0	0	0	0	0	0	0
-142.075	74.1049	1443									13.675	0.418957	12.95	13.94					55.52	2.96045	50.7	61.4									6.5475	0.367789	5.99	7	0	0	0	0	0.321772	0.302028	0	1.21925	0	0	0	0	0	0	0
-142.075	72.1049	1444									15.6175	1.25822	14.32	16.92	0	0	0	0	56.44	3.16645	50.3	60.8									8.775	0.779022	7.9	9.6	0.0285547	0.0435514	0	0.191728	2.04082	0.699375	0.771248	3.58335	0	0	0	0	0	0	0
-142.075	70.1049	1445	11.7677	0.982923	9.5	16.1667	-11.3435	0.771887	-14.825	-10.1083	31.9425	5.12702	26.24	38	0.790681	0.164042	0.624762	0.990033	67.5333	9.93336	50.5	86.6	-18.72	2.12264	-20	-15.2	0.181333	0.0324277	0.06	0.19	4.9875	4.24741	0.5	9.55	0.264549	0.152132	0.0344578	0.625239	3.60795	0.718939	2.20022	4.97351	0	0	0	0	0	0	0
-142.075	68.1049	1446	14.4843	1.48668	11.5833	18.9167	-10.0517	1.35766	-14.3208	-7.325	37.5	0.5	37	38	1.2719	0.318938	0.808444	1.62285	66.4533	4.57382	55.6	72.7	-16.3361	3.37796	-20	-11.8	0.0947222	0.0583803	0.01	0.19	0.01	0	0.01	0.01	0.398011	0.16782	0.126859	0.811288	3.57732	0.790221	2.10248	5.14669	0.0152751	0.0332919	0	0.19643	0.0721384	0.0792717	0
-142.075	66.1049	1447	18.36	2.15657	13.9167	23	-6.66012	0.667359	-8.87917	-4.82917	36.5	0.5	36	37	2.0353	0.263104	1.72218	2.38045	70.8267	8.77356	58.9	89	-15.6525	0.80839	-16.5	-12.5	0.164	0.038	0.12	0.27	0.5775	0.434763	0.01	1	0.199311	0.134052	0.00668928	0.505012	3.60101	0.910039	1.87212	5.58328	0.851032	0.551756	0.0617646	2.26084	1.36458	0.87739	0.281787
-142.075	64.1049	1448	21.1827	1.01496	18.9167	24.25	-6.11003	0.69352	-8.8625	-3.95833	35.76	0.365581	35.13	36	1.56262	0.314773	1.24863	1.97613	70.84	10.0186	50.1	89.2	-13.9	0.52915	-14.1	-12.5	0.029	0.0591523	0.01	0.27	0.01	0	0.01	0.01	0.014598	0.0289687	0	0.145753	7.68104	1.3878	4.6515	10.0084	4.12795	1.38524	1.63287	6.8555	5.53701	1.29382	2.84039
-142.075	62.1049	1449	48.0794	18.4877	20.4167	107.083	-6.08275	2.06085	-17.5333	-0.691667	32.275	1.24646	31	33.6	1.03085	0.231659	0.720627	1.31275	79.66	12.5172	50.1	98.4	-15.2444	2.44591	-20	-12.5	0.109697	0.0524829	0.01	0.19	0.01	0	0.01	0.01	0.0894851	0.1151	0	0.546507	11.023	0.496994	10.0257	11.9404	9.57816	1.22201	7.0947	11.8236	7.55809	0.875773	5.6667
-142.075	60.1049	1450	142.9	40.0511	79	237.917	-2.99255	3.47184	-11.2625	6.07083	26.5925	5.21814	19.62	32.21	0.963169	0.216651	0.758762	1.30335	76.76	15.057	55.4	112.5	-16.9087	3.11196	-20	-12.5	0.148333	0.0493007	0.09	0.19	4.075	3.44483	0.5	8	0.242796	0.173411	0.0135294	0.84908	9.36672	1.39173	6.10972	11.7091	11.2712	0.93137	9.03768	13.3091	4.85998	1.37169	2.12127
-142.075	58.1049	1451									9.76	2.32498	8.05	13.74	0.282976	0.284356	0	0.605527	91.36	26.7561	58	152.8									1.62	0.434914	1.1	2.24	0.173581	0.124359	0.00182466	0.464082	4.0548	1.50522	1.6106	7.56215	7.14696	1.89498	3.40837	11.0107	0.890104	0.729889	0.0717446
-142.075	56.1049	1452									8.0025	0.110538	7.85	8.16	0	0	0	0	102.48	5.97709	94.1	116.3									0.7525	0.128914	0.6	0.95	0.0210351	0.0353452	0	0.155359	1.02332	0.335411	0.549429	2.10532	1.56215	1.08274	0.157716	4.49658	0.0073842	0.0162227	0
-142.075	54.1049	1453									7.9825	0.0108973	7.97	8	0	0	0	0	102.96	5.86445	93.9	109.5									0.7025	0.101827	0.55	0.8	0	0	0	0	0.310368	0.149555	0.0549223	0.627472	0.0157992	0.0318078	0	0.149618	0	0	0
-142.075	52.1049	1454									7.2225	0.451629	6.89	8	0	0	0	0	106.247	4.65645	98.9	115.1									0.4625	0.0759523	0.39	0.59	0	0	0	0	0.00658414	0.0149979	0	0.0724961	0	0	0	0	0	0	0
-142.075	50.1049	1455									6.9825	0.0449305	6.92	7.03	0	0	0	0	99.7267	2.97735	93.7	105.5									0.3525	0.0526189	0.28	0.42	0	0	0	0	0	0	0	0	0	0	0	0	0	0	0
-142.075	48.1049	1456									6.9575	0.0414579	6.89	7	0	0	0	0	93.0067	10.5265	58.9	106.8									0.3575	0.0496865	0.29	0.41	0	0	0	0	0	0	0	0	0	0	0	0	0	0	0
-142.075	46.1049	1457									7.005	0.0111804	6.99	7.02	0	0	0	0	72.3267	19.34	36.9	112.2									0.315	0.0861684	0.19	0.4	0	0	0	0	0	0	0	0	0	0	0	0	0	0	0
-142.075	44.1049	1458									7.0025	0.0163938	6.99	7.03	0	0	0	0	89.3733	14.0087	61.6	109.6									0.1225	0.0192029	0.1	0.15	0	0	0	0	0	0	0	0	0	0	0	0	0	0	0
-142.075	42.1049	1459									6.995	0.0217947	6.97	7.03	0	0	0	0	93.8467	9.96219	80	114.2									0.1	0.0122474	0.08	0.11	0	0	0	0	0	0	0	0	0	0	0	0	0	0	0
-142.075	40.1049	1460									6.8825	0.0334477	6.86	6.94	1.02158	0.194381	0.818105	1.21962	83.9333	12.9553	58.6	107.4									0.105	0.0269258	0.08	0.15	0	0	0	0	0	0	0	0	0	0	0	0	0	0	0
-142.075	38.1049	1461									6.885	0.00499988	6.88	6.89	0.492778	0.0829362	0.370835	0.602947	68.72	4.51342	57.9	75.8									0.095	0.005	0.09	0.1	0	0	0	0	0	0	0	0	0	0	0	0	0	0	0
-142.075	36.1049	1462									6.9025	0.0544862	6.83	6.96	0	0	0	0	70.4333	5.96207	53.1	77.8									0.0975	0.00829156	0.09	0.11	0	0	0	0	0	0	0	0	0	0	0	0	0	0	0
-142.075	34.1049	1463									6.9875	0.0326918	6.94	7.03	0	0	0	0	68.3867	5.22339	61	80.8									0.085	0.0111803	0.07	0.1	0	0	0	0	0	0	0	0	0	0	0	0	0	0	0
-142.075	32.1049	1464									6.955	0.0589493	6.89	7.05	1.0604	0.473098	0.479447	1.64364	61.6467	8.64306	40.4	72.5									0.0875	0.0108972	0.07	0.1	0	0	0	0	0	0	0	0	0	0	0	0	0	0	0
-142.075	30.1049	1465									6.935	0.0250001	6.91	6.96	0.267174	0.267398	0	0.549822	68.4333	2.92772	62.5	74.3									0.1225	0.00829156	0.11	0.13	0	0	0	0	0	0	0	0	0	0	0	0	0	0	0
-142.075	28.1049	1466									6.9425	0.0679614	6.84	7.03	0	0	0	0	69.18	2.21757	66.7	74.6									0.08	0.01	0.07	0.09	0	0	0	0	0	0	0	0	0	0	0	0	0	0	0
-142.075	26.1049	1467									6.99	0.0393701	6.93	7.04	0	0	0	0	65.0867	6.20278	51.9	72.5									0.095	0.005	0.09	0.1	0	0	0	0	0	0	0	0	0	0	0	0	0	0	0
-142.075	24.1049	1468									7.0725	0.132736	6.91	7.28	1.49884	0.369771	1.08413	1.95803	65.8133	6.45578	53.5	76.1									0.0525	0.0108972	0.04	0.07	0	0	0	0	0	0	0	0	0	0	0	0	0	0	0
-142.075	22.1049	1469									7.0675	0.0593191	6.99	7.13	1.11178	0.533124	0.450684	1.68807	60.42	5.1525	46.8	67.2									0.05	0	0.05	0.05	0	0	0	0	0	0	0	0	0	0	0	0	0	0	0
-142.075	20.1049	1470									7.0175	0.0637869	6.94	7.09	0	0	0	0	62.8667	5.24387	53.1	74.5									0.0475	0.00433013	0.04	0.05	0	0	0	0	0	0	0	0	0	0	0	0	0	0	0
-142.075	18.1049	1471									7.0775	0.091481	6.97	7.21	0	0	0	0	59.5533	6.51336	45.8	68.3									0.05	0	0.05	0.05	0	0	0	0	0	0	0	0	0	0	0	0	0	0	0
-142.075	16.1049	1472									6.985	0.0269259	6.95	7.02	0.576421	0.577239	0	1.19628	60.08	7.49117	44	72.9									0.085	0.0111803	0.07	0.1	0	0	0	0	0	0	0	0	0	0	0	0	0	0	0
-142.075	14.1049	1473									6.975	0.0377492	6.95	7.04	0.642859	0.30259	0.293255	1.05049	66.7	6.67193	54.9	75.7									0.075	0.0229129	0.05	0.11	0	0	0	0	0	0	0	0	0	0	0	0	0	0	0
-142.075	12.1049	1474									6.9275	0.0326916	6.88	6.97	0.165973	0.19759	0	0.48357	71.4333	2.55856	65.7	76.7									0.095	0.025	0.07	0.12	0	0	0	0	0	0	0	0	0	0	0	0	0	0	0
-142.075	10.1049	1475									6.9925	0.0414579	6.95	7.06	0	0	0	0	70.6867	5.35075	60.7	82.9									0.21	0.0212132	0.18	0.23	0	0	0	0	0	0	0	0	0	0	0	0	0	0	0
-142.075	8.10487	1476									7.0175	0.0178536	7	7.04	0	0	0	0	69.68	6.60184	57.3	83.1									0.26	0.0158114	0.24	0.28	0	0	0	0	0	0	0	0	0.00792639	0.0177049	0	0.095711	0	0	0
-142.075	6.10487	1477									6.965	0.0229129	6.93	6.99	0.264328	0.267056	0	0.582506	65.9667	3.45537	60	71.5									0.33	0.0273861	0.29	0.36	0	0	0	0	0	0	0	0	0.285368	0.146394	0.0362567	0.620585	0	0	0
-142.075	4.10487	1478									7.7275	0.455048	6.94	8.01	0.284814	0.28614	0	0.608543	64.7533	5.04696	56.8	72.4									0.5275	0.0248747	0.49	0.56	0	0	0	0	0	0	0	0	0.687575	0.135728	0.419609	0.92316	0	0	0
-142.075	2.10487	1479									7.2825	0.410571	6.98	7.99	0	0	0	0	69.9267	5.70093	59	79.6									0.49	0.0254951	0.46	0.53	0	0	0	0	0	0	0	0	0.672553	0.13862	0.39853	0.915336	0	0	0
-142.075	0.104874	1480									7.04	0.0308222	6.99	7.07	0	0	0	0	68.5867	5.3359	59.4	78.7									0.4025	0.0526189	0.35	0.46	0	0	0	0	0	0	0	0	0.258425	0.14294	0.0232538	0.589965	0	0	0
-142.075	-1.89513	1481									7.1225	0.0621991	7.03	7.2	0	0	0	0	66.2867	5.59867	58.3	75.2									0.2525	0.0227761	0.23	0.28	0	0	0	0	0	0	0	0	0.00487768	0.0123843	0	0.0731659	0	0	0
-142.075	-3.89513	1482									7.0225	0.0369967	6.97	7.07	0.529472	0.0960331	0.374833	0.62987	64.0867	10.727	32.3	80.9									0.1675	0.0277263	0.14	0.2	0	0	0	0	0	0	0	0	0	0	0	0	0	0	0
-142.075	-5.89513	1483									6.995	0.0150001	6.98	7.01	0	0	0	0	70.5467	6.20343	58.3	82.1									0.1	0	0.1	0.1	0	0	0	0	0	0	0	0	0	0	0	0	0.0214788	0.0373573	0
-142.075	-7.89513	1484									6.9625	0.0108973	6.95	6.98	0	0	0	0	68.5467	3.42751	62	75.3									0.095	0.005	0.09	0.1	0	0	0	0	1.82977e-06	1.81277e-05	0	0.000233498	0	0	0	0	0.334347	0.231691	0.023365
-142.075	-9.89513	1485									6.97	0.0620484	6.9	7.07	0	0	0	0	63.88	2.77998	58.2	70.1									0.095	0.005	0.09	0.1	0	0	0	0	0	0	0	0	0	0	0	0	0.653703	0.296445	0.143026
-142.075	-11.8951	1486									6.985	0.0906918	6.83	7.06	0.775786	0.333877	0.364424	1.24656	60.42	5.03391	47.7	66.3									0.1475	0.0216506	0.12	0.18	0	0	0	0	0	0	0	0	0	0	0	0	0.410609	0.263091	0.0251629
-142.075	-13.8951	1487	102.083	4.34267	98.0833	109.917	26.7341	0.105822	26.6417	26.975	7.6325	0.863753	6.78	8.79	0.0754162	0.130625	0	0.301665	71.5267	5.73718	61.6	83.3									0.205	0.0357071	0.16	0.26	0	0	0	0	0	0	0	0	0	0	0	0	0.0369898	0.0633718	0
-142.075	-15.8951	1488	123.902	2.25936	118.667	127.167	26.2645	0.230411	25.7167	26.8625	9.33	0.547129	8.54	9.85	0	0	0	0	64.1867	3.94916	57.5	73.8									0.2125	0.0311247	0.16	0.24	0	0	0	0	0	0	0	0	0	0	0	0	0	0	0
-142.075	-17.8951	1489	139.348	31.6512	121.083	225.75	25.8607	0.254904	25.4542	26.6125	7.6475	0.774899	6.88	8.72	0	0	0	0	67.4733	4.85599	62.1	81.9									0.175	0.0502494	0.12	0.23	0	0	0	0	0	0	0	0	0	0	0	0	4.55987e-06	4.23428e-05	0
-142.075	-19.8951	1490									7.065	0.159609	6.93	7.33	0	0	0	0	73.2133	6.97432	52.6	81									0.075	0.0438748	0.04	0.15	0	0	0	0	0	0	0	0	0	0	0	0	0	0	0
-142.075	-21.8951	1491									7.1575	0.0248747	7.12	7.19	0.463917	0.0271918	0.442171	0.510302	77.2067	6.50369	66.6	86.9									0.045	0.0111803	0.03	0.06	0	0	0	0	0	0	0	0	0.000838294	0.00354974	0	0.0302579	0	0	0
-142.075	-23.8951	1492									6.9075	0.0227761	6.87	6.93	0	0	0	0	73.32	5.275	59.5	81.3									0.0125	0.00829156	0	0.02	0	0	0	0	0	0	0	0	0.111952	0.10111	0	0.370185	0.00337911	0.00953355	0
-142.075	-25.8951	1493									7.07	0.0751663	7.02	7.2	0	0	0	0	76.2933	4.03443	63.6	81.1									0	0	0	0	0	0	0	0	0	0	0	0	0.315681	0.149689	0.0593156	0.64171	0.234896	0.138761	0.0142144
-142.075	-27.8951	1494									7.2525	0.13198	7.05	7.42	0.0244636	0.0423722	0	0.0978544	70.3467	5.41121	60.2	80.1									0.0025	0.00433013	0	0.01	0	0	0	0	0	0	0	0	0.256124	0.142529	0.0301467	0.561942	0.64202	0.142463	0.364652
-142.075	-29.8951	1495									7.0275	0.0664738	6.94	7.11	0	0	0	0	68.68	7.54031	54.3	82.8									0.0175	0.00829156	0.01	0.03	0	0	0	0	0	0	0	0	0.042196	0.056648	0	0.228205	0.667039	0.138873	0.392407
-142.075	-31.8951	1496									7.0075	0.0553963	6.94	7.08	0	0	0	0	66.72	4.43564	56.5	74.7									0.0275	0.00829156	0.02	0.04	0	0	0	0	0	0	0	0	0	0	0	0	0.279232	0.145791	0.0332785
-142.075	-33.8951	1497									7.1425	0.0584701	7.08	7.23	0.346303	0.214938	0	0.590553	72.2467	6.79508	64.4	88.9									0.0275	0.00433013	0.02	0.03	0	0	0	0	0	0	0	0	0	0	0	0	0.00795315	0.0177816	0
-142.075	-35.8951	1498									7.095	0.0522014	7.03	7.16	0.92857	0.189216	0.761594	1.2463	69.6667	4.43992	58.9	77.7									0.0325	0.00433013	0.03	0.04	0	0	0	0	0	0	0	0	0	0	0	0	0	0	0
-142.075	-37.8951	1499									7.1225	0.090104	6.98	7.2	0.729077	0.33009	0.294599	1.22075	67.1133	8.98932	47.5	82.9									0.0375	0.00433013	0.03	0.04	0	0	0	0	0	0	0	0	0	0	0	0	0	0	0
-142.075	-39.8951	1500									7.0575	0.0729297	6.94	7.14	0.664736	0.117541	0.531745	0.829032	63.3467	3.85311	56.2	72.5									0.04	0.00707107	0.03	0.05	0	0	0	0	0	0	0	0	0	0	0	0	0	0	0
-142.075	-41.8951	1501									7.03	0.101735	6.89	7.15	0.270489	0.311991	0	0.760859	58.42	3.44136	51	63.1									0.04	0.00707107	0.03	0.05	0	0	0	0	0	0	0	0	0	0	0	0	0	0	0
-142.075	-43.8951	1502									7.1475	0.105919	7.03	7.3	0	0	0	0	58.7933	2.9254	51.5	64.8									0.045	0.005	0.04	0.05	0	0	0	0	0	0	0	0	0	0	0	0	0	0	0
-142.075	-45.8951	1503									7.1575	0.11388	7.03	7.29	0	0	0	0	62.72	5.44147	53.3	75.7									0.05	0.00707107	0.04	0.06	0	0	0	0	0	0	0	0	0	0	0	0	0.00395705	0.0109709	0
-142.075	-47.8951	1504									6.92	0.0839643	6.81	7.02	0	0	0	0	57.6867	5.81445	50.3	70.8									0.055	0.005	0.05	0.06	0	0	0	0	0	0	0	0	0	0	0	0	0.172347	0.123842	0.00131483
-142.075	-49.8951	1505									6.9325	0.0715454	6.81	6.99	0.334116	0.239197	0	0.598284	67.9667	5.25594	56.9	83									0.08	0.00707107	0.07	0.09	2.93599e-05	0.00027174	0	0.00345462	7.62378e-06	4.57642e-05	0	0.000362668	0.0017691	0.00597865	0	0.0437379	0.443256	0.186142	0.124409
-142.075	-51.8951	1506									7.1925	0.158647	7	7.42	0.981508	0.123374	0.782269	1.11967	87.2933	15.0503	60.2	106.7									0.0775	0.00433013	0.07	0.08	0.116055	0.132833	0	0.505894	2.94762	3.71911	0.00175895	14.2483	0.235052	0.173245	0.00428449	0.715517	0.7559	0.246805	0.263946
-142.075	-53.8951	1507									6.6825	0.0975641	6.56	6.82	0.805765	0.281852	0.338541	1.0549	119.88	16.1332	94.2	153									0.0475	0.00829156	0.04	0.06	1.30151	0.442387	0.490901	2.11139	38.452	13.6413	13.4651	64.0485	1.21622	0.440307	0.484713	2.54763	1.18903	0.148442	0.80429
-142.075	-55.8951	1508									6.84	0.0578792	6.8	6.94	1.3766	0.532261	0.501389	1.88264	160.34	50.3437	111.5	339.2									0.04	0	0.04	0.04	2.56569	0.20301	2.09446	2.90663	78.7043	6.22406	62.8801	86.9032	4.25421	1.33144	2.01913	7.25099	1.26141	0.0899718	1.04645
-142.075	-57.8951	1509									6.9375	0.0286139	6.89	6.96	0.597474	0.240672	0.363456	0.996824	140.253	22.3504	96	178.8									0.0375	0.00433013	0.03	0.04	2.38731	0.310931	1.65745	2.892	73.2336	8.63655	54.2138	86.4186	6.73175	1.40616	3.92158	9.42258	0.696129	0.187196	0.320431
-142.075	-59.8951	1510									7.065	0.108282	6.91	7.21	0.335115	0.255392	0	0.606867	100.527	28.9641	50.6	151.1									0.04	0	0.04	0.04	0.975259	0.444409	0.195071	1.90917	28.7841	12.6919	7.99186	53.7937	4.9594	1.64858	1.8983	8.1234	0.144843	0.114843	0
-142.075	-61.8951	1511									7.1425	0.059319	7.08	7.24	1.02382	0.411322	0.449057	1.47041	101.72	12.9924	76.5	126.6									0.04	0	0.04	0.04	0.0285776	0.0568587	0	0.265812	1.33154	1.95905	0	7.5522	1.0806	0.998347	0	3.86654	1.77182e-05	0.000162376	0
-142.075	-63.8951	1512									7.235	0.150416	6.98	7.35	1.43787	0.561076	0.817169	2.33685	102.133	8.7908	84.6	114.9									0.0625	0.0178536	0.04	0.08	0	0	0	0	0	0	0	0	0.000648553	0.00414059	0	0.0500043	0	0	0
-140.343	77.1049	1513									13.0167	0.0169967	13	13.04					54.8923	3.97579	50.1	60.2									5.86667	0.0942808	5.8	6	0	0	0	0	0	0	0	0	0	0	0	0	0	0	0
-140.343	75.1049	1514									13.6167	0.47204	12.95	13.98					55.3538	3.29186	50.8	60.2									6.5	0.408248	6	7	0	0	0	0	0.00108879	0.00428012	0	0.0396124	0	0	0	0	0	0	0
-140.343	73.1049	1515									14.4233	0.41266	13.93	14.94					53.0385	2.84782	50.2	60.9									7.8	0.509902	7.3	8.5	0	0	0	0	0.298736	0.255888	0.00227642	1.02892	0	0	0	0	0	0	0
-140.343	71.1049	1516									20.0467	4.30157	17	26.13	0.130957	0.185201	0	0.392871	56.1615	6.86435	47.9	69.6									9.88333	0.164992	9.7	10.1	0.02228	0.0336445	0	0.144045	1.13147	0.504341	0.368241	2.29815	0	0	0	0	0	0	0
-140.343	69.1049	1517	16.0957	1.9556	12	20.9167	-11.0291	0.644509	-14.0875	-9.80417	35.6667	2.06291	32.99	38.01	0.769095	0.164422	0.620744	0.998338	66.3615	6.7566	55.2	80.6	-18.6452	2.76555	-20	-13	0.155161	0.0644015	0.06	0.27	2.18	1.73737	0.3	4.49	0.155496	0.0858014	0.0226522	0.409206	1.67965	0.480173	0.966678	2.93746	0	0	0	0	0.00153469	0.00511204	0
-140.343	67.1049	1518	22.0494	2.45048	16.75	27.6667	-9.01918	0.726908	-10.95	-6.61667	37	0	37	37	1.55012	0.206388	1.35234	1.8349	66.7692	9.18095	50.7	85.7	-14.635	2.13653	-20	-11.8	0.17225	0.0646718	0.01	0.27	0.133333	0.0471405	0.1	0.2	0.146042	0.0898403	0.00860417	0.401464	1.46767	0.244859	1.18841	2.20213	0.0290364	0.0532252	0	0.284693	0.243384	0.154369	0.0127391
-140.343	65.1049	1519	25.3802	1.64426	22.25	29.9167	-7.12336	1.18756	-10.0042	-4.22083	35.5167	0.683537	34.55	36	1.02578	0.73502	0.142943	1.94241	61.4615	11.2937	39.1	81.3	-14.7278	1.67126	-16.5	-11.8	0.126389	0.0715756	0.01	0.27	0.04	0.0424264	0.01	0.1	0.0184559	0.0318222	0	0.139646	3.35504	1.35938	1.28033	6.68451	1.20855	0.80525	0.108216	3.35675	1.64046	0.776674	0.57021
-140.343	63.1049	1520	27.5386	3.54509	22.5833	41.5833	-5.38312	0.562321	-8.075	-3.91667	33.8033	0.75588	32.74	34.43	1.81288	0.333225	1.36035	2.15304	79.9846	6.73873	70.2	92.8	-13.9025	0.66951	-16.5	-12.5	0.0495	0.0791502	0.01	0.27	0.01	0	0.01	0.01	0	0	0	0	8.83309	1.51856	5.44811	11.4931	6.31259	1.81662	2.91282	9.83626	3.86351	1.10495	2.05658
-140.343	61.1049	1521	71.7458	27.8715	32.75	192.75	-7.55763	2.71745	-20.4292	-0.0583333	31.4167	0.38439	31.13	31.96	0.681916	0.0997364	0.587677	0.819922	79.6385	9.65111	66.5	97.3	-17.4744	3.11462	-20	-12.5	0.135	0.0875119	0.01	0.22	0.04	0.0424264	0.01	0.1	0.00132652	0.00460216	0	0.0341496	11.4515	0.388703	10.4875	12.0052	12.4817	1.2701	9.67759	14.742	3.45059	1.13652	1.61658
-140.343	59.1049	1522	238.11	40.505	134.917	321.667	1.22242	1.91221	-5.9875	5.725	27.07	9.77223	13.25	34	0.635402	0.0590448	0.561736	0.706286	73.2615	16.9495	55.6	124.5	-18.08	2.35151	-20	-15.2	0.19	0	0.19	0.19	3.91667	2.53585	2	7.5	0.00479449	0.0124668	0	0.0761738	8.61497	1.38333	5.43164	10.8937	13.1591	1.29129	9.74907	15.0019	1.1421	0.588344	0.376996
-140.343	57.1049	1523									8.03333	0.684316	7.51	9	0.190263	0.200817	0	0.46799	104.962	8.21617	93.5	121.6									1.96333	0.236972	1.68	2.26	6.98207e-05	0.000417178	0	0.00380393	3.35366	1.35477	1.0823	6.3827	6.60119	2.28791	2.23897	11.3221	0.233997	0.166476	0
-140.343	55.1049	1524									7.98	0.0216025	7.95	8	0	0	0	0	98.3154	9.28132	73.5	110.7									0.91	0.0778888	0.8	0.97	0	0	0	0	0.616909	0.40065	0.0970918	1.80686	0.988829	0.791529	0.0245295	3.31093	0.0354155	0.0614242	0
-140.343	53.1049	1525									8.02667	0.0169967	8.01	8.05	0	0	0	0	99.6308	3.5354	94.2	104.1									0.806667	0.0188562	0.78	0.82	0	0	0	0	0.0249093	0.0379239	0	0.179616	0.0230631	0.0495057	0	0.279607	0	0	0
-140.343	51.1049	1526									6.97667	0.0249446	6.95	7.01	0	0	0	0	104.023	5.80506	95.3	118.1									0.426667	0.0094281	0.42	0.44	0	0	0	0	0	0	0	0	0	0	0	0	0	0	0
-140.343	49.1049	1527									6.95667	0.0262466	6.92	6.98	0	0	0	0	100.177	5.9053	91.3	115.9									0.353333	0.0531246	0.29	0.42	0	0	0	0	0	0	0	0	0	0	0	0	0	0	0
-140.343	47.1049	1528									6.97667	0.00942808	6.97	6.99	0	0	0	0	91.3077	12.7956	63.2	111.5									0.363333	0.0731817	0.26	0.42	0	0	0	0	0	0	0	0	0	0	0	0	0	0	0
-140.343	45.1049	1529									6.98333	0.0124723	6.97	7	0	0	0	0	96.3	11.7483	80.9	114.2									0.203333	0.0410961	0.15	0.25	0	0	0	0	0	0	0	0	0	0	0	0	0	0	0
-140.343	43.1049	1530									6.97333	0.00942808	6.96	6.98	0	0	0	0	92.2846	13.922	61.9	106.6									0.0933333	0.0124722	0.08	0.11	2.24278e-05	0.000197856	0	0.0029864	0	0	0	0	0	0	0	0	0	0	0
-140.343	41.1049	1531									6.96667	0.0309122	6.94	7.01	0.280015	0.396002	0	0.840046	95.1308	9.64049	85.4	112.7									0.0466667	0.00942809	0.04	0.06	0.00237743	0.0077011	0	0.0554358	0	0	0	0	0	0	0	0	0	0	0
-140.343	39.1049	1532									6.91	0.0355902	6.86	6.94	0.988042	0.329092	0.522635	1.22088	70.7154	11.5143	55.9	99.4									0.11	0.0294392	0.07	0.14	0.000233343	0.0012463	0	0.0122784	0	0	0	0	0	0	0	0	0	0	0
-140.343	37.1049	1533									6.95333	0.0205481	6.93	6.98	0.186977	0.140782	0	0.339704	73.8308	6.26656	64.5	84.3									0.05	0	0.05	0.05	0	0	0	0	0	0	0	0	0	0	0	0	0	0	0
-140.343	35.1049	1534									6.99667	0.0309121	6.97	7.04	0	0	0	0	72.1385	5.56037	66.2	82.1									0.05	0	0.05	0.05	0	0	0	0	0	0	0	0	0	0	0	0	0	0	0
-140.343	33.1049	1535									6.98667	0.0817857	6.89	7.09	0.273203	0.386367	0	0.819608	71.7231	3.05165	67	76.6									0.04	0	0.04	0.04	0	0	0	0	0	0	0	0	0	0	0	0	0	0	0
-140.343	31.1049	1536									6.95333	0.0524933	6.88	7	0.883954	0.381728	0.416796	1.35183	74.4769	7.57782	66.6	94									0.0833333	0.020548	0.06	0.11	0	0	0	0	0	0	0	0	0	0	0	0	0	0	0
-140.343	29.1049	1537									6.95	0.0216025	6.93	6.98	0	0	0	0	71.6154	7.89857	65	96.8									0.0866667	0.0124722	0.07	0.1	0	0	0	0	0	0	0	0	0	0	0	0	0	0	0
-140.343	27.1049	1538									6.94667	0.0618241	6.86	7	0	0	0	0	71.8615	6.19088	64.6	82.2									0.06	0.00816497	0.05	0.07	0	0	0	0	0	0	0	0	0	0	0	0	0	0	0
-140.343	25.1049	1539									7.02667	0.046428	6.98	7.09	0.578971	0.636597	0.0146947	1.46863	67.5538	6.52529	54.2	74.9									0.0533333	0.00471404	0.05	0.06	0	0	0	0	0	0	0	0	0	0	0	0	0	0	0
-140.343	23.1049	1540									7.06333	0.077603	6.97	7.16	1.51745	0.2151	1.23239	1.75195	68.7077	4.5687	63.2	77.9									0.05	0	0.05	0.05	0	0	0	0	0	0	0	0	0	0	0	0	0	0	0
-140.343	21.1049	1541									6.98667	0.0124723	6.97	7	0.108693	0.153716	0	0.32608	67.4	4.17317	60.4	72.8									0.04	0	0.04	0.04	0	0	0	0	0	0	0	0	0	0	0	0	0	0	0
-140.343	19.1049	1542									6.98667	0.0339934	6.94	7.02	0	0	0	0	68.9231	7.35006	51.3	78.3									0.0433333	0.00471405	0.04	0.05	0	0	0	0	0	0	0	0	0	0	0	0	0	0	0
-140.343	17.1049	1543									6.96	0.0294393	6.93	7	0.113821	0.160967	0	0.341462	69.7077	3.63053	63.9	76.5									0.0533333	0.00471404	0.05	0.06	0	0	0	0	0	0	0	0	0	0	0	0	0	0	0
-140.343	15.1049	1544									6.96667	0.0449692	6.91	7.02	0.578323	0.276927	0.230438	0.908038	65.1692	5.23691	49.7	70.5									0.0833333	0.020548	0.06	0.11	0	0	0	0	0	0	0	0	0	0	0	0	0	0	0
-140.343	13.1049	1545									6.96333	0.0262467	6.94	7	0.764651	0.160827	0.539792	0.90669	69.9846	3.09611	63.7	76.7									0.0833333	0.0124722	0.07	0.1	0	0	0	0	0	0	0	0	0	0	0	0	0	0	0
-140.343	11.1049	1546									7.00667	0.0249444	6.98	7.04	0	0	0	0	71.6077	5.61707	63.9	82.8									0.173333	0.0249444	0.14	0.2	0	0	0	0	0	0	0	0	0	0	0	0	0	0	0
-140.343	9.10487	1547									6.94667	0.0555778	6.87	7	0	0	0	0	70.3769	3.8517	67.5	83.2									0.23	0	0.23	0.23	0	0	0	0	0	0	0	0	1.56465e-07	1.36858e-06	0	1.54606e-05	0	0	0
-140.343	7.10487	1548									6.96667	0.00942808	6.96	6.98	0	0	0	0	76.0923	8.00831	64.9	88.4									0.273333	0.00471404	0.27	0.28	0	0	0	0	0	0	0	0	0.154232	0.118316	0.000959265	0.41259	0	0	0
-140.343	5.10487	1549									7.35	0.452843	7.01	7.99	0.548239	0.119587	0.379192	0.637133	69.4077	6.2331	54.3	82									0.426667	0.0946338	0.35	0.56	0	0	0	0	0	0	0	0	0.6903	0.135454	0.426895	0.923006	0	0	0
-140.343	3.10487	1550									8.06	0.043205	8	8.1	0	0	0	0	72.5	7.56825	60.1	85.6									0.576667	0.020548	0.55	0.6	0	0	0	0	0	0	0	0	0.956207	0.0256979	0.89615	0.999864	0	0	0
-140.343	1.10487	1551									7.43	0.509378	7.05	8.15	0	0	0	0	70.4615	3.61589	62.5	77.9									0.496667	0.0249444	0.47	0.53	0	0	0	0	0	0	0	0	0.661894	0.139835	0.39069	0.903739	0	0	0
-140.343	-0.895126	1552									7.13667	0.0329983	7.1	7.18	0	0	0	0	72.7	4.67053	64.9	79									0.33	0.0432049	0.27	0.37	0	0	0	0	0	0	0	0	0.131697	0.109479	0	0.375833	0	0	0
-140.343	-2.89513	1553									7.04333	0.0385862	6.99	7.08	0.492654	0.124738	0.33089	0.634474	69.1692	5.52858	59.4	79.9									0.213333	0.0235702	0.18	0.23	0	0	0	0	0	0	0	0	0	0	0	0	0	0	0
-140.343	-4.89513	1554									6.98	0.0294392	6.94	7.01	0	0	0	0	71.2923	3.61949	66.1	81.6									0.116667	0.0188562	0.09	0.13	0	0	0	0	0	0	0	0	0	0	0	0	0.0143221	0.0272518	0
-140.343	-6.89513	1555	71.5	0	71.5	71.5					7.02	0.133666	6.88	7.2	0	0	0	0	68.5769	7.3126	59.2	85.6									0.1	0	0.1	0.1	0	0	0	0	0	0	0	0	0	0	0	0	0.511622	0.273364	0.0698101
-140.343	-8.89513	1556	117.431	31.6529	66.9167	190.167	25.2076	1.34655	21.1083	27.3917	6.94333	0.0880655	6.82	7.02	0	0	0	0	69.6923	4.74609	63	77.4									0.0966667	0.00471404	0.09	0.1	0	0	0	0	0	0	0	0	0	0	0	0	1.37943	0.265326	0.823216
-140.343	-10.8951	1557									7.11	0.120277	6.98	7.27	0.188309	0.26631	0	0.564928	69.0462	5.94211	61.1	87									0.0933333	0.00471404	0.09	0.1	0	0	0	0	0	0	0	0	0	0	0	0	1.48017	0.246213	0.980179
-140.343	-12.8951	1558									7.07	0.0216024	7.05	7.1	0.315436	0.232662	0	0.554223	71.4308	6.86108	63.8	84.5									0.106667	0.0286744	0.07	0.14	0	0	0	0	0	0	0	0	0	0	0	0	0.689212	0.299756	0.143153
-140.343	-14.8951	1559	118.5	1.39816	116.083	119.417	26.3592	0.0160742	26.3333	26.3917	7.28333	0.570925	6.85	8.09	0	0	0	0	71.3154	6.86696	58.7	84.2									0.23	0.0408248	0.18	0.28	0	0	0	0	0	0	0	0	0	0	0	0	0.0376422	0.0601205	0
-140.343	-16.8951	1560	119.859	3.85035	112.167	125.75	26.1503	0.285821	25.725	26.5875	7.18667	0.229541	7	7.51	0	0	0	0	75.8	3.7595	70.1	82.6									0.213333	0.0329983	0.17	0.25	0	0	0	0	0	0	0	0	0	0	0	0	0	0	0
-140.343	-18.8951	1561	123.875	3.19879	118.333	131.333	25.792	0.315416	25.2542	26.4208	7.09	0.195107	6.88	7.35	0	0	0	0	73.9846	6.84542	59.3	82.4									0.0966667	0.0309121	0.07	0.14	0	0	0	0	0	0	0	0	0	0	0	0	0	0	0
-140.343	-20.8951	1562	134.802	0.699625	133.917	135.75	24.605	0.215617	24.4	25.2458	6.99667	0.172498	6.86	7.24	0.0514622	0.0727785	0	0.154387	74.7462	5.52346	62.6	86.7									0.08	0.0163299	0.06	0.1	0	0	0	0	0	0	0	0	0.000114033	0.000718956	0	0.00796164	0	0	0
-140.343	-22.8951	1563									6.9	0.0496654	6.86	6.97	0	0	0	0	71.0385	6.28497	58	84.1									0.0533333	0.0124722	0.04	0.07	0	0	0	0	0	0	0	0	0.158659	0.11947	0	0.457555	0	0	0
-140.343	-24.8951	1564									6.98	0.0637705	6.89	7.03	0	0	0	0	70.9154	5.95868	59.3	79.9									0.01	0.00816497	0	0.02	0	0	0	0	0	0	0	0	0.620556	0.144939	0.316685	0.893607	0.123404	0.10615	0
-140.343	-26.8951	1565									6.97667	0.0329983	6.94	7.02	0.0421158	0.0595607	0	0.126347	75.0769	4.74247	64.2	83.3									0.01	0.00816497	0	0.02	0	0	0	0	0	0	0	0	0.782342	0.115582	0.527581	0.979839	0.650231	0.141441	0.372032
-140.343	-28.8951	1566									7.09667	0.0679869	7.03	7.19	0.400278	0.217473	0.124079	0.655541	64.8308	14.4032	32.5	82.5									0.0133333	0.00471405	0.01	0.02	0	0	0	0	0	0	0	0	0.452263	0.155489	0.146986	0.774027	0.954839	0.0276296	0.879739
-140.343	-30.8951	1567									7.01	0.106771	6.92	7.16	0	0	0	0	70.6308	13.9653	24.9	79.2									0.01	0	0.01	0.01	0	0	0	0	0	0	0	0	0.0470189	0.0603038	0	0.241069	0.699996	0.133595	0.431838
-140.343	-32.8951	1568									6.98	0.0163299	6.96	7	0	0	0	0	70.6462	4.69494	62.6	79.8									0.01	0	0.01	0.01	0	0	0	0	0	0	0	0	0	0	0	0	0.162847	0.120891	0.00169283
-140.343	-34.8951	1569									7.13333	0.111455	7.04	7.29	0.4656	0.380099	0.062595	0.975167	73.1308	3.76612	67.4	79.4									0.0233333	0.00471405	0.02	0.03	0	0	0	0	0	0	0	0	0	0	0	0	8.32371e-06	5.00437e-05	0
-140.343	-36.8951	1570									7.04667	0.0771722	6.94	7.12	0.642825	0.206271	0.351346	0.798647	70.9923	4.5969	66.4	81.6									0.0333333	0.00471405	0.03	0.04	0	0	0	0	0	0	0	0	0	0	0	0	0	0	0
-140.343	-38.8951	1571									7.09	0.0588783	7.01	7.15	0.281726	0.205317	0.0379501	0.540226	71.6462	4.46363	65.3	83									0.0333333	0.00471405	0.03	0.04	0	0	0	0	0	0	0	0	0	0	0	0	0	0	0
-140.343	-40.8951	1572									7.02667	0.0910434	6.9	7.11	0.98917	0.254144	0.707951	1.32361	70.1769	6.65711	58.6	79.3									0.0366667	0.00471405	0.03	0.04	0	0	0	0	0	0	0	0	0	0	0	0	0	0	0
-140.343	-42.8951	1573									6.93333	0.0857646	6.83	7.04	0.340324	0.258196	0	0.625082	61.3615	3.93457	53.4	67.1									0.04	0	0.04	0.04	0	0	0	0	0	0	0	0	0	0	0	0	0	0	0
-140.343	-44.8951	1574									7.26	0.0637704	7.17	7.31	0.0110123	0.0155737	0	0.0330369	55.3308	10.9604	37	73.2									0.05	0	0.05	0.05	0	0	0	0	0	0	0	0	0	0	0	0	0.000701519	0.00274346	0
-140.343	-46.8951	1575									6.85333	0.046428	6.79	6.9	0.106163	0.150138	0	0.31849	61.4	7.02731	50.6	71.9									0.0533333	0.00471404	0.05	0.06	0	0	0	0	0	0	0	0	0	0	0	0	0.205826	0.132339	0.00561609
-140.343	-48.8951	1576									6.92667	0.0524933	6.88	7	0.249469	0.155708	0.130096	0.469406	68.5154	6.21547	58.2	77.7									0.06	0.00816497	0.05	0.07	0	0	0	0	0.000826512	0.00347166	0	0.0294803	0	0	0	0	0.702627	0.146031	0.397682
-140.343	-50.8951	1577									7.14333	0.0612824	7.07	7.22	0.451083	0.371426	0	0.909711	74.9308	5.24014	63.6	81.1									0.08	0.00816497	0.07	0.09	9.53412e-05	0.00064617	0	0.00741322	0.513867	0.682573	0	3.00445	0.00116508	0.00433238	0	0.0364718	1.17129	0.162857	0.82383
-140.343	-52.8951	1578									7.12667	0.0612826	7.04	7.17	0.765672	0.189384	0.628432	1.03347	105.977	23.3318	71.1	154.2									0.0566667	0.00471404	0.05	0.06	0.397359	0.325576	0	1.20804	11.9227	7.74657	0.68614	31.4844	0.218924	0.20564	0	0.833152	1.37594	0.0674441	1.18592
-140.343	-54.8951	1579									6.80667	0.0917726	6.71	6.93	0.8209	0.479588	0.174483	1.32192	168.646	50.9393	124.4	319.6									0.0166667	0.00942809	0.01	0.03	1.86997	0.419572	0.965031	2.67913	49.3023	10.735	27.8306	71.4846	3.1285	1.4706	0.724706	6.08707	1.25517	0.109334	0.992089
-140.343	-56.8951	1580									6.92	0.0588783	6.84	6.98	1.18365	0.0746633	1.10343	1.28322	208.854	52.3188	132.3	286.7									0.0266667	0.00942809	0.02	0.04	2.59849	0.222619	2.03679	2.91248	64.3232	9.07419	46.5653	82.3316	8.43923	1.10607	6.01433	10.297	0.798029	0.226625	0.328278
-140.343	-58.8951	1581									6.90333	0.0736357	6.81	6.99	0.31733	0.258722	0	0.633736	116.7	14.0855	96.8	146.1									0.0366667	0.00471405	0.03	0.04	1.74868	0.428398	0.880668	2.58606	40.0033	11.9624	17.9106	66.2549	9.57954	0.686512	7.73127	10.4812	0.149104	0.131713	0
-140.343	-60.8951	1582									7.06333	0.0612826	6.99	7.14	0.641824	0.113889	0.510651	0.78835	96.8	14.9112	61.7	114.7									0.0366667	0.00471405	0.03	0.04	0.323667	0.276373	0.00605595	1.03373	7.2659	5.90188	0.332247	24.0014	5.35348	1.58462	2.25361	8.3917	0.00075642	0.00326324	0
-140.343	-62.8951	1583									7.11333	0.0339934	7.08	7.16	1.3133	0.319667	0.999629	1.75207	104.923	11.1266	81.8	125.6									0.0466667	0.00471405	0.04	0.05	9.5848e-05	0.000474995	0	0.00304483	0.0291807	0.0710298	0	0.369069	0.622352	0.705611	0	2.55699	0	0	0
-140.343	-64.8951	1584									7.13	0.0734846	7.04	7.22	0.569538	0.275664	0.329483	0.955584	92.5077	5.7481	81.7	103.5									0.13	0.0565685	0.09	0.21	0	0	0	0	0	0	0	0	0	0	0	0	0	0	0
-138.611	78.1049	1585									13.0467	0.00471415	13.04	13.05					51.5357	3.43607	48.5	59.7									5.86667	0.0942808	5.8	6	0	0	0	0	0	0	0	0	0	0	0	0	0	0	0
-138.611	76.1049	1586									13.3667	0.440933	13.04	13.99					53.9357	2.77195	49.2	59.8									6.33333	0.471405	6	7	0	0	0	0	0	0	0	0	0	0	0	0	0	0	0
-138.611	74.1049	1587									14.93	0.00816476	14.92	14.94					53.7643	3.47719	49.8	59.8									7.83333	0.235702	7.5	8	0	0	0	0	0.000940355	0.00379945	0	0.0340092	0	0	0	0	0	0	0
-138.611	72.1049	1588									16.6333	0.504469	15.92	17	0.22446	0.252678	0	0.599847	53.2643	1.07677	51.8	55.6									9.63667	0.444997	9.01	10	0.0551956	0.0670862	0	0.278121	0.153295	0.117287	0	0.439633	0	0	0	0	0	0	0
-138.611	70.1049	1589	17.1914	0.833585	15.4167	19.1667	-10.2882	1.00431	-10.8958	0	28.34	3.25273	26.02	32.94	0.328981	0.231881	0.0596103	0.625631	62.3	6.93057	53.7	73.4	-14.1667	2.60875	-20	-13	0.22	0	0.22	0.22	10.5833	0.840965	9.5	11.55	0.404275	0.154807	0.126574	0.720753	0.763283	0.214743	0.372356	1.29076	0	0	0	0	0	0	0
-138.611	68.1049	1590	21.5029	1.4644	18	25.1667	-9.78097	0.510226	-11.5417	-8.35417	37.0033	0.00471325	37	37.01	0.966218	0.250075	0.738616	1.31444	64.1929	5.00678	50.3	70.1	-15.22	2.97002	-20	-13	0.190286	0.0536382	0.01	0.22	0.636667	0.495334	0.11	1.3	0.613518	0.145566	0.300756	0.895241	1.54386	0.243379	1.09931	2.11792	0.00506338	0.0122302	0	0.060398	0.0120143	0.0231765	0
-138.611	66.1049	1591	27.328	1.4695	24.3333	32.5833	-8.38612	0.435215	-9.96667	-6.99583	36.6633	0.469066	36	37	0.806781	0.394605	0.478375	1.36173	57.3929	6.14753	45.2	67.7	-15.135	1.21667	-16.5	-11.8	0.169	0.0414608	0.06	0.22	0.866667	0.817856	0.1	2	0.390609	0.154497	0.114036	0.709388	1.71042	0.277457	1.21376	2.39013	0.106976	0.10849	0	0.502771	0.474834	0.217584	0.104995
-138.611	64.1049	1592	29.573	2.8015	24.6667	36.5833	-6.23131	1.39153	-10.0708	-4.02083	34.43	0	34.43	34.43	1.65502	0.295418	1.25307	1.95466	75.5571	9.84434	57.7	90.3	-14.3925	1.75548	-20	-11.8	0.08225	0.072646	0.01	0.22	0.01	0	0.01	0.01	0.048267	0.0614867	0	0.257914	3.62202	1.21456	1.98253	6.8577	1.83891	1.11893	0.365466	4.83213	1.34527	0.304107	0.826487
-138.611	62.1049	1593	26.1624	3.49553	20.5833	47.4167	-5.07002	0.685087	-7.8875	-2.175	33.5967	0.570399	32.79	34	0.937093	0.308031	0.573385	1.32658	80.7857	6.86126	67.9	92.8	-13.8171	0.92133	-16.5	-12.5	0.0845714	0.0901536	0.01	0.22	0.01	0	0.01	0.01	0	0	0	0	7.65454	1.61369	4.46931	10.4883	7.99241	2.21969	3.52932	12.4106	1.86165	0.268023	1.50628
-138.611	60.1049	1594	108.356	63.5784	28.25	289.083	-3.34734	3.48344	-14.7333	4.0625	32.3467	0.456388	31.98	32.99	0.779457	0.109951	0.62767	0.884583	75.5286	9.11956	58.2	91.2	-15.4789	2.93582	-20	-11.8	0.138571	0.0951583	0.01	0.27	0.173333	0.230988	0.01	0.5	0	0	0	0	9.46738	0.717403	7.88388	10.8724	13.7306	0.982391	10.9715	15.0225	1.57657	0.232774	1.01511
-138.611	58.1049	1595	202.925	10.9901	177.25	228	3.61441	1.02036	0.625	4.95833	21.5133	7.43779	14.3	31.75	0.700141	0.149144	0.577381	0.910058	83.4429	30.5585	48.3	159.9	-17.6376	2.41903	-20	-15.2	0.19	0	0.19	0.19	2.67	0.473779	2	3.01	0	0	0	0	7.55803	0.999843	4.84934	9.10239	11.8833	1.52382	8.50505	14.4781	1.21157	0.356468	0.563708
-138.611	56.1049	1596									10.2733	2.72501	7.56	14	0	0	0	0	104.357	13.9633	81.5	122.9									1.94667	0.342572	1.47	2.26	0	0	0	0	4.45179	1.53042	1.57482	7.49661	5.23686	1.74447	2.0698	8.79872	0.792277	0.317648	0.247315
-138.611	54.1049	1597									8.46	0.643584	7.99	9.37	0	0	0	0	109.4	11.3348	80.7	129.1									0.686667	0.0946338	0.58	0.81	0	0	0	0	1.58598	1.21012	0.0264249	4.45034	0.987152	0.643471	0.101904	2.8249	0.172698	0.169922	0
-138.611	52.1049	1598									8.00333	0.0124725	7.99	8.02	0	0	0	0	109.114	10.005	93.1	127.3									0.743333	0.101434	0.6	0.82	0.000112385	0.000958701	0	0.0122038	0.128991	0.228056	0	1.06511	0.0484837	0.0622663	0	0.275193	0.000384594	0.00203121	0
-138.611	50.1049	1599									7.00667	0.0731818	6.95	7.11	0	0	0	0	99.35	7.87888	82.4	107.8									0.333333	0.054365	0.26	0.39	0	0	0	0	0	0	0	0	0	0	0	0	0	0	0
-138.611	48.1049	1600									7.08333	0.0659966	7.01	7.17	0	0	0	0	98.4929	9.7243	80	112.2									0.31	0.0725718	0.21	0.38	0	0	0	0	0	0	0	0	0	0	0	0	0	0	0
-138.611	46.1049	1601									6.98333	0.0169967	6.96	7	0	0	0	0	96.55	13.259	81.1	119.4									0.316667	0.0618241	0.23	0.37	0	0	0	0	0	0	0	0	0	0	0	0	0	0	0
-138.611	44.1049	1602									6.95667	0.0339934	6.91	6.99	0	0	0	0	91.6143	12.9565	80.9	119									0.17	0.0216025	0.15	0.2	0.0225291	0.036874	0	0.159303	0	0	0	0	0	0	0	0	0	0	0
-138.611	42.1049	1603									6.98	0.0216025	6.95	7	0	0	0	0	95.75	4.08512	86	103									0.0833333	0.0169967	0.06	0.1	0.156945	0.118425	0	0.440588	0	0	0	0	0	0	0	0	0	0	0
-138.611	40.1049	1604									6.97333	0.0758655	6.87	7.05	0.879269	0.0990553	0.779904	1.01447	93.7429	10.4934	68.1	105									0.0833333	0.0188562	0.07	0.11	0.177699	0.124958	0.000762202	0.477658	0	0	0	0	0	0	0	0	0	0	0
-138.611	38.1049	1605									7.04333	0.0531246	6.98	7.11	0.529698	0.144329	0.325587	0.632089	63.4643	5.18908	50.7	73									0.0733333	0.0124722	0.06	0.09	0.0408	0.0554365	0	0.210505	0	0	0	0	0	0	0	0	0	0	0
-138.611	36.1049	1606									6.96	0.0616442	6.88	7.03	0	0	0	0	69.3929	6.73334	60.7	83									0.05	0	0.05	0.05	0	0	0	0	0	0	0	0	0	0	0	0	0	0	0
-138.611	34.1049	1607									6.98333	0.0449691	6.92	7.02	0	0	0	0	72.8429	6.77113	66	89.2									0.0466667	0.00471405	0.04	0.05	0	0	0	0	0	0	0	0	0	0	0	0	0	0	0
-138.611	32.1049	1608									6.97333	0.0262468	6.95	7.01	0.96058	0.263515	0.601155	1.22556	71.2786	4.80151	63.7	78.3									0.0466667	0.00471405	0.04	0.05	0	0	0	0	0	0	0	0	0	0	0	0	0	0	0
-138.611	30.1049	1609									6.92667	0.0124723	6.91	6.94	0.0133464	0.0188747	0	0.0400393	81.7286	8.1476	66	96.8									0.0633333	0.0188562	0.05	0.09	0	0	0	0	0	0	0	0	0	0	0	0	0	0	0
-138.611	28.1049	1610									6.97333	0.0498887	6.92	7.04	0	0	0	0	83.3571	8.5611	74.9	101.3									0.05	0	0.05	0.05	0	0	0	0	0	0	0	0	0	0	0	0	0	0	0
-138.611	26.1049	1611									6.99	0.0216025	6.97	7.02	0.0029119	0.00411805	0	0.0087357	75.5714	6.45151	62.4	90									0.05	0	0.05	0.05	0	0	0	0	0	0	0	0	0	0	0	0	0	0	0
-138.611	24.1049	1612									7.01333	0.0385862	6.96	7.05	1.42377	0.134688	1.23884	1.55576	73.6429	5.59358	63.4	83.7									0.05	0	0.05	0.05	0	0	0	0	0	0	0	0	0	0	0	0	0	0	0
-138.611	22.1049	1613									7.03	0.0244949	7	7.06	0.599417	0.428074	0	0.972582	71.6214	2.8486	66.5	75.5									0.0466667	0.00471405	0.04	0.05	0	0	0	0	0	0	0	0	0	0	0	0	0	0	0
-138.611	20.1049	1614									7.01333	0.0262468	6.99	7.05	0	0	0	0	68.2857	8.0634	50.7	82.5									0.0433333	0.00471405	0.04	0.05	0	0	0	0	0	0	0	0	0	0	0	0	0	0	0
-138.611	18.1049	1615									7.03667	0.0235703	7.02	7.07	0	0	0	0	68.6857	6.65173	50.1	75.7									0.05	0	0.05	0.05	0	0	0	0	0	0	0	0	0	0	0	0	0	0	0
-138.611	16.1049	1616									6.95333	0.0524933	6.88	7	0.535291	0.0389488	0.498045	0.589058	69.0429	3.7652	62.8	75.2									0.05	0	0.05	0.05	0	0	0	0	0	0	0	0	0	0	0	0	0	0	0
-138.611	14.1049	1617									6.99	0.0355903	6.96	7.04	0.302084	0.243463	0.0679377	0.637773	66.5071	5.29669	55.2	72.2									0.07	0.0163299	0.05	0.09	0	0	0	0	0	0	0	0	0	0	0	0	0	0	0
-138.611	12.1049	1618									6.98667	0.0286745	6.95	7.02	0.135484	0.191603	0	0.406452	68.4714	1.88393	64.6	71.1									0.156667	0.0309121	0.13	0.2	0	0	0	0	0	0	0	0	0	0	0	0	0	0	0
-138.611	10.1049	1619									6.96333	0.0286745	6.93	7	0	0	0	0	68.8714	2.33924	64.4	72.2									0.22	0.00816497	0.21	0.23	0	0	0	0	0	0	0	0	0	0	0	0	0	0	0
-138.611	8.10487	1620									6.96	0.00816496	6.95	6.97	0	0	0	0	69.4357	1.08865	67.1	71									0.253333	0.0124722	0.24	0.27	0	0	0	0	0	0	0	0	0.00739904	0.0167319	0	0.0910181	0	0	0
-138.611	6.10487	1621									7.01667	0.0205481	6.99	7.04	0.45591	0.132623	0.282816	0.605004	70.3	4.28669	65.6	82.7									0.326667	0.0524934	0.28	0.4	0	0	0	0	0	0	0	0	0.279648	0.145391	0.0308677	0.608544	0	0	0
-138.611	4.10487	1622									8.02667	0.0124721	8.01	8.04	0	0	0	0	72.1571	6.69261	52.4	82.4									0.533333	0.0262467	0.51	0.57	0	0	0	0	0	0	0	0	0.678943	0.137274	0.407161	0.91886	0	0	0
-138.611	2.10487	1623									8.08333	0.0543651	8.01	8.14	0	0	0	0	71.8286	5.4192	63	85									0.57	0.0509902	0.5	0.62	0	0	0	0	0	0	0	0	0.664697	0.140446	0.383622	0.910597	0	0	0
-138.611	0.104874	1624									7.14	0.0244949	7.11	7.17	0	0	0	0	78.7	3.83424	68.8	85.1									0.433333	0.0449691	0.37	0.47	0	0	0	0	0	0	0	0	0.254283	0.142605	0.0189811	0.592795	0	0	0
-138.611	-1.89513	1625									7.18333	0.0339934	7.15	7.23	0.198944	0.28135	0	0.596833	78.0857	5.75163	65.7	86.1									0.256667	0.0262467	0.22	0.28	0	0	0	0	0	0	0	0	0.00470004	0.0121576	0	0.0741647	0	0	0
-138.611	-3.89513	1626									7.06333	0.0694421	7	7.16	0.363268	0.259778	0	0.592379	72.2786	5.7694	61.9	80.4									0.163333	0.0169967	0.14	0.18	0	0	0	0	0	0	0	0	0	0	0	0	5.85505e-06	4.31912e-05	0
-138.611	-5.89513	1627									6.99	0.0141422	6.97	7	0	0	0	0	70.1857	5.46611	58.7	80									0.0966667	0.00471404	0.09	0.1	0	0	0	0	0	0	0	0	0	0	0	0	0.218796	0.188447	0.000334744
-138.611	-7.89513	1628									7.00333	0.0339936	6.97	7.05	0	0	0	0	76.8	5.68519	68.5	87.7									0.0966667	0.00471404	0.09	0.1	0	0	0	0	0	0	0	0	0	0	0	0	1.22788	0.286104	0.657619
-138.611	-9.89513	1629	128.959	27.6094	78.0833	181.75	24.8946	1.14525	21.1167	27.6083	6.85667	0.112645	6.7	6.96	0.131453	0.185903	0	0.39436	70.3929	7.58603	61.1	88.1									0.09	0	0.09	0.09	0	0	0	0	0	0	0	0	0	0	0	0	1.87821	0.0707765	1.6734
-138.611	-11.8951	1630									7.12667	0.0418993	7.07	7.17	0.491639	0.35833	0	0.843846	69.7357	6.12461	59	79.8									0.0766667	0.0124722	0.06	0.09	0	0	0	0	0	0	0	0	0	0	0	0	1.43299	0.254202	0.901168
-138.611	-13.8951	1631	112.722	1.26625	111.083	114.167	26.8864	0.0745338	26.8292	27.0833	6.97	0.108012	6.82	7.07	0	0	0	0	84.5	6.43828	76.5	96.6									0.0966667	0.0309121	0.07	0.14	0	0	0	0	0	0	0	0	0	0	0	0	0.381055	0.246324	0.0382515
-138.611	-15.8951	1632									6.99667	0.0590668	6.95	7.08	0	0	0	0	82.2929	10.5195	63.4	107.8									0.196667	0.0418993	0.14	0.24	0	0	0	0	0	0	0	0	0	0	0	0	0.00220241	0.00634811	0
-138.611	-17.8951	1633	119.472	2.61465	116.417	123.5	25.9652	0.187715	25.5792	26.25	6.91333	0.0805536	6.8	6.98	0	0	0	0	68.3714	11.5106	54	93.2									0.15	0.0616441	0.07	0.22	0	0	0	0	0.00131551	0.00613017	0	0.0582468	0	0	0	0	0	0	0
-138.611	-19.8951	1634	125.276	2.25945	121.583	128.167	25.2691	0.263274	24.9417	25.7542	6.93667	0.179691	6.72	7.16	0	0	0	0	77.9286	4.58202	65.9	83.1									0.06	0.0244949	0.03	0.09	0	0	0	0	0.000150799	0.00106552	0	0.0134853	0	0	0	0	0	0	0
-138.611	-21.8951	1635	132.54	2.06325	126.583	135.333	24.9074	0.270878	24.5167	25.425	6.99	0.0432051	6.93	7.03	0	0	0	0	74.4286	11.8474	56	101.8									0.0466667	0.020548	0.02	0.07	0	0	0	0	0	0	0	0	0.0467166	0.0605287	0	0.212731	0	0	0
-138.611	-23.8951	1636									6.93	0.106771	6.84	7.08	0	0	0	0	64.65	20.4008	35.4	111.7									0.0266667	0.00471405	0.02	0.03	0	0	0	0	0	0	0	0	0.502872	0.154608	0.214654	0.789304	0.00443927	0.0114248	0
-138.611	-25.8951	1637									6.99667	0.0873053	6.93	7.12	0	0	0	0	66.5429	16.3193	38.1	86.5									0.0133333	0.00471405	0.01	0.02	0	0	0	0	0	0	0	0	0.922588	0.0587427	0.764764	0.999896	0.257978	0.142363	0.0210204
-138.611	-27.8951	1638									6.95	0.0141422	6.93	6.96	0.263697	0.372924	0	0.791092	63.8143	15.3802	28.5	82.3									0.0166667	0.00942809	0.01	0.03	0	0	0	0	0	0	0	0	0.813227	0.107349	0.571457	0.985231	0.682235	0.137209	0.400669
-138.611	-29.8951	1639									7.15	0.162686	7.03	7.38	0.521488	0.441271	0	1.07908	67.9071	13.2081	33.2	90.3									0.0266667	0.00942809	0.02	0.04	0	0	0	0	0	0	0	0	0.290467	0.147161	0.049795	0.583372	0.707858	0.132488	0.44114
-138.611	-31.8951	1640									7.17333	0.161107	7.04	7.4	0	0	0	0	61.2571	13.3147	33.6	85.6									0.00666667	0.00471405	0	0.01	0	0	0	0	0	0	0	0	0.00405672	0.0102289	0	0.0462198	0.304346	0.148248	0.0433406
-138.611	-33.8951	1641									7.05	0.014142	7.03	7.06	0	0	0	0	66.4786	6.15202	58.8	76.2									0.01	0	0.01	0.01	0	0	0	0	0	0	0	0	0	0	0	0	0.00991822	0.020631	0
-138.611	-35.8951	1642									7.11333	0.00942808	7.1	7.12	0.221636	0.222169	0	0.525318	71.7214	7.53527	55.8	81.9									0.0233333	0.00471405	0.02	0.03	0	0	0	0	0	0	0	0	0	0	0	0	0	0	0
-138.611	-37.8951	1643									7.02333	0.00471415	7.02	7.03	0.00791248	0.0111899	0	0.0237374	70.4429	4.04205	61.6	76.1									0.03	0	0.03	0.03	0	0	0	0	0	0	0	0	0	0	0	0	0	0	0
-138.611	-39.8951	1644									7.09333	0.0124723	7.08	7.11	0.930101	0.299442	0.694409	1.35264	74.4071	2.83888	68.8	80.2									0.03	0	0.03	0.03	0	0	0	0	0	0	0	0	0	0	0	0	0	0	0
-138.611	-41.8951	1645									6.99333	0.0612826	6.92	7.07	1.02772	0.113935	0.870686	1.1375	64.0929	7.85498	51.5	78.3									0.03	0.00816497	0.02	0.04	0	0	0	0	0	0	0	0	0	0	0	0	0	0	0
-138.611	-43.8951	1646									7.14667	0.126842	7.02	7.32	0.554664	0.188603	0.341617	0.800165	60.2286	8.31775	38.8	76									0.05	0.00816497	0.04	0.06	0	0	0	0	0	0	0	0	0	0	0	0	0	0	0
-138.611	-45.8951	1647									7.19667	0.0880657	7.12	7.32	0.473764	0.198886	0.275905	0.745819	54.5857	11.2331	37.6	76.8									0.0633333	0.00471405	0.06	0.07	0	0	0	0	0	0	0	0	0	0	0	0	0.0546628	0.0665583	0
-138.611	-47.8951	1648									7.05667	0.131993	6.91	7.23	0.410632	0.304206	0	0.72707	65.2714	9.90861	35.8	79.8									0.06	0.00816497	0.05	0.07	0	0	0	0	0.000134886	0.000843229	0	0.00922258	0	0	0	0	0.518022	0.153553	0.217242
-138.611	-49.8951	1649									6.96333	0.0899384	6.85	7.07	0.372189	0.264392	0	0.589291	73.7571	3.83233	62.7	77.3									0.0666667	0.00471405	0.06	0.07	0	0	0	0	0.80451	1.03628	7.23739e-06	5.11339	0	0	0	0	0.993102	0.137549	0.742652
-138.611	-51.8951	1650									6.99333	0.0880657	6.87	7.07	0.783354	0.282578	0.539902	1.17953	74.7929	7.46262	61.6	93.2									0.0666667	0.00471405	0.06	0.07	0.0167594	0.0309497	0	0.14826	10.6738	5.53444	2.14424	24.1342	8.56375e-05	0.000606329	0	0.0072318	1.31516	0.12258	1.00058
-138.611	-53.8951	1651									7.05	0.165126	6.82	7.2	1.12256	0.183773	0.971997	1.3813	167.629	61.5964	98.6	300.4									0.0266667	0.020548	0	0.05	0.538835	0.298228	0.0462407	1.28442	29.7276	6.31166	14.9409	40.087	0.520207	0.632847	0	2.52906	1.10237	0.175764	0.738059
-138.611	-55.8951	1652									6.87333	0.142673	6.68	7.02	0.905078	0.189921	0.766062	1.17361	662.893	386.127	197.8	1191									0.0166667	0.00942809	0.01	0.03	1.37895	0.388863	0.798118	2.20937	42.6408	4.26422	33.8352	54.9935	4.92071	1.64092	1.66965	8.29469	0.659724	0.172701	0.313938
-138.611	-57.8951	1653									6.94667	0.0205479	6.92	6.97	0.956793	0.496794	0.299151	1.49971	171.043	84.1367	105.5	370.2									0.0333333	0.00471405	0.03	0.04	1.3007	0.436263	0.518613	2.17307	29.2556	8.93025	11.5801	46.9461	8.68729	1.06873	6.32004	10.3823	0.153354	0.126255	0
-138.611	-59.8951	1654									6.97	0.115758	6.86	7.13	0.665901	0.0496087	0.623347	0.735483	97.6714	15.6868	63.4	114.1									0.04	0	0.04	0.04	0.431629	0.294647	0.0393229	1.19397	8.63215	5.6854	0.87405	23.2785	7.21888	1.36504	4.25506	9.84245	5.78714e-06	6.38977e-05	0
-138.611	-61.8951	1655									7.17667	0.044969	7.14	7.24	0.673895	0.070871	0.5802	0.751565	95.8357	14.8497	61.9	114									0.04	0	0.04	0.04	0.0106134	0.0216894	0	0.111647	0.273569	0.423983	0	2.35542	2.27898	1.3574	0.165528	5.42429	0	0	0
-138.611	-63.8951	1656									7.06	0.0711805	6.96	7.12	0.767918	0.16205	0.542186	0.915046	86.5143	18.9145	44.1	110									0.0733333	0.0262467	0.05	0.11	0	0	0	0	0	0	0	0	0.0211776	0.0569413	0	0.342841	0	0	0
-136.879	77.1049	1657									13.2925	0.425933	13.03	14.03					52.6	2.59945	48.6	55.7									6.125	0.216506	6	6.5	0	0	0	0	0	0	0	0	0	0	0	0	0	0	0
-136.879	75.1049	1658									15.2525	0.793768	14.02	15.98					54.2714	2.96634	49.6	59.7									8	0.790569	7	9	0	0	0	0	0.00202194	0.00599754	0	0.0351532	0	0	0	0	0	0	0
-136.879	73.1049	1659									16.71	0.464381	15.91	17.03					55.95	2.93908	50.2	59.8									9.825	0.481534	9	10.2	0.0185835	0.0322186	0	0.127258	0.055416	0.0627977	0	0.233864	0	0	0	0	0	0	0
-136.879	71.1049	1660									23.765	3.16738	20.06	27.52	0.632652	0.146615	0.519318	0.880914	54.8857	3.19394	51.4	61.2									11	0.951315	10	12	0.396306	0.155342	0.118014	0.702801	0.494468	0.232364	0.123573	1.08963	0	0	0	0	0	0	0
-136.879	69.1049	1661	21.3402	1.47054	17.9167	26	-9.50667	0.885126	-11.5125	0	35.4425	1.68927	32.96	37	1.18883	0.163937	1.04524	1.46765	66.4643	7.74639	54.5	87.5	-15.8187	3.0067	-20	-13	0.200625	0.0253645	0.12	0.22	8.81	2.42117	5.5	11.25	0.867916	0.0878063	0.654695	0.999864	1.7185	0.402326	0.925483	2.59365	0.0419417	0.0563186	0	0.234643	0	0	0
-136.879	67.1049	1662	25.6643	1.7288	22.25	30.5	-8.22752	0.962513	-11.7667	-6.15833	37	0	37	37	0.842443	0.286865	0.392533	1.18996	64.8429	5.86925	56.7	76.6	-16.1675	2.25038	-20	-13	0.18275	0.0374157	0.06	0.27	1.2525	1.08686	0.01	3	0.856919	0.0922924	0.634654	0.999224	2.74285	0.324304	2.09256	3.28912	0.30377	0.148365	0.0606735	0.603667	0.115961	0.103174	0
-136.879	65.1049	1663	30.2866	1.55031	27.4167	35.5	-6.87328	0.621993	-9.31667	-4.80833	36.2525	1.78221	34.01	39	1.38327	0.433915	0.91146	1.93311	65.8929	7.3308	52.3	83.8	-14.7889	2.09918	-20	-11.8	0.149722	0.0578545	0.06	0.22	0.0575	0.0822724	0.01	0.2	0.374982	0.154226	0.101284	0.680975	2.49274	0.305519	1.95764	3.16959	0.544815	0.14596	0.234159	0.814636	0.681283	0.189133	0.336994
-136.879	63.1049	1664	26.2961	2.56091	21.5	32.75	-4.52466	0.716192	-7.47917	-2.85	36.505	2.505	34	39.01	0.85355	0.4059	0.283488	1.29255	75.5143	7.08387	66.7	91.3	-14.1564	1.049	-16.5	-12.5	0.103333	0.0833077	0.01	0.22	0.0325	0.0389711	0.01	0.1	0.0145047	0.0268527	0	0.109437	2.65734	0.786245	1.54647	4.7211	2.22632	1.17307	0.761504	5.56179	1.41629	0.187891	1.04314
-136.879	61.1049	1665	27.4346	7.00379	20.3333	54.1667	-3.42956	1.19127	-6.7	0.158333	36.5	2.5	34	39	0.419556	0.167304	0.249328	0.636906	76.4571	8.26323	57.9	91.4	-13.895	0.711319	-15.2	-12.5	0.0825	0.0908502	0.01	0.22	0.0325	0.0389711	0.01	0.1	0	0	0	0	5.06942	1.48836	2.33452	7.86687	7.71805	2.06494	3.70079	11.7821	2.15896	0.290643	1.684
-136.879	59.1049	1666	119.786	43.0408	42.25	212.333	-0.663699	2.98382	-11.3083	7.67917	33.7725	2.48098	32	38	0.907754	0.208785	0.610217	1.1981	75.5357	12.3327	44.4	102.8	-15.33	2.99724	-20	-11.8	0.0613636	0.0663527	0.01	0.19	0.3275	0.505241	0	1.2	0	0	0	0	7.73453	0.818007	5.47065	8.81985	10.8917	1.305	8.32821	13.5078	2.59576	0.411884	1.7973
-136.879	57.1049	1667	200.733	8.96741	187.333	228.333	5.76839	0.827396	3.21667	8.19583	22.58	4.28829	16.55	27.78	0.860503	0.569232	0	1.557	102.029	36.812	58.6	184.3	-12.7143	1.1382	-14.1	-12.5	0.0792872	0.0569099	0.01	0.09	2.165	0.670578	1.3	3	1.60882e-06	2.12813e-05	0	0.000314838	9.10383	0.870098	7.14387	10.7377	8.29583	1.35152	5.57076	11.2091	2.34261	0.515336	1.44017
-136.879	55.1049	1668									11.995	2.06335	9.14	14.13	0.0857407	0.148507	0	0.342963	109.614	7.46821	96.2	122.4									1.35	0.639414	0.49	2	0.173981	0.310024	0	1.33812	7.71951	1.63851	4.35935	10.4966	3.22288	1.22903	1.30741	5.88704	1.37543	0.474154	0.485151
-136.879	53.1049	1669									8.0225	0.0192029	7.99	8.04	0	0	0	0	111.043	6.86198	97.7	122.3									0.6775	0.10329	0.52	0.81	1.00761	1.19435	0	4.96074	3.55249	1.59092	0.824819	7.05871	0.740222	0.428054	0.125203	1.92944	0.2599	0.235948	0
-136.879	51.1049	1670									7.475	0.530212	6.93	8.02	0	0	0	0	108.314	7.17624	89.7	117									0.5175	0.212647	0.27	0.8	0.724526	0.962016	0	4.05538	0.53193	0.584988	0	2.31775	0.136978	0.211175	0	0.938752	0.00221089	0.00704703	0
-136.879	49.1049	1671									6.9425	0.0248747	6.91	6.98	0	0	0	0	109.736	4.61993	104.8	117.7									0.26	0.0951315	0.16	0.41	0.038441	0.0775256	0	0.457759	0.000523586	0.00328899	0	0.0384349	0.000177521	0.0011127	0	0.0133231	0	0	0
-136.879	47.1049	1672									6.98	0.0122473	6.96	6.99	0	0	0	0	100.421	8.85044	80	107.4									0.2475	0.0540255	0.19	0.33	0	0	0	0	0	0	0	0	0	0	0	0	0	0	0
-136.879	45.1049	1673									6.9875	0.0108973	6.97	7	0	0	0	0	100.943	9.26789	85.3	114									0.405	0.0229129	0.38	0.44	0.045327	0.0591485	0	0.246262	0	0	0	0	0	0	0	0	0	0	0
-136.879	43.1049	1674									6.9775	0.022776	6.94	7	0	0	0	0	102.75	8.38679	80.9	112.3									0.2975	0.119452	0.15	0.42	0.40543	0.15511	0.118286	0.729603	0	0	0	0	0	0	0	0	0	0	0
-136.879	41.1049	1675									6.9775	0.0420566	6.93	7.04	0.244231	0.244272	0	0.494733	102.593	4.51133	92.5	107									0.07	0	0.07	0.07	0.668857	0.138504	0.382725	0.926075	0	0	0	0	0	0	0	0	0	0	0
-136.879	39.1049	1676									6.9175	0.0496864	6.84	6.97	0.640032	0.033539	0.600148	0.693144	86.2643	11.1615	72.6	106.9									0.1025	0.00829156	0.09	0.11	0.478943	0.155275	0.183945	0.78728	0	0	0	0	0	0	0	0	0	0	0
-136.879	37.1049	1677									7.0225	0.0216508	6.99	7.05	0.148205	0.148404	0	0.307289	64.4786	6.2167	58.2	76.6									0.0925	0.0108972	0.08	0.11	0.0862033	0.0877801	0	0.341159	0	0	0	0	0	0	0	0	0	0	0
-136.879	35.1049	1678									6.985	0.0531508	6.91	7.04	0	0	0	0	66.5786	2.22299	63	70									0.05	0	0.05	0.05	0	0	0	0	0	0	0	0	0	0	0	0	0	0	0
-136.879	33.1049	1679									6.98	0.0223608	6.95	7.01	0.562409	0.249845	0.279899	0.940027	70.4	6.55994	63.2	83.1									0.05	0	0.05	0.05	0	0	0	0	0	0	0	0	0	0	0	0	0	0	0
-136.879	31.1049	1680									6.945	0.0650001	6.85	7.01	0.0633086	0.109654	0	0.253235	86.45	9.86457	71.6	101.6									0.065	0.005	0.06	0.07	0	0	0	0	0	0	0	0	0	0	0	0	0	0	0
-136.879	29.1049	1681									6.9925	0.0540255	6.9	7.03	0	0	0	0	90.7786	8.80245	65.6	102.4									0.05	0	0.05	0.05	0	0	0	0	0	0	0	0	0	0	0	0	0	0	0
-136.879	27.1049	1682									6.96	0.0696419	6.89	7.06	0	0	0	0	87.6429	6.53701	72.5	97.4									0.0675	0.0178536	0.05	0.09	0	0	0	0	0	0	0	0	0	0	0	0	0	0	0
-136.879	25.1049	1683									7.025	0.0415332	6.98	7.09	0.764046	0.446861	0.326599	1.36939	84.5929	9.16035	65.5	96.8									0.0675	0.0178536	0.05	0.09	0	0	0	0	0	0	0	0	0	0	0	0	0	0	0
-136.879	23.1049	1684									7.0275	0.0511738	6.97	7.1	0.96759	0.400858	0.565104	1.5091	69.6	3.32523	64.6	77.4									0.05	0	0.05	0.05	0	0	0	0	0	0	0	0	0	0	0	0	0	0	0
-136.879	21.1049	1685									7.01	0.0254952	6.98	7.04	0	0	0	0	70.9643	4.07371	65.4	80.6									0.05	0	0.05	0.05	0	0	0	0	0	0	0	0	0	0	0	0	0	0	0
-136.879	19.1049	1686									6.99	0.0393701	6.94	7.05	0	0	0	0	70.5071	2.41615	67.1	74.7									0.05	0	0.05	0.05	0	0	0	0	0	0	0	0	0	0	0	0	0	0	0
-136.879	17.1049	1687									6.995	0.0180278	6.97	7.02	0.511656	0.394471	0	1.04284	72.0643	4.54699	66.3	81.3									0.05	0	0.05	0.05	0	0	0	0	0	0	0	0	0	0	0	0	0	0	0
-136.879	15.1049	1688									6.975	0.0384057	6.92	7.02	0.228779	0.12289	0.0299852	0.361101	66.5786	4.3645	59.6	75.6									0.05	0	0.05	0.05	0	0	0	0	0	0	0	0	0	0	0	0	0	0	0
-136.879	13.1049	1689									6.995	0.0642261	6.9	7.08	0.137812	0.183067	0	0.446043	67.5857	3.9862	54.1	71.9									0.1225	0.0227761	0.1	0.15	0	0	0	0	0	0	0	0	0	0	0	0	0	0	0
-136.879	11.1049	1690									6.9825	0.0268095	6.94	7.01	0	0	0	0	69.7214	4.242	66.4	83.4									0.195	0.0217945	0.17	0.23	0	0	0	0	0	0	0	0	0	0	0	0	0	0	0
-136.879	9.10487	1691									6.9975	0.0147902	6.98	7.02	0	0	0	0	67.6786	2.35529	63.9	73.4									0.2375	0.0129904	0.22	0.25	0	0	0	0	0	0	0	0	0	0	0	0	0	0	0
-136.879	7.10487	1692									6.9675	0.0268096	6.94	7.01	0.296181	0.296633	0	0.615502	70.9857	4.98997	63.6	85.8									0.315	0.0320156	0.28	0.36	0	0	0	0	0	0	0	0	0.00693749	0.0160286	0	0.0880024	0	0	0
-136.879	5.10487	1693									7.2575	0.411909	6.99	7.97	0.243867	0.24689	0	0.542211	70.5643	5.83641	61.9	80.3									0.4675	0.0334477	0.43	0.51	0	0	0	0	0	0	0	0	0.145021	0.114736	6.59344e-07	0.41064	0	0	0
-136.879	3.10487	1694									8.01	0.0367422	7.98	8.07	0	0	0	0	70.85	4.50599	61.3	75.6									0.57	0.0212132	0.54	0.59	0	0	0	0	0	0	0	0	0.263693	0.143102	0.0301967	0.580418	0	0	0
-136.879	1.10487	1695									7.3075	0.371778	7.06	7.95	0	0	0	0	72.5714	4.45075	66.4	84.8									0.485	0.0229129	0.46	0.52	0	0	0	0	0	0	0	0	0.133124	0.110224	0	0.39059	0	0	0
-136.879	-0.895126	1696									7.17	0.0212131	7.15	7.2	0.0632918	0.109625	0	0.253167	73.6286	3.38767	67.3	78.9									0.335	0.0471699	0.27	0.38	0	0	0	0	0	0	0	0	0.0046329	0.0119798	0	0.0714878	0	0	0
-136.879	-2.89513	1697									7.0225	0.0641775	6.93	7.1	0.365675	0.236308	0	0.633117	75.2	3.10368	69.8	79.6									0.2025	0.0129904	0.19	0.22	0	0	0	0	0	0	0	0	0	0	0	0	0	0	0
-136.879	-4.89513	1698									6.9575	0.0506828	6.87	6.99	0	0	0	0	69.5643	5.90516	55.9	75.2									0.125	0.0206155	0.1	0.15	0	0	0	0	0	0	0	0	0	0	0	0	0.00475618	0.0128454	0
-136.879	-6.89513	1699									6.9475	0.0258603	6.91	6.98	0	0	0	0	72.8429	3.9413	66.3	83.3									0.0975	0.00433013	0.09	0.1	0.00578495	0.0135641	0	0.0729756	0	0	0	0	0	0	0	0	0.387692	0.255453	0.012845
-136.879	-8.89513	1700									6.9275	0.0311247	6.88	6.96	0	0	0	0	76.1071	4.65134	63.1	81.4									0.1	0.00707107	0.09	0.11	0.0198064	0.0337667	0	0.150901	0	0	0	0	0	0	0	0	1.17543	0.293743	0.60816
-136.879	-10.8951	1701									7.2175	0.0511738	7.17	7.3	1.05057	0.0829262	0.973006	1.17278	69.9857	10.0885	42.2	83.7									0.09	0.0122474	0.07	0.1	0.00374924	0.0098004	0	0.0536664	0	0	0	0	0.000808203	0.00335889	0	0.0270576	1.27925	0.279789	0.715892
-136.879	-12.8951	1702									6.88	0.0604151	6.8	6.97	0	0	0	0	73.1214	11.6647	54.4	85.9									0.06	0.0122474	0.04	0.07	0	0	0	0	0	0	0	0	0.000581685	0.00258896	0	0.0223598	0.573198	0.28302	0.0983039
-136.879	-14.8951	1703									6.805	0.0585236	6.72	6.88	0	0	0	0	85.4714	4.59043	75.7	94.5									0.105	0.0165831	0.09	0.13	0	0	0	0	0.0175742	0.0411727	0	0.226057	0	0	0	0	0.0306738	0.0484786	0
-136.879	-16.8951	1704									6.9625	0.13122	6.74	7.08	0	0	0	0	81.4929	8.17736	67.8	98.2									0.145	0.0295804	0.11	0.19	0	0	0	0	0.28876	0.278415	0	1.02224	0	0	0	0	0	0	0
-136.879	-18.8951	1705	117.028	2.09997	113.583	121.333	25.717	0.0819348	25.5625	25.9875	6.935	0.109886	6.76	7.06	0	0	0	0	77.1	7.0743	61.4	86.1									0.1175	0.060156	0.02	0.18	0	0	0	0	0.425663	0.33957	7.86812e-05	1.2853	0	0	0	0	0	0	0
-136.879	-20.8951	1706	125.699	1.27833	123.25	127.333	24.9042	0.13994	24.7667	25.4833	7.025	0.165	6.91	7.31	0.204833	0.184572	0	0.46229	77.8857	5.54486	66.7	85.3									0.0625	0.0238485	0.03	0.09	0	0	0	0	0.123408	0.166895	0	0.615611	1.31274e-05	0.000140191	0	0.00220787	0	0	0
-136.879	-22.8951	1707	131.472	0.492226	131.083	132.167	24.5203	0.245254	24.3042	24.8417	6.9725	0.0973075	6.88	7.12	0	0	0	0	100.793	12.6566	71.5	119									0.04	0.0173205	0.03	0.07	0	0	0	0	2.09451e-05	0.00025731	0	0.00356299	0.119833	0.10477	0	0.402194	0	0	0
-136.879	-24.8951	1708									6.985	0.0522016	6.93	7.07	0	0	0	0	92.5929	16.1514	60.9	114									0.01	0.00707107	0	0.02	0	0	0	0	0	0	0	0	0.527872	0.153186	0.231734	0.821902	0.00556943	0.013737	0
-136.879	-26.8951	1709									6.99	0.0346412	6.93	7.01	0	0	0	0	88.8357	14.0648	65.3	110.5									0	0	0	0	0	0	0	0	0	0	0	0	0.675837	0.137521	0.389311	0.92935	0.147814	0.115737	5.1257e-06
-136.879	-28.8951	1710									7.0275	0.0664737	6.97	7.14	0.522362	0.391824	0	1.09738	83.75	17.4968	39.1	111.2									0.06	0.0331662	0.03	0.11	0	0	0	0	0	0	0	0	0.373346	0.153949	0.0914627	0.701487	0.292712	0.147003	0.045158
-136.879	-30.8951	1711									7.25	0.105594	7.13	7.36	0.137722	0.140193	0	0.312499	71.2714	28.7188	21.3	106.6									0.0325	0.0294746	0	0.08	0	0	0	0	0	0	0	0	0.0311528	0.0460094	0	0.201375	0.169551	0.122796	0.00219999
-136.879	-32.8951	1712									7.11	0.0908294	7.02	7.24	0.17389	0.16033	0	0.342008	57.2214	18.9208	21.2	87.9									0.0025	0.00433013	0	0.01	0	0	0	0	0	0	0	0	0	0	0	0	0.0103801	0.0214394	0
-136.879	-34.8951	1713									7.0075	0.0892678	6.9	7.11	0	0	0	0	66.4286	7.75495	46.7	77.7									0.0075	0.00433013	0	0.01	0	0	0	0	0	0	0	0	0	0	0	0	0	0	0
-136.879	-36.8951	1714									7.105	0.0497493	7.07	7.19	0	0	0	0	67.6357	6.54016	55.7	78.5									0.015	0.005	0.01	0.02	0	0	0	0	0	0	0	0	0	0	0	0	0	0	0
-136.879	-38.8951	1715									6.94	0.0758288	6.85	7.02	0.0758872	0.131441	0	0.303549	67.1357	4.84379	60.3	75.2									0.0125	0.00433013	0.01	0.02	0	0	0	0	0	0	0	0	0	0	0	0	0	0	0
-136.879	-40.8951	1716									6.955	0.0559017	6.9	7.04	0.560779	0.442111	0	1.03923	67.6929	4.3236	59.7	76.4									0.005	0.005	0	0.01	0	0	0	0	0	0	0	0	0	0	0	0	0	0	0
-136.879	-42.8951	1717									7.0525	0.0960144	6.95	7.18	1.06142	0.231767	0.68511	1.27548	68.6714	5.33565	56.4	75.7									0.02	0.00707107	0.01	0.03	0	0	0	0	0	0	0	0	0	0	0	0	0	0	0
-136.879	-44.8951	1718									7.27	0.113578	7.1	7.4	0.959061	0.411419	0.290709	1.36115	61.8429	12.0068	34.4	83.1									0.065	0.015	0.05	0.08	0	0	0	0	0	0	0	0	0	0	0	0	9.62286e-06	0.000112211	0
-136.879	-46.8951	1719									7.015	0.120312	6.87	7.17	0.980045	0.127013	0.829175	1.18022	67.7071	10.1039	45.1	85.5									0.1	0.01	0.09	0.11	0	0	0	0	0	0	0	0	0	0	0	0	0.106153	0.0983665	0
-136.879	-48.8951	1720									7.1375	0.068693	7.07	7.24	0.386731	0.276111	0	0.740794	73.3286	5.96447	61.7	80.3									0.0975	0.00829156	0.09	0.11	6.97848e-06	8.76115e-05	0	0.00150389	0.148336	0.280555	0	1.38176	0	0	0	0	0.472329	0.155241	0.185262
-136.879	-50.8951	1721									7.015	0.055	6.95	7.1	0.0815387	0.112465	0	0.274579	70.0071	11.8575	32.5	79.1									0.0825	0.00433013	0.08	0.09	0.161665	0.20272	0	0.843593	10.0909	6.03729	1.22755	24.6102	0	0	0	0	0.670181	0.201892	0.291225
-136.879	-52.8951	1722									7.045	0.175713	6.85	7.29	1.52011	0.322278	1.23041	2.06013	95.7214	27.2053	60.6	148.8									0.04	0.02	0.02	0.06	0.988003	0.545	0.135732	2.1639	33.8365	6.70259	19.5632	46.431	1.71213e-06	2.93178e-05	0	0.000545225	0.637875	0.245249	0.173739
-136.879	-54.8951	1723									7.09	0.0353553	7.04	7.14	0.649079	0.430349	0	1.15537	666.5	416.342	224.8	1372.8									0.0175	0.00829156	0.01	0.03	1.40487	0.477922	0.696119	2.55779	43.5243	3.02281	38.3219	49.5807	0.581471	0.689692	0	2.74697	0.391388	0.170445	0.0989065
-136.879	-56.8951	1724									7.03	0.0997497	6.95	7.2	0.692684	0.308045	0.26969	1.09283	275.971	157.557	164.2	823.5									0.04	0	0.04	0.04	0.798851	0.301062	0.267844	1.58722	28.4455	6.6973	14.3606	40.1538	3.34495	1.52656	0.789493	6.49482	0.124394	0.106665	0
-136.879	-58.8951	1725									7.0625	0.274716	6.78	7.49	0.560487	0.0618487	0.46475	0.632146	109.157	13.7812	89.9	149									0.0375	0.00433013	0.03	0.04	0.162218	0.135558	1.5876e-06	0.55232	6.18523	4.1267	0.663369	16.8252	4.33435	1.54796	1.45234	7.5494	0.00070332	0.00311096	0
-136.879	-60.8951	1726									7.07	0.0717635	6.98	7.15	0.668969	0.267035	0.269514	0.928149	86.1	25.9568	31.2	117.9									0.0475	0.00433013	0.04	0.05	0.00803132	0.0177649	0	0.0937217	0.361222	0.427338	9.26009e-06	2.10147	1.98375	1.28302	0.112842	4.94391	0	0	0
-136.879	-62.8951	1727									7.17	0.0830663	7.06	7.26	1.14137	0.340855	0.752327	1.49659	94.2429	9.12545	80	108									0.06	0.0158114	0.04	0.08	0	0	0	0	0.000514652	0.00238986	0	0.0219096	0.0782907	0.161913	0	0.913639	0	0	0
-136.879	-64.8951	1728									7.1675	0.0192028	7.15	7.2	0.508471	0.292103	0.223861	0.977763	78.7429	14.7737	62.3	109.4									0.1375	0.0294746	0.11	0.18	0	0	0	0	0	0	0	0	0	0	0	0	0	0	0
-135.147	78.1049	1729									13.3025	0.438428	13.02	14.06					54.7077	4.12879	48.5	60.7									6.125	0.216506	6	6.5	0	0	0	0	0	0	0	0	0	0	0	0	0	0	0
-135.147	76.1049	1730									14.545	0.515243	14.02	15.08					52.4769	1.79493	50.2	56.7									7.45	0.455522	7	8	0	0	0	0	0.0214799	0.0356144	0	0.163724	0	0	0	0	0	0	0
-135.147	74.1049	1731									17.0075	0.0637867	16.93	17.08					54.4077	2.0235	51	57.7									9.95	0.269258	9.5	10.2	0	0	0	0	0.256569	0.141922	0.0297783	0.556402	0	0	0	0	0	0	0
-135.147	72.1049	1732									20.04	3.0725	16.98	23.71	0.0902053	0.0902053	0	0.180411	54.7923	1.74244	52.5	58.2									10.3	0.0612371	10.25	10.4	0.114114	0.102658	0	0.385904	0.528704	0.151855	0.214261	0.783719	0	0	0	0	0	0	0
-135.147	70.1049	1733	17.1472	0.934206	14.5	19.75	-10.1456	0.618458	-11.0417	0	32.375	3.05766	28.81	35.95	1.24708	0.482045	0.687396	1.77629	66.3154	6.07426	55.4	77.6	-15.2	0	-15.2	-15.2	0.19	0	0.19	0.19	10.75	1.98085	7.85	12.75	0.592492	0.148572	0.291786	0.888894	1.22517	0.307767	0.658037	1.88151	0.0288531	0.043639	0	0.180727	0	0	0
-135.147	68.1049	1734	23.0509	2.79572	17.6667	29	-8.57893	0.671844	-11.2625	-7.05	36.6775	0.522512	36.16	37.5	0.680743	0.438705	0	1.14739	62.7308	3.92161	57.2	71.3	-15.5114	1.126	-20	-15.2	0.186	0.0162481	0.12	0.19	3.95	0.657647	3.3	5	0.845167	0.097004	0.609418	0.998425	2.53487	0.3767	1.79038	3.21832	0.429346	0.169217	0.123679	0.844489	0.0012928	0.00477962	0
-135.147	66.1049	1735	28.4385	0.885044	26.25	31.25	-6.56143	0.551547	-8.45417	-5.30417	36	0	36	36	1.22961	0.272499	1.03741	1.69831	66.6538	6.4068	57.9	82.4	-14.9902	1.26642	-16.5	-11.8	0.169756	0.0432513	0.06	0.22	1.455	1.97308	0.01	4.8	0.575851	0.149776	0.271745	0.876268	3.22365	0.0927345	2.96474	3.35639	0.964131	0.212502	0.599339	1.38792	0.180337	0.127407	0.00129255
-135.147	64.1049	1736	29.0195	1.54836	26	33.25	-5.82786	1.27521	-9.65417	-3.35417	38.9975	0.0043294	38.99	39	1.39802	0.179759	1.10027	1.5801	68.7923	5.493	58.2	78.1	-15.3718	1.89804	-20	-11.8	0.144359	0.0567403	0.01	0.19	0.01	0	0.01	0.01	0.102334	0.0964113	0	0.362033	2.30513	0.385796	1.60727	3.00548	1.06578	0.158914	0.756428	1.42854	0.803927	0.273452	0.297609
-135.147	62.1049	1737	24.4308	2.59027	19.3333	31.5833	-3.25914	0.873233	-7.14583	-0.6875	39	0	39	39	0.739455	0.179745	0.606661	1.04801	91.6615	22.5103	69.8	148.7	-14.1444	1.14926	-16.5	-11.8	0.116389	0.0859313	0.01	0.22	0.555	0.837869	0.01	2	0	0	0	0	1.45124	0.35714	0.835465	2.56772	2.19698	0.908742	1.08694	4.77009	1.89656	0.357828	1.21181
-135.147	60.1049	1738	48.8074	25.13	19.4167	111.417	-2.02618	1.67906	-6.6125	5.5875	38.2725	0.272523	38	38.55	0.884098	0.428824	0.188825	1.35588	78.9	11.5167	56.9	95.9	-14.0205	1.23769	-20	-12.5	0.0642105	0.0848104	0.01	0.27	0.3525	0.201913	0.01	0.5	0	0	0	0	3.75153	1.26064	1.55904	6.56238	5.27544	1.62998	2.28636	8.44873	3.50661	0.592723	2.56144
-135.147	58.1049	1739	159.973	41.6027	89.25	282.667	3.63319	2.28601	-4.67917	8.15833	27.3525	2.02681	25	29.37	1.20178	0.112236	1.01052	1.28872	78.5769	24.2942	50	130.4	-14.98	1.70482	-20	-11.8	0.109583	0.0693709	0.01	0.19	0.08	0.0784219	0.01	0.2	0.000165143	0.00124163	0	0.0161715	8.17992	1.31343	5.26821	10.4722	6.27554	1.50927	3.1793	9.27287	4.63154	0.904126	3.21299
-135.147	56.1049	1740	326.553	64.6703	201.917	451.333	5.1613	1.26723	0	8.64167	21.99	3.8266	16.44	26.33	0.947944	0.285192	0.70164	1.41199	96.9692	29.1553	59.5	155.7	-15.28	1.07406	-16.5	-14.1	0.09	0.0701427	0.01	0.19	1.1625	0.635782	0.2	1.85	1.02291	1.20656	0	5.05066	10.8451	0.303776	9.92183	11.2921	4.10007	0.920701	2.90231	6.63504	3.63737	0.896338	2.18568
-135.147	54.1049	1741									9.4075	1.47678	8.02	11.74	0.656675	0.517389	0	1.44396	126.662	23.8794	98.1	185.5									1.5625	0.514168	0.82	2.19	6.65819	3.2731	1.40012	13.4103	9.42908	1.3563	6.15325	12.3302	3.23517	0.895774	1.57531	5.208	1.6643	0.603805	0.580531
-135.147	52.1049	1742									7.2225	0.426168	6.95	7.96	0	0	0	0	113.946	5.43869	98.9	120.1									0.555	0.136839	0.45	0.79	9.33163	3.53389	2.8563	17.053	7.07801	3.51093	1.87906	18.084	2.91626	1.19518	0.809816	5.47907	0.275889	0.21386	0.00752869
-135.147	50.1049	1743									6.9	0.0244949	6.88	6.94	0	0	0	0	116.762	5.5035	108.7	127.6									0.3275	0.103773	0.18	0.43	4.57527	2.95165	0.297396	11.2673	3.53392	3.7047	0.00517247	15.951	1.02982	0.828995	0.00224589	3.06404	0.00217456	0.00683203	0
-135.147	48.1049	1744									6.9225	0.0605702	6.83	7	0	0	0	0	108.585	6.04863	101.4	118.7									0.1575	0.0376663	0.12	0.2	0.244612	0.418039	0	2.22594	0.393078	0.775125	0	3.64438	0.0168437	0.0505872	0	0.35233	0.00170578	0.00633825	0
-135.147	46.1049	1745									6.985	0.028723	6.95	7.03	0	0	0	0	114.615	5.97802	105.7	121.6									0.225	0.045	0.19	0.3	0.0172735	0.0272214	0	0.123652	0.0264973	0.0683614	0	0.487449	0	0	0	0	0.0429744	0.0842467	0
-135.147	44.1049	1746									6.9925	0.0227762	6.97	7.03	0	0	0	0	113.808	5.25173	102.9	121.6									0.39	0.01	0.38	0.4	0.363896	0.158686	0.0826264	0.753873	0.0978879	0.206372	0	1.33535	0	0	0	0	0.041995	0.0792929	0
-135.147	42.1049	1747									6.96	0.0291549	6.94	7.01	0	0	0	0	113.515	4.74112	108.3	120.1									0.0925	0.0227761	0.07	0.12	0.846945	0.0954835	0.621335	0.995701	0.0110421	0.0340855	0	0.210286	0	0	0	0	0.00156142	0.00549323	0
-135.147	40.1049	1748									6.935	0.0180278	6.91	6.96	0.541741	0.0512676	0.481713	0.596725	101.923	10.0991	81.9	113.6									0.09	0.02	0.07	0.11	0.900025	0.0724375	0.713025	0.999856	0	0	0	0	0	0	0	0	0	0	0
-135.147	38.1049	1749									6.9875	0.0204635	6.97	7.02	0.443898	0.191699	0.240966	0.636106	81.5308	10.0742	63.3	101									0.1125	0.00433013	0.11	0.12	0.446584	0.155117	0.160968	0.739751	0	0	0	0	0	0	0	0	0	0	0
-135.147	36.1049	1750									6.95	0.0463682	6.9	7.01	0	0	0	0	67.2846	3.94634	63.7	79.2									0.07	0.02	0.05	0.09	0.0290286	0.043752	0	0.160711	0	0	0	0	0	0	0	0	0	0	0
-135.147	34.1049	1751									7	0.0212134	6.97	7.03	0.259253	0.260019	0	0.54671	71.1692	5.43031	62	79.6									0.0525	0.00433013	0.05	0.06	0	0	0	0	0	0	0	0	0	0	0	0	0	0	0
-135.147	32.1049	1752									6.9725	0.0349107	6.94	7.03	0.289154	0.289457	0	0.597041	81.1923	12.7678	62.3	101									0.08	0.0187083	0.05	0.1	0	0	0	0	0	0	0	0	0	0	0	0	0	0	0
-135.147	30.1049	1753									6.9325	0.0396074	6.88	6.98	0	0	0	0	86.8923	4.54896	77.3	94.3									0.075	0.015	0.06	0.09	0	0	0	0	0	0	0	0	0	0	0	0	0	0	0
-135.147	28.1049	1754									6.94	0.041231	6.89	6.99	0	0	0	0	85.9769	9.28375	67.9	102.6									0.0775	0.0192029	0.05	0.1	0	0	0	0	0	0	0	0	0	0	0	0	0	0	0
-135.147	26.1049	1755									6.9375	0.0108972	6.92	6.95	0.0125525	0.0217416	0	0.0502101	87.4385	5.14939	80.3	98									0.065	0.0165831	0.05	0.09	0	0	0	0	0	0	0	0	0	0	0	0	0	0	0
-135.147	24.1049	1756									6.95	0.0424264	6.89	6.99	0.664454	0.280712	0.270086	1.02272	72.4385	11.1139	51	90.1									0.07	0.02	0.05	0.09	0	0	0	0	0	0	0	0	0	0	0	0	0	0	0
-135.147	22.1049	1757									7.015	0.0433012	6.96	7.08	0.244368	0.245172	0	0.51679	65.3077	8.41322	45.6	78.7									0.05	0	0.05	0.05	0	0	0	0	0	0	0	0	0	0	0	0	0	0	0
-135.147	20.1049	1758									6.9575	0.0238484	6.93	6.99	0	0	0	0	69.0538	5.17354	62.8	84.5									0.0525	0.00433013	0.05	0.06	0	0	0	0	0	0	0	0	0	0	0	0	0	0	0
-135.147	18.1049	1759									7.05	0.0447215	6.99	7.11	0.336064	0.370119	0	0.891443	74.0923	8.30852	62.7	88.1									0.0725	0.0227761	0.05	0.1	0	0	0	0	0	0	0	0	0	0	0	0	0	0	0
-135.147	16.1049	1760									7.0025	0.0511738	6.93	7.06	0.656844	0.574638	0	1.25207	68.9462	5.09232	60.1	78.2									0.075	0.0206155	0.05	0.1	0	0	0	0	0	0	0	0	0	0	0	0	0	0	0
-135.147	14.1049	1761									6.9775	0.101335	6.83	7.09	0	0	0	0	72.3308	4.19677	66.1	78.2									0.0825	0.0178536	0.06	0.1	0	0	0	0	0	0	0	0	0	0	0	0	0	0	0
-135.147	12.1049	1762									7.01	0.0122475	7	7.03	0	0	0	0	71.9	3.83325	66.8	80.6									0.1475	0.0129904	0.13	0.16	0	0	0	0	0	0	0	0	0	0	0	0	0	0	0
-135.147	10.1049	1763									6.9575	0.0108972	6.94	6.97	0	0	0	0	74.4077	5.74061	68	88.9									0.205	0.0206155	0.18	0.23	0	0	0	0	0	0	0	0	0	0	0	0	0	0	0
-135.147	8.10487	1764									6.98	0.0393701	6.92	7.03	0.0580684	0.100577	0	0.232274	68.8923	3.72671	62.3	77									0.275	0.0206155	0.25	0.3	0	0	0	0	0	0	0	0	0	0	0	0	0	0	0
-135.147	6.10487	1765									6.94	0.0282842	6.9	6.98	0.386769	0.267333	0	0.63679	72.0462	4.10208	63.5	78									0.4125	0.0258602	0.38	0.45	0	0	0	0	0	0	0	0	8.29816e-09	1.53908e-07	0	2.86286e-06	0	0	0
-135.147	4.10487	1766									7.5125	0.568303	6.93	8.12	0	0	0	0	68.6769	5.17942	58.7	79									0.4925	0.0356195	0.44	0.54	0	0	0	0	0	0	0	0	0.00577885	0.0139004	0	0.0799374	0	0	0
-135.147	2.10487	1767									7.98	0.0951315	7.83	8.08	0	0	0	0	68.7077	10.923	32.6	75.5									0.535	0.015	0.52	0.56	0	0	0	0	0	0	0	0	0.00522517	0.012878	0	0.0748635	0	0	0
-135.147	0.104874	1768									7.0375	0.050683	6.99	7.11	0	0	0	0	69.0692	6.30206	55.4	77.1									0.4375	0.0476314	0.39	0.49	0	0	0	0	0	0	0	0	0	0	0	0	0	0	0
-135.147	-1.89513	1769									7.0375	0.0341871	6.99	7.07	0.0498727	0.070545	0	0.170305	73.2769	7.41134	57.2	85.1									0.2625	0.0303109	0.22	0.3	0	0	0	0	0	0	0	0	0	0	0	0	0	0	0
-135.147	-3.89513	1770									6.9575	0.0294745	6.91	6.99	0	0	0	0	70.4923	7.11039	60.2	84.8									0.1725	0.0178536	0.15	0.19	9.45146e-05	0.000682617	0	0.0083869	0	0	0	0	0	0	0	0	0	0	0
-135.147	-5.89513	1771									7.0375	0.0129903	7.03	7.06	0	0	0	0	76.1231	5.35022	68.6	83.8									0.11	0.01	0.1	0.12	0.0858577	0.0870896	0	0.318434	0	0	0	0	0	0	0	0	0.00251317	0.00851156	0
-135.147	-7.89513	1772									6.995	0.0327874	6.97	7.05	0	0	0	0	71.6923	4.59305	61.9	75.6									0.0875	0.0108972	0.07	0.1	0.302003	0.148879	0.0497736	0.632057	0	0	0	0	0.00253437	0.00749215	0	0.047599	0.172866	0.174671	0
-135.147	-9.89513	1773									7.05	0.0612372	6.97	7.14	0.985562	0.640596	0.252287	1.77593	73.5769	3.73407	61.9	76.3									0.1075	0.0163936	0.08	0.12	0.282081	0.146959	0.0405056	0.601028	0	0	0	0	0.0926098	0.0911938	0	0.320823	0.416114	0.260701	0.0179721
-135.147	-11.8951	1774									6.91	0.0927363	6.81	7.03	0.308418	0.309115	0	0.646172	69.7308	19.9835	21.6	94.8									0.09	0.0122474	0.07	0.1	0.0625546	0.0726016	0	0.271879	0	0	0	0	0.177221	0.125084	0.00120076	0.498566	0.25644	0.204267	0.00227148
-135.147	-13.8951	1775									6.7675	0.0496866	6.7	6.84	0	0	0	0	69.3846	14.4098	39	84.8									0.0825	0.00829156	0.07	0.09	1.55261e-07	2.88802e-06	0	5.38756e-05	0.0458074	0.0836224	0	0.414349	0.0773685	0.0823824	0	0.291872	0.0216444	0.0374865	0
-135.147	-15.8951	1776									6.7925	0.0949671	6.67	6.89	0	0	0	0	80.1923	7.78049	58.4	91.5									0.0475	0.0192029	0.02	0.07	0	0	0	0	0.877917	0.440006	0.121401	1.83968	0.000881769	0.00342332	0	0.0264817	0	0	0
-135.147	-17.8951	1777									6.88	0.0987421	6.72	6.99	0	0	0	0	79.2923	5.36419	67.9	88									0.08	0.0254951	0.04	0.11	0	0	0	0	1.78455	0.442752	0.894684	2.65478	0	0	0	0	0	0	0
-135.147	-19.8951	1778									7.03	0.122065	6.86	7.2	0.806783	0.761188	0	1.81271	84.5231	8.90982	66.3	97.7									0.0825	0.0334477	0.03	0.12	0	0	0	0	1.46074	0.463417	0.596488	2.34793	0	0	0	0	0	0	0
-135.147	-21.8951	1779	124.647	0.893443	123.083	126.333	24.7219	0.120559	24.5625	24.9875	7.1525	0.195624	6.98	7.48	0.436371	0.437738	0	0.921625	94.6154	8.77679	81.6	110.9									0.0725	0.0258602	0.04	0.11	0	0	0	0	0.3468	0.307516	0	1.17487	3.49798e-05	0.000326183	0	0.00516501	6.33583e-06	5.72985e-05	0
-135.147	-23.8951	1780	144.17	18.8647	124.583	194.167	24.2011	0.551722	22.9625	24.8792	6.8825	0.070843	6.78	6.97	0	0	0	0	98.8231	5.5769	89.6	110									0.0325	0.00829156	0.02	0.04	0	0	0	0	8.51697e-05	0.000779595	0	0.0114185	0.0577798	0.0690916	0	0.253722	0.0104913	0.0216241	0
-135.147	-25.8951	1781									7.0025	0.0334478	6.95	7.04	0	0	0	0	93.4154	7.65244	80.6	108.5									0.01	0.00707107	0	0.02	0	0	0	0	0	0	0	0	0.198634	0.130156	0.00278235	0.507554	0.0122823	0.0243288	0
-135.147	-27.8951	1782									7.0575	0.0535607	6.98	7.13	0	0	0	0	92.9923	11.9632	68.5	113.1									0.005	0.005	0	0.01	0	0	0	0	0	0	0	0	0.154339	0.11768	0	0.42859	0.00813126	0.017555	0
-135.147	-29.8951	1783									7.0775	0.0840758	6.99	7.2	0.250191	0.166566	0	0.443441	92.1385	15.1573	66.2	116.6									0.0325	0.0277263	0	0.06	0	0	0	0	0	0	0	0	0.0173448	0.0308256	0	0.140196	0.00931591	0.0196476	0
-135.147	-31.8951	1784									7.1	0.0681909	7.02	7.19	0.299483	0.299874	0	0.620614	97.4	5.55892	87.9	106.9									0.01	0.00707107	0	0.02	0	0	0	0	0	0	0	0	0	0	0	0	2.87421e-05	0.000197222	0
-135.147	-33.8951	1785									6.945	0.0567892	6.88	7.03	0.338742	0.144632	0.165821	0.527582	63.9923	19.4118	22.5	95.7									0.0025	0.00433013	0	0.01	0	0	0	0	0	0	0	0	0	0	0	0	0	0	0
-135.147	-35.8951	1786									6.95	0.0943397	6.86	7.1	0.384689	0.235602	0	0.630758	66.6769	6.69364	57.7	79									0.005	0.005	0	0.01	0	0	0	0	0	0	0	0	0	0	0	0	0	0	0
-135.147	-37.8951	1787									6.995	0.0585236	6.91	7.07	0	0	0	0	64.8154	4.77539	58.2	71.5									0.0025	0.00433013	0	0.01	0	0	0	0	0	0	0	0	0	0	0	0	0	0	0
-135.147	-39.8951	1788									6.9775	0.0791755	6.89	7.1	0	0	0	0	61.6385	7.03098	46.4	73.5									0.0025	0.00433013	0	0.01	0	0	0	0	0	0	0	0	0	0	0	0	0	0	0
-135.147	-41.8951	1789									6.9625	0.164981	6.68	7.09	0.0910721	0.127701	0	0.311241	68.4231	9.20486	43.3	83.6									0.005	0.005	0	0.01	0	0	0	0	0	0	0	0	0	0	0	0	0	0	0
-135.147	-43.8951	1790									7.2025	0.0356194	7.15	7.24	0.737545	0.173405	0.455624	0.885279	68.2308	4.77048	61.3	75.5									0.0325	0.0129904	0.02	0.05	0	0	0	0	0	0	0	0	0	0	0	0	0	0	0
-135.147	-45.8951	1791									7.0525	0.114755	6.92	7.19	0.712961	0.51228	0	1.44859	67.3231	2.42111	62.2	71.5									0.1125	0.0286138	0.08	0.15	0	0	0	0	0	0	0	0	0	0	0	0	9.0323e-07	1.67524e-05	0
-135.147	-47.8951	1792									7.17	0.079687	7.08	7.28	0.175204	0.168105	0	0.406779	68.8385	8.87352	47.6	83.8									0.14	0.0122474	0.13	0.16	0	0	0	0	0.000112114	0.000562175	0	0.00436197	0	0	0	0	0.036371	0.0512506	0
-135.147	-49.8951	1793									6.9875	0.0785414	6.9	7.08	0.437018	0.224417	0.261088	0.822222	70.9846	6.06679	59.9	80.7									0.11	0.0122474	0.09	0.12	0.166946	0.208869	0	0.864473	2.9308	3.19643	0.00812173	11.3959	0	0	0	0	0.134259	0.110247	0
-135.147	-51.8951	1794									6.9475	0.0641776	6.85	7.01	0.51639	0.301109	0.133351	0.973543	87.4923	9.54813	71.2	108.9									0.0925	0.0108972	0.08	0.11	1.69515	0.608394	0.526968	2.98228	26.4112	7.84794	11.8167	40.4909	0	0	0	0	0.103018	0.10286	0
-135.147	-53.8951	1795									7.1575	0.155945	6.98	7.37	1.85775	0.382077	1.20962	2.1448	270.731	298.133	68.6	1189.5									0.0575	0.0108972	0.04	0.07	3.07434	0.46568	2.06535	3.85549	47.72	2.57774	40.7645	50.5409	0	0	0	0	0.0451414	0.0613108	0
-135.147	-55.8951	1796									6.9725	0.0389713	6.91	7.01	0.396113	0.0979027	0.2537	0.49336	219.462	47.716	148.4	318.8									0.0425	0.0108972	0.03	0.06	2.54479	0.562158	1.35493	3.5872	40.246	6.09799	26.6829	49.3967	0.0846267	0.176198	0	0.800308	0.0156167	0.0283428	0
-135.147	-57.8951	1797									7.1775	0.187933	6.95	7.44	0.929329	0.169039	0.642991	1.08147	145.377	31.9988	107.8	225.1									0.04	0	0.04	0.04	0.732138	0.490276	0.021709	1.92781	12.4056	6.97711	1.50598	27.1624	0.511667	0.622553	0	2.52494	0	0	0
-135.147	-59.8951	1798									7.095	0.124599	6.99	7.3	0.759907	0.0324145	0.71278	0.804197	97.7154	24.0573	41.9	154.6									0.04	0	0.04	0.04	0.00464331	0.0133335	0	0.0904203	0.308225	0.467826	0	2.45716	0.336156	0.465264	0	1.88646	0	0	0
-135.147	-61.8951	1799									7.1325	0.0496865	7.06	7.2	0.383049	0.239604	0.0592738	0.732426	85.4615	14.1279	53.2	109.9									0.0475	0.00433013	0.04	0.05	0	0	0	0	0.000378545	0.00187992	0	0.0193819	0.00889176	0.0276258	0	0.175428	0	0	0
-135.147	-63.8951	1800									7.1625	0.056734	7.08	7.22	1.3219	0.175705	1.12654	1.52872	84.5077	16.9129	66.4	120.8									0.115	0.0327872	0.09	0.17	0	0	0	0	0	0	0	0	0	0	0	0	0	0	0
-133.415	77.1049	1801									14.3967	0.504469	14.03	15.11					53.68	3.00759	50.5	60.3									7.16667	0.235702	7	7.5	0	0	0	0	0.0115295	0.0228716	0	0.109368	0	0	0	0	0	0	0
-133.415	75.1049	1802									16.3167	0.476188	15.97	16.99					54.0333	2.50111	49.8	59.7									9.2	0.668331	8.5	10.1	0	0	0	0	0.337431	0.15182	0.0702482	0.670807	0	0	0	0	0	0	0
-133.415	73.1049	1803									16.9233	0.0524931	16.85	16.97					52.5533	1.02363	51.5	55.5									10.3667	0.0471402	10.3	10.4	0.000219348	0.00129029	0	0.0140783	0.78655	0.115081	0.543705	0.978113	0	0	0	0	0	0	0
-133.415	71.1049	1804	11.5	0	11.5	11.5	0	0	0	0	27.3767	2.03284	24.98	29.95	0.298073	0.421539	0	0.89422	53.6667	5.5859	41.6	60.8									10.9967	1.24151	10.04	12.75	0.10762	0.098633	0	0.363479	0.88748	0.0532236	0.775739	1.08156	0.000329036	0.00142049	0	0.0102091	0	0	0
-133.415	69.1049	1805	16.7979	2.30645	11.9167	21.5	-9.44111	0.555929	-10.8417	0	35.42	1.01364	34	36.3	0.550738	0.531277	0.114723	1.29865	61.52	2.44628	57.6	66.5	-15.2	0	-15.2	-15.2	0.19	0	0.19	0.19	3.58333	2.2577	1	6.5	0.366779	0.15409	0.0938393	0.691312	1.23821	0.33799	0.631897	2.05816	0.215483	0.152431	0.00690893	0.570951	0	0	0
-133.415	67.1049	1806	23.5972	2.29757	19	28.1667	-7.34015	0.654612	-8.98333	-5.63333	37.3833	1.19466	36.15	39	0.0447584	0.063298	0	0.134275	65.12	5.22356	60.1	78.8	-15.6875	0.62936	-16.5	-15.2	0.16375	0.0338886	0.12	0.19	3.46667	0.880656	2.7	4.7	0.360457	0.154277	0.0897674	0.681239	2.24121	0.470057	1.2783	3.04441	1.09075	0.282894	0.569716	1.70812	0.000459084	0.00219507	0
-133.415	65.1049	1807	28.8681	1.91091	24.5833	34	-7.12464	0.963736	-11.4833	-4.65833	38.6667	0.471405	38	39	1.14702	0.186461	0.884459	1.2995	71.4333	11.8827	59	105.1	-15.75	1.66057	-20	-11.8	0.1525	0.050847	0.01	0.22	1.70333	1.19806	0.01	2.6	0.0993328	0.0950387	0	0.347548	2.58847	0.239753	2.20177	3.09606	1.7011	0.187847	1.34842	2.08279	0.0826479	0.0988568	0
-133.415	63.1049	1808	28.2187	1.30115	23.5833	32.3333	-4.3604	0.869177	-8.04167	-2.02083	39	0	39	39	0.999772	0.11394	0.844926	1.1158	68.86	12.1789	50.1	98	-14.9925	1.11027	-16.5	-13	0.158	0.0567979	0.01	0.22	0.01	0	0.01	0.01	0.000106656	0.000722309	0	0.00859922	1.59058	0.372802	0.870865	2.27896	1.25428	0.236988	0.829145	1.81018	0.868892	0.431368	0.111032
-133.415	61.1049	1809	28.2702	2.47764	21.5	35.75	-3.5968	1.2242	-7.35	-0.6875	38.85	0.212132	38.55	39	0.945962	0.228207	0.624407	1.1306	89.54	12.7999	66.9	121.2	-15.04	1.32208	-16.5	-12.5	0.12875	0.0767524	0.01	0.27	0.0733333	0.0895669	0.01	0.2	0	0	0	0	0.774441	0.316384	0.26959	1.87479	1.01226	0.513008	0.296571	2.44773	3.39679	1.00033	1.83315
-133.415	59.1049	1810	73.9951	39.0123	23.9167	220.917	-1.01324	1.80434	-6.05	4.41667	36.65	0.746905	35.61	37.33	1.27737	0.0740584	1.17597	1.35077	94.8	30.5432	70	197.9	-15.3861	1.89695	-20	-11.8	0.0990909	0.0678842	0.01	0.19	0.133333	0.124722	0	0.3	0	0	0	0	2.76845	1.47043	0.467394	6.26421	1.72325	1.06961	0.200777	4.55054	7.14153	1.2877	4.73362
-133.415	57.1049	1811	246.344	63.7657	124.5	389.25	3.35871	2.9122	-4.72083	8.25	30.0433	2.14976	27.18	32.36	0.441434	0.24454	0.096469	0.635101	79.1667	21.5295	56.1	148.4	-14.9	2.00384	-20	-12.5	0.0979167	0.0670186	0.01	0.19	0.0333333	0.0471405	0	0.1	0.744272	1.01274	0	4.25453	6.93178	1.75376	3.36418	9.95883	2.02457	0.799791	0.56288	3.97075	8.18243	1.35457	5.59507
-133.415	55.1049	1812	275.411	37.6142	164.25	381.417	6.3572	0.69628	3.525	8.80417	25.7133	0.405408	25.14	26	0.72364	0.265623	0.511825	1.09822	77.6533	26.1834	40.3	149.7	-15.4733	0.675738	-16.5	-14.1	0.159333	0.0502615	0.01	0.19	0.433333	0.418994	0	1	9.45986	3.5216	2.97888	17.1172	11.0138	1.81001	7.34175	17.2955	4.41429	0.988551	2.7791	6.60499	5.17626	1.4558	2.56479
-133.415	53.1049	1813	202.115	25.0269	165.5	276.25	6.71368	0.565352	4.70417	9.07917	15.3733	6.89179	8.02	24.59	0.766902	0.276059	0.484963	1.14174	118.087	34.0623	69.9	172.7	-12.9	0.69282	-14.1	-12.5	0.07	0.034641	0.01	0.09	1.19333	0.522132	0.5	1.76	18.7427	2.63183	13.1992	23.2417	21.6912	7.12989	10.9865	38.4801	6.56102	0.750473	4.79441	7.77923	1.82381	0.820995	0.487435
-133.415	51.1049	1814									7.65667	0.478632	6.98	8.01	0.0675833	0.0955772	0	0.20275	119.66	12.7063	94.8	139.1									0.693333	0.172498	0.47	0.89	17.1567	3.15878	10.5749	22.6928	31.1061	11.3163	10.6192	56.688	5.0075	1.12336	2.7296	7.17279	0.210191	0.203474	0
-133.415	49.1049	1815									6.88667	0.0124723	6.87	6.9	0	0	0	0	118.16	9.95776	100.3	138.2									0.15	0.0294392	0.11	0.18	6.23535	3.42827	0.65321	14.2379	22.0007	12.0261	3.61347	48.7835	1.35514	0.926957	0.033016	3.67611	0.256181	0.324368	0
-133.415	47.1049	1816									6.96	0.0244949	6.93	6.99	0	0	0	0	131.767	16.215	109.2	162.9									0.183333	0.00471404	0.18	0.19	0.638134	0.670229	9.57267e-05	2.69682	5.4553	5.24455	0.0328632	20.7267	0.00512087	0.0186901	0	0.149181	1.04002	0.756496	0.0279856
-133.415	45.1049	1817									6.97333	0.00471415	6.97	6.98	0	0	0	0	123.98	6.23957	114.8	136.9									0.25	0.0707107	0.2	0.35	2.42972	2.0759	0.103636	8.38783	4.0501	2.84318	0.196434	11.3339	0	0	0	0	1.35534	0.758249	0.164377
-133.415	43.1049	1818									7.01	0.0374166	6.96	7.05	0	0	0	0	118.747	10.3606	101.2	136									0.223333	0.0837987	0.11	0.31	2.61795	1.93629	0.607078	8.31019	3.5072	2.61952	0.129509	10.3557	0	0	0	0	0.675392	0.481112	0.0305777
-133.415	41.1049	1819									6.96667	0.0418995	6.91	7.01	0.184364	0.260729	0	0.553091	111.513	6.92241	101.4	122.5									0.0866667	0.0124722	0.07	0.1	1.02621	0.371812	0.648878	2.65616	0.550031	0.809817	0	3.56564	0	0	0	0	0.0657684	0.102393	0
-133.415	39.1049	1820									6.96	0.0163299	6.94	6.98	0.57094	0.0492775	0.520115	0.637644	92.1267	9.91198	77	108.1									0.1	0.00816496	0.09	0.11	0.590921	0.148641	0.279046	0.874464	7.60609e-06	0.00012619	0	0.0023512	0	0	0	0	0	0	0
-133.415	37.1049	1821									6.96333	0.0205479	6.94	6.99	0.0973617	0.078673	0	0.192676	77.4533	6.87894	62.2	87.1									0.0866667	0.0124722	0.07	0.1	0.126908	0.107295	0	0.404404	0	0	0	0	0	0	0	0	0	0	0
-133.415	35.1049	1822									6.99667	0.0169967	6.98	7.02	0	0	0	0	73.88	5.80404	62.3	85.7									0.05	0	0.05	0.05	1.03425e-06	1.55747e-05	0	0.000279826	0	0	0	0	0	0	0	0	0	0	0
-133.415	33.1049	1823									6.97333	0.0309121	6.93	7	0.569163	0.0387161	0.516158	0.607552	75.6067	5.57906	65	88.5									0.0966667	0.0169967	0.08	0.12	0	0	0	0	0	0	0	0	0	0	0	0	0	0	0
-133.415	31.1049	1824									6.99667	0.0205481	6.97	7.02	0	0	0	0	90.34	7.58092	81.8	102.4									0.1	0.00816496	0.09	0.11	0	0	0	0	0	0	0	0	0	0	0	0	0	0	0
-133.415	29.1049	1825									6.99333	0.0410961	6.94	7.04	0	0	0	0	84.5867	4.45404	77.1	92.8									0.106667	0.00942809	0.1	0.12	0	0	0	0	0	0	0	0	0	0	0	0	0	0	0
-133.415	27.1049	1826									6.93667	0.0758653	6.86	7.04	0	0	0	0	87.64	7.8301	79.4	108.8									0.08	0.0141421	0.06	0.09	0	0	0	0	0	0	0	0	0	0	0	0	0	0	0
-133.415	25.1049	1827									6.97333	0.0449693	6.91	7.01	0.853067	0.199438	0.574718	1.03167	81.8333	9.01574	62.5	95.8									0.11	0.00816496	0.1	0.12	0	0	0	0	0	0	0	0	0	0	0	0	0	0	0
-133.415	23.1049	1828									7.01	0.0163301	6.99	7.03	0.826095	0.302397	0.399437	1.06468	76.0333	8.15096	61.4	96.7									0.0833333	0.0235702	0.05	0.1	0	0	0	0	0	0	0	0	0	0	0	0	0	0	0
-133.415	21.1049	1829									7.01667	0.0368179	6.97	7.06	0	0	0	0	72.06	7.92025	58.1	86.9									0.05	0	0.05	0.05	0	0	0	0	0	0	0	0	0	0	0	0	0	0	0
-133.415	19.1049	1830									6.99333	0.0492162	6.93	7.05	0	0	0	0	63.36	3.12619	55.8	67.7									0.0666667	0.0169967	0.05	0.09	0	0	0	0	0	0	0	0	0	0	0	0	0	0	0
-133.415	17.1049	1831									6.99	0.0282845	6.97	7.03	1.12767	0.0434684	1.08326	1.18668	66.26	5.34214	56.1	79.9									0.08	0.0216025	0.05	0.1	0	0	0	0	0	0	0	0	0	0	0	0	0	0	0
-133.415	15.1049	1832									7.00667	0.0188562	6.98	7.02	0	0	0	0	84.4	10.6551	66	102.4									0.0566667	0.00942809	0.05	0.07	0	0	0	0	0	0	0	0	0	0	0	0	0	0	0
-133.415	13.1049	1833									6.96	0.0355903	6.91	6.99	0	0	0	0	81.04	5.48061	74.3	95.2									0.09	0.0244949	0.06	0.12	0	0	0	0	0	0	0	0	0	0	0	0	0	0	0
-133.415	11.1049	1834									6.94333	0.0262467	6.92	6.98	0	0	0	0	84.22	5.75351	76.5	95.9									0.16	0.0216025	0.14	0.19	0	0	0	0	0	0	0	0	0	0	0	0	0	0	0
-133.415	9.10487	1835									6.94	0.0244949	6.91	6.97	0	0	0	0	82.3467	9.14249	62.8	99.1									0.233333	0.0262467	0.21	0.27	0	0	0	0	0	0	0	0	0	0	0	0	0	0	0
-133.415	7.10487	1836									6.97333	0.0169967	6.95	6.99	0.50381	0.0937339	0.396604	0.624935	73.22	3.91258	62.6	78.2									0.366667	0.0377124	0.34	0.42	0	0	0	0	0	0	0	0	0	0	0	0	0	0	0
-133.415	5.10487	1837									7.64667	0.471475	6.98	7.99	0	0	0	0	69.84	11.1203	45.8	86.5									0.523333	0.0329983	0.48	0.56	0	0	0	0	0	0	0	0	0	0	0	0	0	0	0
-133.415	3.10487	1838									8.02333	0.0249445	7.99	8.05	0	0	0	0	64.0933	13.058	36.8	77.9									0.516667	0.00942808	0.51	0.53	0	0	0	0	0	0	0	0	0	0	0	0	0	0	0
-133.415	1.10487	1839									7.37667	0.38439	7.09	7.92	0	0	0	0	70.0533	7.45197	58.3	82.3									0.496667	0.00942808	0.49	0.51	0	0	0	0	0	0	0	0	0	0	0	0	0	0	0
-133.415	-0.895126	1840									7.02	0.0454606	6.97	7.08	0	0	0	0	72.2933	6.48357	59	87									0.346667	0.0402768	0.29	0.38	0	0	0	0	0	0	0	0	0	0	0	0	0	0	0
-133.415	-2.89513	1841									7.04667	0.103387	6.91	7.16	0	0	0	0	73.26	4.2006	67	79.8									0.23	0.0216025	0.2	0.25	0	0	0	0	0	0	0	0	0	0	0	0	0	0	0
-133.415	-4.89513	1842									6.97	0.0216025	6.95	7	0	0	0	0	66.8933	6.75045	60.1	84.6									0.146667	0.0188562	0.12	0.16	0.113526	0.102409	0	0.391651	0	0	0	0	0	0	0	0	0	0	0
-133.415	-6.89513	1843									6.98667	0.0205481	6.96	7.01	0	0	0	0	66.9533	5.99053	59.7	79.2									0.0933333	0.00471404	0.09	0.1	0.569751	0.150769	0.270712	0.87434	0	0	0	0	0.0052302	0.0133614	0	0.0828588	0	0	0
-133.415	-8.89513	1844									6.95	0.0489899	6.89	7.01	0.286507	0.405183	0	0.859522	65.9333	5.53096	58.2	75.5									0.0666667	0.00471405	0.06	0.07	0.823236	0.148565	0.527395	1.15948	0	0	0	0	0.239562	0.139828	0.0135518	0.574946	0.00356311	0.0109653	0
-133.415	-10.8951	1845									7.06333	0.0873053	6.94	7.13	1.1103	0.535799	0.389394	1.67285	77.5533	11.1442	57.4	96.2									0.08	0.00816497	0.07	0.09	0.588544	0.208664	0.210626	1.01209	0	0	0	0	0.599917	0.14831	0.305247	0.872976	0.00758549	0.0185343	0
-133.415	-12.8951	1846									6.87333	0.130979	6.72	7.04	0	0	0	0	87.62	18.1147	57.7	112.7									0.0866667	0.00471405	0.08	0.09	0.10341	0.112174	0	0.453225	0.00491609	0.0149763	0	0.081033	0.574871	0.150576	0.285169	0.853798	0.000137412	0.000731713	0
-133.415	-14.8951	1847									6.92667	0.0956846	6.84	7.06	0	0	0	0	88.6	16.0457	57.5	113									0.0533333	0.0169967	0.03	0.07	4.08845e-06	5.77814e-05	0	0.00105443	0.736156	0.42081	0.0763051	1.62153	0.19698	0.130716	0.00464742	0.521532	0	0	0
-133.415	-16.8951	1848									6.79	0.0294391	6.76	6.83	0	0	0	0	94.5667	16.4011	62	118.6									0.0533333	0.0286744	0.02	0.09	0	0	0	0	2.30932	0.35683	1.52872	2.92052	0.00181417	0.00616608	0	0.0469034	0	0	0
-133.415	-18.8951	1849									6.99667	0.177826	6.82	7.24	0.119361	0.168803	0	0.358084	100.787	17.7073	77.2	136.1									0.0866667	0.0249444	0.06	0.12	0	0	0	0	2.75366	0.185547	2.26039	2.99831	0	0	0	0	0	0	0
-133.415	-20.8951	1850									7.2	0.0355902	7.15	7.23	1.09941	0.401873	0.672154	1.6376	89.6933	20.3221	55.6	141.5									0.1	0.00816496	0.09	0.11	0	0	0	0	1.59179	0.459898	0.689994	2.46454	0	0	0	0	0.00668347	0.0157436	0
-133.415	-22.8951	1851									7.03	0.214009	6.74	7.25	0	0	0	0	94.1333	7.5081	71.3	102.5									0.0666667	0.0124722	0.05	0.08	0	0	0	0	0.181737	0.211907	0	0.756079	0	0	0	0	0.191653	0.165055	0.00090699
-133.415	-24.8951	1852									7.01667	0.0235703	7	7.05	0	0	0	0	92.3467	11.0958	70.1	112.2									0.0433333	0.00471405	0.04	0.05	0	0	0	0	0.00407884	0.011102	0	0.0704838	0.000694023	0.00286977	0	0.0239965	0.423939	0.250304	0.0493214
-133.415	-26.8951	1853									7.11333	0.0205479	7.09	7.14	0	0	0	0	91.98	11.9723	73.9	122.9									0.01	0.00816497	0	0.02	0	0	0	0	2.55318e-06	3.21447e-05	0	0.000509669	0.00309729	0.0092513	0	0.0620747	0.253777	0.202799	0.00452179
-133.415	-28.8951	1854									7.07667	0.0124723	7.06	7.09	0	0	0	0	92.3867	11.4169	70.4	107.9									0	0	0	0	0	0	0	0	0	0	0	0	1.11006e-05	0.00010661	0	0.00137404	0.014982	0.0312148	0
-133.415	-30.8951	1855									7.1	0.160831	6.94	7.32	0.259027	0.166914	0.080976	0.482268	93.92	11.6777	72.6	109.6									0	0	0	0	0	0	0	0	0	0	0	0	0	0	0	0	0	0	0
-133.415	-32.8951	1856									7.08333	0.046428	7.02	7.13	0.492016	0.200112	0.209068	0.638231	97.48	8.37554	83.3	108.1									0	0	0	0	0	0	0	0	0	0	0	0	0	0	0	0	0	0	0
-133.415	-34.8951	1857									7.16	0.0725718	7.06	7.23	0.413803	0.220598	0.142008	0.682331	93.1	19.411	37.4	118.3									0	0	0	0	0	0	0	0	0	0	0	0	0	0	0	0	0	0	0
-133.415	-36.8951	1858									6.93333	0.00471415	6.93	6.94	0.519819	0.0946126	0.410776	0.641494	79.6667	15.1561	59.5	105.9									0	0	0	0	0	0	0	0	0	0	0	0	0	0	0	0	0	0	0
-133.415	-38.8951	1859									6.96667	0.0402768	6.91	7	0.0450208	0.0636691	0	0.135062	72.1	9.58158	55.8	86.6									0	0	0	0	0	0	0	0	0	0	0	0	0	0	0	0	0	0	0
-133.415	-40.8951	1860									7.01667	0.0329983	6.98	7.06	0.0612532	0.0866251	0	0.18376	60.32	9.56293	39.3	72.8									0	0	0	0	0	0	0	0	0	0	0	0	0	0	0	0	0	0	0
-133.415	-42.8951	1861									7.13	0.0294391	7.09	7.16	0.154355	0.201551	0	0.439054	67.66	5.48802	57.3	76.8									0.01	0	0.01	0.01	0	0	0	0	0	0	0	0	0	0	0	0	0	0	0
-133.415	-44.8951	1862									7.17	0.0326598	7.13	7.21	0.773474	0.192346	0.59965	1.04159	69.8667	3.75671	61.8	77.1									0.0433333	0.0262467	0.02	0.08	0	0	0	0	0	0	0	0	0	0	0	0	0	0	0
-133.415	-46.8951	1863									7.12333	0.148174	6.99	7.33	0	0	0	0	70.7133	6.02892	60.7	79.8									0.17	0.00816497	0.16	0.18	0	0	0	0	0	0	0	0	0	0	0	0	0	0	0
-133.415	-48.8951	1864									6.99	0.0616442	6.91	7.06	0.156525	0.145183	0	0.349862	71.0933	5.36749	62.3	79.7									0.153333	0.00471404	0.15	0.16	0.0148852	0.0347756	0	0.157084	0.150306	0.298908	0	1.2689	0	0	0	0	2.13104e-05	0.000204909	0
-133.415	-50.8951	1865									6.93	0.0571548	6.88	7.01	0.49869	0.090078	0.427539	0.625777	80.6133	14.3496	63.5	110.7									0.16	0.0294392	0.13	0.2	1.04667	0.559312	0.164577	2.19327	8.96922	5.5555	1.27908	22.9837	0	0	0	0	0.000330803	0.00179105	0
-133.415	-52.8951	1866									6.91667	0.0205481	6.89	6.94	0.87735	0.84452	0.188131	2.06668	103.08	12.9418	84.2	129.4									0.0866667	0.00471405	0.08	0.09	3.13468	0.447717	2.1512	3.87138	35.6807	7.25251	19.4088	47.1823	0	0	0	0	0	0	0
-133.415	-54.8951	1867									7.13333	0.0967241	7.06	7.27	2.11692	0.886335	0.902748	2.99367	215.04	79.4751	96.6	338.2									0.0766667	0.0124722	0.06	0.09	3.70441	0.193176	3.16165	3.96024	47.8562	2.79174	40.2276	54.741	0	0	0	0	0	0	0
-133.415	-56.8951	1868									7.03667	0.0205479	7.01	7.06	0.148933	0.210622	0	0.446798	156.42	13.4857	123.9	173.1									0.0466667	0.00471405	0.04	0.05	2.13063	0.601906	0.976438	3.22087	25.4134	8.79475	9.39468	42.5556	0	0	0	0	0	0	0
-133.415	-58.8951	1869									7.19	0.160624	7.01	7.4	1.0225	0.087456	0.957616	1.14614	115.667	16.8591	101.1	160.4									0.04	0	0.04	0.04	0.254785	0.273553	0	0.96635	1.96335	2.38133	0	9.34314	8.3532e-07	1.12159e-05	0	0.000175086	0	0	0
-133.415	-60.8951	1870									7.23333	0.046428	7.17	7.28	0.533546	0.153158	0.382598	0.743546	90.5667	12.1079	66	110.6									0.04	0	0.04	0.04	0	0	0	0	0	0	0	0	0	0	0	0	0	0	0
-133.415	-62.8951	1871									7.23	0.0637705	7.14	7.28	0.950803	0.248234	0.666107	1.27103	65.46	12.9632	35.6	93.7									0.07	0.0216025	0.05	0.1	0	0	0	0	0	0	0	0	0	0	0	0	0	0	0
-133.415	-64.8951	1872									7.00667	0.104987	6.86	7.1	0.770688	0.33543	0.4147	1.2202	72.66	3.36864	67.3	77.4									0.286667	0.0385861	0.25	0.34	0	0	0	0	0	0	0	0	0	0	0	0	0	0	0
-131.683	78.1049	1873									14.36	0.495042	14	15.06					54.2154	4.98688	48.9	60.4									7.16333	0.238094	6.99	7.5	0	0	0	0	0	0	0	0	0	0	0	0	0	0	0
-131.683	76.1049	1874									15.7133	0.889356	15.04	16.97					52.7154	3.1048	46.6	60.3									8.5	0.707107	8	9.5	0	0	0	0	0.134768	0.110806	0	0.393565	0	0	0	0	0	0	0
-131.683	74.1049	1875									16.7533	0.0834004	16.68	16.87					54.6308	1.9617	50.3	57.8									10.2333	0.0471406	10.2	10.3	0	0	0	0	0.655394	0.140782	0.359333	0.913301	0	0	0	0	0	0	0
-131.683	72.1049	1876									21.9567	3.98462	18.09	27.44	0.0151816	0.0816746	0	0.155007	49.3923	3.5046	41.5	54.1									10.1333	0.169968	9.9	10.3	0	0	0	0	0.930785	0.0528859	0.794758	0.999688	0	0	0	0	0	0	0
-131.683	70.1049	1877	11.9368	0.776123	10.0833	13.5	-9.91293	0.312749	-10.7042	-8.75417	31.9733	1.43307	30.96	34	0.276868	0.0677115	0.199252	0.364246	68.7308	5.54844	58.5	74.8	-17.12	2.35151	-20	-15.2	0.19	0	0.19	0.19	7.58333	4.01213	2	11.25	0.0134543	0.0253819	0	0.114902	0.672642	0.133525	0.371527	0.913943	0.00951113	0.0202219	0	0.106785	0	0	0
-131.683	68.1049	1878	17.025	1.81683	13	20.5	-8.62537	0.639865	-9.625	-7.04167	35.1	0.949772	33.99	36.31	0	0	0	0	62.1385	7.49138	44.3	74.4	-15.2	0	-15.2	-15.2	0.19	0	0.19	0.19	1.59667	0.649632	1	2.5	0.04062	0.0548365	0	0.220911	0.639493	0.280873	0.251531	1.32963	0.630807	0.334339	0.0927298	1.28807	0	0	0
-131.683	66.1049	1879	24.0262	2.45644	19.25	32.4167	-6.83798	0.554624	-9.825	-5.30417	38	0	38	38	0.449905	0.529677	0	1.19353	70.6462	8.62373	57.3	96.3	-15.56	1.07606	-20	-11.8	0.16925	0.0348846	0.06	0.19	3.9	0.648074	3	4.5	0.0122583	0.0239193	0	0.107015	1.65671	0.353151	0.836404	2.26061	1.82685	0.234469	1.32698	2.21155	0	0	0
-131.683	64.1049	1880	31.6536	2.33107	25.3333	38.4167	-7.4176	1.32361	-11.2583	-4.2375	39	0	39	39	1.33773	0.217354	1.0323	1.52042	70.5692	5.28661	62.8	80.9	-16.4436	1.68429	-20	-11.8	0.118974	0.0472742	0.01	0.19	0.01	0	0.01	0.01	0	0	0	0	2.12945	0.105949	1.77079	2.3389	2.03633	0.178869	1.54487	2.29083	0.0845216	0.123376	0
-131.683	62.1049	1881	29.9457	3.71126	21.75	42	-4.93055	0.728687	-7.6	-2.8375	39	0	39	39	1.2193	0.0663921	1.13262	1.2939	81.5769	26.1948	42.4	148	-14.4194	1.24182	-16.5	-12.5	0.133611	0.0749501	0.01	0.22	0.01	0	0.01	0.01	0	0	0	0	1.3759	0.382615	0.558728	2.09695	1.00799	0.367137	0.346026	1.76734	2.06634	1.01662	0.486684
-131.683	60.1049	1882	39.7456	6.11159	28.3333	54.5833	-3.18509	1.2385	-6.2	-0.454167	39	0	39	39	0.79969	0.412177	0.415283	1.37138	88.7769	12.6899	72	127.7	-14.2525	1.51278	-16.5	-11.8	0.1025	0.0762807	0.01	0.22	0.00666667	0.00471405	0	0.01	0	0	0	0	0.290205	0.202426	0.00775668	0.893093	0.156349	0.114898	0	0.465589	6.8725	1.38926	4.21916
-131.683	58.1049	1883	76.9559	31.5091	30	161.917	-0.876759	1.69701	-6.04167	4.4125	35.4867	0.510577	34.85	36.1	0.817607	0.579568	0	1.27628	85.5	13.1403	58.8	110.1	-13.7179	1.38765	-16.5	-11.8	0.0974359	0.0717087	0.01	0.27	0.133333	0.124722	0	0.3	0.0238284	0.0698832	0	0.39895	1.02312	0.989017	0.000114298	3.55668	0.194908	0.181571	0	0.733282	10.9989	0.781002	9.18964
-131.683	56.1049	1884	218.884	42.6603	117.667	298.667	3.42138	2.68211	-5.87917	8.95417	32.4433	2.20146	29.33	34	0.887896	0.217036	0.626747	1.15814	78.2846	14.5525	48	106.7	-14.475	1.04293	-16.5	-11.8	0.105833	0.0825084	0.01	0.19	0.07	0.0920145	0	0.2	4.76348	2.99812	0.331217	11.2644	4.8774	2.3621	1.00689	10.1997	2.5026	1.14917	0.550052	4.88449	10.3333	1.15299	7.6229
-131.683	54.1049	1885	163.467	37.2946	107.583	246.25	7.28379	0.496155	4.525	8.85833	25.0467	0.323556	24.59	25.3	0.962878	0.0414249	0.928306	1.02112	73.0154	13.3253	50.1	100.1	-14.1154	1.16014	-15.2	-12.5	0.131538	0.0828201	0.01	0.27	1.13333	0.967241	0.4	2.5	17.1636	3.09858	10.589	22.5532	23.4392	8.38324	10.335	43.4275	6.45514	0.823974	4.52329	7.77107	5.67652	1.41029	3.03829
-131.683	52.1049	1886	252.274	42.4853	143.917	351.583	7.17929	0.646923	4.74583	9.275	17.56	2.34769	14.71	20.46	1.09162	0.0857913	1.00626	1.20897	88.1077	21.2184	55.3	124	-12.7667	0.596285	-14.1	-12.5	0.106667	0.0786695	0.01	0.27	1.77333	0.187853	1.54	2	22.8587	0.7924	20.9234	24.0048	56.5571	10.9101	36.2839	79.9464	7.16413	0.513623	5.81909	7.85212	1.85741	0.787297	0.548997
-131.683	50.1049	1887									7.84667	0.146135	7.64	7.95	0.117007	0.165473	0	0.351022	252.354	154.884	102	554.4									0.396667	0.231132	0.07	0.57	15.6217	3.34119	9.10348	21.4449	70.3309	11.8997	45.7556	92.2639	3.86672	1.19054	1.64223	6.11424	1.18302	0.593913	0.168866
-131.683	48.1049	1888									6.91333	0.0543649	6.87	6.99	0	0	0	0	152.838	16.4713	120.5	174.5									0.09	0.0216025	0.07	0.12	4.86825	1.82763	1.32712	8.88475	46.3169	14.4525	19.5228	75.1597	0.413909	0.475637	0	1.67727	3.04895	1.0238	1.21093
-131.683	46.1049	1889									6.97	0.00816496	6.96	6.98	0	0	0	0	163.031	20.9852	135.9	221									0.143333	0.0235702	0.11	0.16	9.41507	3.98907	2.71019	17.632	21.088	8.04691	7.11934	38.9597	0	0	0	0	4.38531	0.929864	2.4803
-131.683	44.1049	1890									6.99	0.00816496	6.98	7	0.0175012	0.0247504	0	0.0525036	137.215	15.4761	110.7	177.1									0.233333	0.0262467	0.21	0.27	14.4273	4.41054	6.37913	24.1442	19.1466	6.59769	8.61081	34.6328	0	0	0	0	3.40474	0.879491	1.80343
-131.683	42.1049	1891									6.95667	0.0169967	6.94	6.98	0	0	0	0	117.077	16.9639	85	144.6									0.136667	0.0169967	0.12	0.16	9.58898	4.62765	2.21283	19.7677	11.9391	6.15469	2.68835	26.5143	0	0	0	0	1.49161	0.752435	0.282552
-131.683	40.1049	1892									6.99667	0.0385862	6.96	7.05	0.591594	0.00922113	0.581604	0.603848	100.338	11.643	78.2	128.3									0.0933333	0.00471404	0.09	0.1	1.53577	1.57416	0.246255	7.14551	1.41536	1.79358	0	8.10415	0	0	0	0	0.2827	0.301455	0
-131.683	38.1049	1893									6.94	0.0294393	6.91	6.98	0.425555	0.300913	0	0.638351	88.4692	4.96532	78.8	100.3									0.09	0	0.09	0.09	0.118133	0.0933361	0	0.346601	0.0163149	0.0414624	0	0.24709	0	0	0	0	0.0190864	0.0377407	0
-131.683	36.1049	1894									6.98667	0.0124723	6.97	7	0	0	0	0	91.5769	7.38222	77.3	101.7									0.0533333	0.00471404	0.05	0.06	0.000255722	0.0014664	0	0.0154376	0	0	0	0	0	0	0	0	0	0	0
[truncated: 13,370 more rows]
[truncated: 16 more columns]
