# Supplementary material for: Global thermal spring distribution and relationship to endogenous and exogenous factors
Source: Nat Commun. 2022 Oct 26;13:6378. doi: 10.1038/s41467-022-34115-w (PMC9606316; doi:10.1038/s41467-022-34115-w)
Supplement: Supplementary file 4 — Dataset 3 [file 41467_2022_34115_MOESM4_ESM.xls]

## Sheet: Pred. data
longitude	latitude	av. num geotherm. Sites/km²	st. dev.	av. num geotherm. springs/km²	st. dev.
-166.3	66.1	4.48e-05	1.98e-05	0.0001045	5.75e-05
-166.3	60.1	3.17e-05	1.5e-05	4.91e-05	2.28e-05
-164.6	65.1	0.0001725	5.11e-05	0.0004746	0.0001724
-164.6	61.1	1.64e-05	8.3e-06	2.34e-05	1.27e-05
-162.9	68.1	2.39e-05	1.14e-05	5.15e-05	3.25e-05
-162.9	62.1	1.86e-05	9.1e-06	3.39e-05	1.76e-05
-162.9	60.1	1.5e-05	7.3e-06	2.05e-05	1.13e-05
-161.1	69.1	2.18e-05	1e-05	5.28e-05	2.93e-05
-161.1	67.1	3.13e-05	1.48e-05	6.66e-05	4.08e-05
-161.1	65.1	4.4e-05	7.7e-06	6.03e-05	1.51e-05
-161.1	63.1	2.55e-05	1.11e-05	4.25e-05	1.98e-05
-161.1	61.1	3.4e-05	2.04e-05	3.66e-05	1.96e-05
-161.1	59.1	2.18e-05	1.11e-05	3.98e-05	2.14e-05
-159.4	70.1	1.3e-05	6.3e-06	2.45e-05	1.26e-05
-159.4	68.1	1.74e-05	8.2e-06	3.43e-05	1.85e-05
-159.4	66.1	2.71e-05	1.17e-05	6.12e-05	3.35e-05
-159.4	64.1	2.34e-05	1.01e-05	4.86e-05	2.38e-05
-159.4	62.1	2.08e-05	9e-06	3.53e-05	1.78e-05
-159.4	60.1	1.45e-05	6.7e-06	2.79e-05	1.61e-05
-159.4	56.1	0.0001015	3.33e-05	0.0002443	0.0001012
-159.4	22.1	0.0001677	0.0001795	0.0002245	0.0002423
-157.7	69.1	8.4e-06	4.3e-06	1.32e-05	7.7e-06
-157.7	67.1	3.11e-05	1.06e-05	4.69e-05	1.27e-05
-157.7	65.1	3.69e-05	7.8e-06	5.59e-05	1.46e-05
-157.7	63.1	3.14e-05	8e-06	5.07e-05	1.67e-05
-157.7	61.1	1.73e-05	7.2e-06	3.32e-05	1.84e-05
-157.7	59.1	5.04e-05	2.45e-05	0.0001418	8.76e-05
-157.7	57.1	7.77e-05	3.67e-05	0.0001475	7.62e-05
-155.9	70.1	4.3e-06	2.4e-06	5.9e-06	4.1e-06
-155.9	68.1	2.45e-05	1.27e-05	3.25e-05	1.22e-05
-155.9	66.1	1.76e-05	8.1e-06	3.99e-05	2.3e-05
-155.9	64.1	2.69e-05	1.21e-05	6.78e-05	3.62e-05
-155.9	62.1	1.16e-05	5.6e-06	2.86e-05	1.97e-05
-155.9	60.1	3.97e-05	1.92e-05	7.46e-05	4.18e-05
-155.9	58.1	8.97e-05	2.38e-05	0.0001248	3.2e-05
-154.2	69.1	6.3e-06	3.8e-06	9.2e-06	6.1e-06
-154.2	67.1	2.57e-05	1.29e-05	3.68e-05	1.41e-05
-154.2	65.1	4e-05	2.32e-05	0.0001342	0.0001131
-154.2	63.1	1.9e-05	8.8e-06	3.75e-05	2.02e-05
-154.2	61.1	4.77e-05	2.37e-05	0.0001105	6.41e-05
-154.2	59.1	7.48e-05	1.97e-05	0.0001229	4.53e-05
-152.5	70.1	4.7e-06	2.8e-06	6.4e-06	4.4e-06
-152.5	68.1	1.31e-05	7.3e-06	2.56e-05	1.49e-05
-152.5	66.1	3.93e-05	8.7e-06	0.0001476	5.92e-05
-152.5	64.1	2.7e-05	1.28e-05	6.45e-05	3.51e-05
-152.5	62.1	4.55e-05	2.24e-05	0.0001019	5.55e-05
-150.7	69.1	1.32e-05	6.5e-06	2.87e-05	1.43e-05
-150.7	67.1	3.64e-05	1.65e-05	0.0001067	4.83e-05
-150.7	65.1	8.68e-05	2.94e-05	0.0002035	7.43e-05
-150.7	63.1	5.32e-05	1.91e-05	9.66e-05	2.73e-05
-149	70.1	1.29e-05	6.7e-06	2.3e-05	1.22e-05
-149	68.1	2.46e-05	1.14e-05	8.92e-05	4.55e-05
-149	66.1	7.46e-05	1.82e-05	0.000147	3.77e-05
-149	64.1	4.77e-05	2.34e-05	0.0001152	6.68e-05
-149	62.1	3.3e-05	1.56e-05	8.16e-05	4.29e-05
-149	60.1	3.51e-05	1.51e-05	7.51e-05	3.51e-05
-147.3	69.1	1.62e-05	7.7e-06	3.75e-05	1.96e-05
-147.3	67.1	2.02e-05	9.5e-06	5.8e-05	2.96e-05
-147.3	65.1	7.34e-05	3.08e-05	0.0001899	9.45e-05
-147.3	63.1	4.17e-05	1.92e-05	8.94e-05	4.36e-05
-147.3	61.1	3.37e-05	1.46e-05	8.24e-05	4.27e-05
-145.5	68.1	1.77e-05	9e-06	5.5e-05	3.05e-05
-145.5	66.1	4.02e-05	9.1e-06	0.0002205	0.0001185
-145.5	64.1	3e-05	1.37e-05	7.93e-05	4.07e-05
-145.5	62.1	6.66e-05	3.16e-05	0.0001596	7.9e-05
-143.8	69.1	1.92e-05	9.8e-06	4.67e-05	2.5e-05
-143.8	67.1	1.31e-05	6.4e-06	3.42e-05	2.18e-05
-143.8	65.1	4.76e-05	2.11e-05	0.0002338	0.0001595
-143.8	63.1	4.97e-05	2.35e-05	0.0001294	6.32e-05
-143.8	61.1	6.23e-05	3.1e-05	0.0001391	7.56e-05
-142.1	68.1	1.45e-05	7.8e-06	3.16e-05	1.92e-05
-142.1	66.1	3.53e-05	1.01e-05	7.65e-05	2.47e-05
-142.1	64.1	4.02e-05	2.04e-05	0.0001021	6.06e-05
-142.1	62.1	9.58e-05	5.5e-05	0.000212	0.0001255
-142.1	60.1	7.63e-05	2.05e-05	0.000168	6.11e-05
-140.3	69.1	7.7e-06	4.3e-06	1.2e-05	8.3e-06
-140.3	67.1	1.02e-05	5.4e-06	2.06e-05	1.29e-05
-140.3	65.1	1.55e-05	7.8e-06	3.55e-05	2.05e-05
-140.3	63.1	3.37e-05	1.67e-05	0.0001125	6.29e-05
-140.3	61.1	0.000146	7.17e-05	0.0003838	0.0002031
-138.6	68.1	4.7e-06	2.7e-06	6.8e-06	4.6e-06
-138.6	66.1	6.9e-06	3.5e-06	1.66e-05	1.68e-05
-138.6	64.1	2.3e-05	1.13e-05	6.87e-05	3.65e-05
-138.6	62.1	2.09e-05	1.11e-05	4.54e-05	2.72e-05
-138.6	60.1	4.47e-05	2.11e-05	9.71e-05	4.76e-05
-136.9	67.1	9.4e-06	5.4e-06	2.06e-05	1.24e-05
-136.9	65.1	1.76e-05	9.8e-06	3.37e-05	1.95e-05
-136.9	63.1	9.1e-06	4.8e-06	2.08e-05	1.19e-05
-136.9	61.1	1.36e-05	7e-06	2.49e-05	1.43e-05
-136.9	59.1	4.81e-05	1.25e-05	9.96e-05	3.34e-05
-135.1	68.1	8.1e-06	4.5e-06	1.69e-05	1.08e-05
-135.1	66.1	8.8e-06	4.8e-06	1.88e-05	1.57e-05
-135.1	64.1	1.06e-05	6.8e-06	2.58e-05	1.71e-05
-135.1	62.1	2.35e-05	1.49e-05	9.42e-05	6.35e-05
-135.1	60.1	1.38e-05	7.2e-06	3.05e-05	1.83e-05
-133.4	69.1	5.5e-06	3.3e-06	7.8e-06	5e-06
-133.4	67.1	7.8e-06	4.1e-06	1.46e-05	1.05e-05
-133.4	65.1	9.1e-06	5.1e-06	1.79e-05	1.06e-05
-133.4	63.1	3.8e-06	2.2e-06	9.2e-06	7e-06
-133.4	61.1	2.09e-05	1.51e-05	7.83e-05	5.99e-05
-133.4	59.1	7.2e-05	3.71e-05	0.0002577	0.0001406
-131.7	68.1	2.9e-06	2.5e-06	3.5e-06	3.6e-06
-131.7	66.1	3.7e-06	2.3e-06	8.5e-06	7e-06
-131.7	64.1	1.81e-05	1.33e-05	5.64e-05	4.16e-05
-131.7	62.1	9.4e-06	6e-06	2.19e-05	1.52e-05
-131.7	60.1	4.49e-05	3.04e-05	0.000184	0.0001374
-131.7	58.1	3.66e-05	1.95e-05	0.0001179	7.47e-05
-131.7	56.1	0.0001339	5.84e-05	0.0004143	0.0003068
-131.7	54.1	0.0001535	8.52e-05	0.000334	0.0001633
-130	69.1	2.4e-06	3e-06	4e-06	4.9e-06
-130	67.1	3.1e-06	2.3e-06	5.7e-06	6.4e-06
-130	65.1	7.1e-06	4.6e-06	1.82e-05	1.11e-05
-130	63.1	1.36e-05	1.08e-05	3.85e-05	3.03e-05
-130	61.1	3.51e-05	2.19e-05	0.0001533	0.0001012
-130	59.1	0.0001236	6.15e-05	0.000457	0.0002216
-130	57.1	5.93e-05	3.48e-05	0.0001379	8.65e-05
-128.2	70.1	5.2e-06	5.1e-06	8.8e-06	1.21e-05
-128.2	68.1	1.8e-06	2.3e-06	3e-06	3.1e-06
-128.2	66.1	2.7e-06	2.3e-06	7.1e-06	8.2e-06
-128.2	64.1	1.79e-05	1.13e-05	4.87e-05	3.58e-05
-128.2	62.1	5.04e-05	3.19e-05	0.0001389	8.94e-05
-128.2	60.1	1.7e-05	1.01e-05	5.04e-05	3.43e-05
-128.2	58.1	4.11e-05	2.65e-05	0.0001073	6.47e-05
-128.2	56.1	2.47e-05	1.3e-05	5.48e-05	3.16e-05
-128.2	54.1	9.59e-05	5.12e-05	0.0001426	4.57e-05
-128.2	52.1	0.0001827	8.58e-05	0.0003489	0.0001664
-126.5	69.1	1e-06	1.2e-06	1.4e-06	1.8e-06
-126.5	67.1	2.6e-06	7.5e-06	2.2e-06	5e-06
-126.5	65.1	4.4e-06	3.1e-06	8.7e-06	6.5e-06
-126.5	63.1	2.29e-05	1.37e-05	5.73e-05	3.69e-05
-126.5	61.1	1.91e-05	1.09e-05	3.71e-05	2.07e-05
-126.5	59.1	3.96e-05	1.91e-05	5.78e-05	1.95e-05
-126.5	57.1	4.21e-05	2.26e-05	0.0001318	7.68e-05
-126.5	55.1	1e-05	5.6e-06	2.09e-05	1.3e-05
-126.5	53.1	9.07e-05	4.11e-05	0.0001502	5.9e-05
-126.5	51.1	5.98e-05	2.79e-05	0.000179	9.12e-05
-124.8	72.1	6.4e-06	3.9e-06	8e-06	6.2e-06
-124.8	68.1	3e-07	4e-07	6e-07	2.3e-06
-124.8	66.1	1.6e-06	1.1e-06	3.2e-06	4.2e-06
-124.8	64.1	3e-06	2e-06	6.7e-06	4.4e-06
-124.8	62.1	2.17e-05	1.25e-05	5.17e-05	3.08e-05
-124.8	60.1	8.6e-06	4.4e-06	1.97e-05	1.12e-05
-124.8	58.1	4.63e-05	1.67e-05	0.0002329	0.0001606
-124.8	56.1	1.41e-05	7e-06	3.15e-05	1.68e-05
-124.8	54.1	1.81e-05	1.24e-05	3.48e-05	2.63e-05
-124.8	52.1	0.0001178	6.79e-05	0.0002892	0.0001645
-124.8	50.1	4.47e-05	2.03e-05	0.0001015	5.31e-05
-123	71.1	1.1e-06	2.8e-06	1.5e-06	3.2e-06
-123	69.1	1.2e-06	5.5e-06	1.1e-06	5.1e-06
-123	67.1	6e-07	7e-07	9e-07	1.2e-06
-123	65.1	2.4e-06	1.5e-06	4.7e-06	3.4e-06
-123	63.1	5.1e-06	2.5e-06	1.15e-05	7.1e-06
-123	61.1	1.53e-05	8.4e-06	4.15e-05	2.54e-05
-123	59.1	1.15e-05	6e-06	3e-05	1.68e-05
-123	57.1	1.4e-05	6.9e-06	3.93e-05	2.41e-05
-123	55.1	1.23e-05	6.4e-06	3.19e-05	1.83e-05
-123	53.1	4.36e-05	2.67e-05	0.0001034	7.01e-05
-123	51.1	0.0001568	6.6e-05	0.0003197	0.0001634
-123	49.1	0.0001234	2.98e-05	0.0003396	0.0001289
-123	47.1	0.0001516	5.3e-05	0.0005827	0.0001432
-123	45.1	0.0002153	7.43e-05	0.0007018	0.0002123
-123	43.1	0.0002512	8.01e-05	0.0008246	0.0002652
-123	41.1	0.0002411	7.42e-05	0.0006751	0.0002933
-123	39.1	0.0005245	0.0002986	0.0024403	0.0019113
-121.3	72.1	6e-07	9e-07	9e-07	1.8e-06
-121.3	68.1	3e-07	3e-07	7e-07	1.1e-06
-121.3	66.1	9e-07	8e-07	1.3e-06	1.6e-06
-121.3	64.1	2.6e-06	2.6e-06	4.6e-06	4.8e-06
-121.3	62.1	1.22e-05	8e-06	4.32e-05	4.12e-05
-121.3	60.1	1.62e-05	1.01e-05	6.54e-05	5.4e-05
-121.3	58.1	7.2e-06	3.9e-06	1.78e-05	1.16e-05
-121.3	56.1	2.15e-05	1.46e-05	2.99e-05	1.61e-05
-121.3	54.1	1.81e-05	9.2e-06	4e-05	2.1e-05
-121.3	52.1	5.33e-05	2.71e-05	0.0001171	7.06e-05
-121.3	50.1	8.95e-05	2.81e-05	0.0001901	8.11e-05
-121.3	48.1	0.0002602	3.68e-05	0.0007656	0.0001506
-121.3	46.1	0.0003025	5.02e-05	0.0012571	0.0004808
-121.3	44.1	0.0004843	0.0001058	0.0018059	0.0003898
-121.3	42.1	0.000613	0.0001559	0.0016029	0.0003229
-121.3	40.1	0.0003957	8.25e-05	0.0016382	0.0008406
-121.3	38.1	0.0002071	3.68e-05	0.0007087	0.0001941
-121.3	36.1	0.0002588	5.59e-05	0.0008603	0.0003149
-119.6	69.1	1.1e-06	1e-06	4.8e-06	1.15e-05
-119.6	67.1	4e-07	5e-07	7e-07	1.1e-06
-119.6	65.1	1.4e-06	1e-06	2.1e-06	2.3e-06
-119.6	63.1	1.25e-05	7.9e-06	3.95e-05	3.39e-05
-119.6	61.1	2.66e-05	1.74e-05	0.0001077	7.75e-05
-119.6	59.1	7.1e-06	3.6e-06	1.79e-05	1.22e-05
-119.6	57.1	6.8e-06	3.6e-06	1.06e-05	6.6e-06
-119.6	55.1	6.8e-06	4.2e-06	1.38e-05	9.1e-06
-119.6	53.1	6.86e-05	3.58e-05	0.0001858	9.07e-05
-119.6	51.1	5.47e-05	2.49e-05	0.0001605	9.04e-05
-119.6	49.1	8.87e-05	3.78e-05	0.0002147	0.000105
-119.6	47.1	0.0001398	3.37e-05	0.0003545	0.0001334
-119.6	45.1	0.000214	4.83e-05	0.0005659	0.0001282
-119.6	43.1	0.0006731	0.0003168	0.0018825	0.0010368
-119.6	41.1	0.0007678	0.0002371	0.0014954	0.000271
-119.6	39.1	0.0006103	0.0001516	0.001689	0.0003527
-119.6	37.1	0.0002197	3.63e-05	0.0008627	0.0002476
-119.6	35.1	0.0002715	7.01e-05	0.0007969	0.000267
-117.8	72.1	7e-07	1.1e-06	1e-06	2.2e-06
-117.8	68.1	3e-07	4e-07	9e-07	3e-06
-117.8	66.1	1.2e-06	1e-06	2.2e-06	2.4e-06
-117.8	64.1	3.9e-06	8e-06	3.8e-06	5.9e-06
-117.8	62.1	1e-05	8.5e-06	5.75e-05	5.64e-05
-117.8	60.1	4.4e-06	3.1e-06	9.3e-06	7.5e-06
-117.8	58.1	2.2e-06	1.4e-06	3.8e-06	3.5e-06
-117.8	56.1	2.1e-06	1.5e-06	3.5e-06	3.1e-06
-117.8	54.1	1.11e-05	5.8e-06	2.68e-05	1.47e-05
-117.8	52.1	7.42e-05	3.03e-05	0.0002048	5.45e-05
-117.8	50.1	8.3e-05	1.9e-05	0.0001822	5.35e-05
-117.8	48.1	5.34e-05	2.26e-05	0.0001123	5.32e-05
-117.8	46.1	0.000101	2.37e-05	0.0002297	8.61e-05
-117.8	44.1	0.0003914	0.000153	0.0007185	0.0001794
-117.8	42.1	0.0005551	8.57e-05	0.0014474	0.0002764
-117.8	40.1	0.0005341	9.65e-05	0.0010475	0.0001514
-117.8	38.1	0.0004589	7.34e-05	0.0012008	0.0002361
-117.8	36.1	0.000326	6.77e-05	0.0009516	0.0001901
-117.8	34.1	0.0003468	0.0001185	0.000902	0.0002921
-116.1	71.1	4e-07	7e-07	7e-07	2.1e-06
-116.1	67.1	3e-07	3e-07	6e-07	1.1e-06
-116.1	65.1	9e-07	9e-07	3.2e-06	4.1e-06
-116.1	63.1	2.6e-06	2.1e-06	4.1e-06	4.5e-06
-116.1	61.1	2.46e-05	1.78e-05	0.0001018	8.23e-05
-116.1	59.1	1.5e-06	9e-07	2.7e-06	2.3e-06
-116.1	57.1	4e-07	5e-07	7e-07	7e-07
-116.1	55.1	2.7e-06	2.2e-06	8.1e-06	8.8e-06
-116.1	53.1	7.8e-06	8.2e-06	1.35e-05	1.3e-05
-116.1	51.1	0.0001631	8.67e-05	0.0003004	0.0001104
-116.1	49.1	8.99e-05	1.96e-05	0.000208	7.07e-05
-116.1	47.1	5e-05	2.38e-05	0.0001247	5.7e-05
-116.1	45.1	0.0004232	0.0002564	0.0014104	0.0009538
-116.1	43.1	0.0006245	0.0003619	0.0019765	0.001093
-116.1	41.1	0.0005756	8.35e-05	0.0020725	0.0006774
-116.1	39.1	0.0005447	0.0001814	0.0022535	0.0013648
-116.1	37.1	0.0002711	3.55e-05	0.0007144	0.0001136
-116.1	35.1	0.0002635	4.49e-05	0.0006348	0.0001498
-116.1	33.1	0.0002594	4.95e-05	0.0006327	0.0001265
-116.1	31.1	0.0003076	0.0001847	0.000612	0.0002741
-114.4	72.1	2e-07	9e-07	3e-07	7e-07
-114.4	70.1	1e-07	3e-07	3e-07	7e-07
-114.4	66.1	8.1e-06	4.9e-06	2.54e-05	1.64e-05
-114.4	64.1	2e-07	2e-07	2e-07	3e-07
-114.4	62.1	6e-07	7e-07	1.3e-06	2.9e-06
-114.4	60.1	1.9e-06	1.4e-06	2.9e-06	2.5e-06
-114.4	58.1	7e-07	7e-07	1.1e-06	1.2e-06
-114.4	56.1	7e-07	1.1e-06	1.2e-06	1.8e-06
-114.4	54.1	2.4e-06	1.6e-06	3e-06	2.3e-06
-114.4	52.1	3e-06	2.1e-06	5.7e-06	4.9e-06
-114.4	50.1	4.22e-05	2.07e-05	0.000115	6.14e-05
-114.4	48.1	6.61e-05	1.72e-05	0.000234	0.0001124
-114.4	46.1	0.0002544	0.000129	0.0007736	0.0004326
-114.4	44.1	0.0007566	0.0004366	0.0034399	0.0022437
-114.4	42.1	0.0005895	0.0001389	0.0014848	0.0003898
-114.4	40.1	0.0005733	7.37e-05	0.0014871	0.0003193
-114.4	38.1	0.0004151	6.19e-05	0.0008794	0.0002528
-114.4	36.1	0.0001639	3.06e-05	0.0003949	0.0001247
-114.4	34.1	0.0001985	7.64e-05	0.0005556	0.0002379
-114.4	32.1	0.0001398	5.55e-05	0.0004426	0.0002032
-112.6	71.1	4e-07	9e-07	8e-07	1.9e-06
-112.6	69.1	1e-07	2e-07	4e-07	1.4e-06
-112.6	67.1	8e-07	1e-06	2.1e-06	2.4e-06
-112.6	65.1	8e-07	1e-06	2.3e-06	3.6e-06
-112.6	63.1	4e-07	4e-07	6e-07	1.1e-06
-112.6	61.1	5e-07	1.2e-06	1e-06	1.6e-06
-112.6	59.1	1.7e-06	1.3e-06	3.4e-06	3.5e-06
-112.6	57.1	4e-07	6e-07	9e-07	2e-06
-112.6	55.1	1.3e-06	1.4e-06	2e-06	2.5e-06
-112.6	53.1	4.1e-06	9.5e-06	7.3e-06	1.52e-05
-112.6	51.1	6.7e-06	4.1e-06	1.3e-05	7.8e-06
-112.6	49.1	1.46e-05	7.4e-06	4.21e-05	2.17e-05
-112.6	47.1	0.0001366	3.17e-05	0.0004356	0.0001812
-112.6	45.1	0.0003753	9.26e-05	0.0019954	0.0010441
-112.6	43.1	0.0003002	5.6e-05	0.0007531	0.0001843
-112.6	41.1	0.000461	7.37e-05	0.0014392	0.0003363
-112.6	39.1	0.0005365	0.0001044	0.0014085	0.0002741
-112.6	37.1	0.0001811	5.66e-05	0.0004942	0.000209
-112.6	35.1	0.0001838	5.87e-05	0.0004208	0.0001605
-112.6	33.1	0.000114	4.03e-05	0.0003143	0.0001409
-112.6	31.1	0.0001308	5.06e-05	0.0003133	0.0001345
-112.6	27.1	0.0005416	0.0004074	0.0008935	0.0006235
-110.9	72.1	7e-07	8e-07	1.5e-06	3.2e-06
-110.9	70.1	7e-07	8e-07	9e-07	1.1e-06
-110.9	66.1	5e-07	8e-07	1.2e-06	1.6e-06
-110.9	64.1	2e-07	3e-07	5e-07	1.5e-06
-110.9	62.1	3e-07	4e-07	7e-07	1.1e-06
-110.9	60.1	9e-07	1e-06	1.5e-06	1.8e-06
-110.9	58.1	5e-07	8e-07	1.2e-06	2.3e-06
-110.9	56.1	7e-07	6e-07	1.2e-06	2.2e-06
-110.9	54.1	1.2e-06	1.2e-06	1.8e-06	2.1e-06
-110.9	52.1	4.7e-06	1.12e-05	9.5e-06	1.9e-05
-110.9	50.1	5.9e-06	3.4e-06	1.25e-05	7.4e-06
-110.9	48.1	1.2e-05	6e-06	3.18e-05	1.75e-05
-110.9	46.1	0.0002958	4.62e-05	0.0009871	0.0002757
-110.9	44.1	0.0013843	0.0009944	0.0030928	0.0014553
-110.9	42.1	0.0003416	0.0001285	0.0015435	0.000712
-110.9	40.1	0.0003793	0.0001769	0.0016577	0.0005059
-110.9	38.1	0.0001113	3.41e-05	0.000285	0.0001406
-110.9	36.1	0.0001194	5.62e-05	0.0003248	0.000167
-110.9	34.1	0.000103	2.54e-05	0.0002096	8.16e-05
-110.9	32.1	7.79e-05	1.67e-05	0.0001883	6.63e-05
-110.9	30.1	5.49e-05	2.66e-05	0.0001375	6.93e-05
-110.9	28.1	0.0006744	0.0005358	0.0010328	0.0007745
-110.9	24.1	9.34e-05	5.02e-05	0.0003001	0.0001741
-109.2	71.1	3e-07	5e-07	5e-07	1.2e-06
-109.2	69.1	5e-07	9e-07	1e-06	3.5e-06
-109.2	67.1	1e-07	3e-07	4e-07	1.4e-06
-109.2	65.1	3e-07	9e-07	7e-07	2.2e-06
-109.2	63.1	3e-07	3e-07	1e-06	2.1e-06
-109.2	61.1	3e-07	5e-07	1e-06	2.1e-06
-109.2	59.1	8e-07	6e-07	1.8e-06	2.2e-06
-109.2	57.1	4e-07	5e-07	1e-06	1.5e-06
-109.2	55.1	6e-07	5e-07	1e-06	1.8e-06
-109.2	53.1	1e-06	1e-06	1.7e-06	1.8e-06
-109.2	51.1	2.3e-06	1.6e-06	7e-06	9.4e-06
-109.2	49.1	5.6e-06	4e-06	1.72e-05	1.28e-05
-109.2	47.1	3.11e-05	1.43e-05	0.0001184	6.72e-05
-109.2	45.1	0.0001298	3.05e-05	0.0002729	8.65e-05
-109.2	43.1	0.0003496	0.0001519	0.0012956	0.0005849
-109.2	41.1	0.00012	4.41e-05	0.0006488	0.0003811
-109.2	39.1	7.98e-05	3.63e-05	0.0002637	0.0001496
-109.2	37.1	0.0001303	3.43e-05	0.00035	0.0001689
-109.2	35.1	0.0001805	4.83e-05	0.0006738	0.0003173
-109.2	33.1	0.0002888	5.01e-05	0.0007472	0.0001335
-109.2	31.1	8.35e-05	3.15e-05	0.0002433	0.0001133
-109.2	29.1	5.62e-05	2.47e-05	0.0001194	5.68e-05
-109.2	27.1	6.92e-05	3.13e-05	0.000201	9.96e-05
-107.4	72.1	1.6e-06	1.4e-06	4.8e-06	6.3e-06
-107.4	70.1	3e-07	4e-07	5e-07	7e-07
-107.4	66.1	1e-07	2e-07	4e-07	8e-07
-107.4	64.1	2e-07	3e-07	1e-06	3e-06
-107.4	62.1	4e-07	8e-07	1e-06	1.8e-06
-107.4	60.1	2e-07	3e-07	5e-07	9e-07
-107.4	58.1	1.6e-06	1.1e-06	4.4e-06	7.2e-06
-107.4	56.1	4e-07	6e-07	8e-07	1.3e-06
-107.4	54.1	1e-06	1e-06	1.3e-06	1.3e-06
-107.4	52.1	3.9e-06	3e-06	5.4e-06	4.8e-06
-107.4	50.1	4.1e-06	2.6e-06	7.9e-06	5.5e-06
-107.4	48.1	2.28e-05	1.6e-05	8.51e-05	6.41e-05
-107.4	46.1	1.82e-05	9.1e-06	5.25e-05	2.82e-05
-107.4	44.1	7.12e-05	1.35e-05	0.0001758	7.21e-05
-107.4	42.1	0.000116	2.18e-05	0.0003571	0.0001304
-107.4	40.1	0.0002673	0.000114	0.0017987	0.0010927
-107.4	38.1	0.0005794	0.000197	0.0022477	0.0007084
-107.4	36.1	0.0002243	3.87e-05	0.0014857	0.0008968
-107.4	34.1	0.0001941	3.92e-05	0.0005872	0.000199
-107.4	32.1	0.0001566	3.69e-05	0.0003924	0.0001402
-107.4	30.1	7.28e-05	2.8e-05	0.0001536	7.37e-05
-107.4	28.1	0.0001532	6.41e-05	0.000522	0.0002716
-107.4	26.1	0.0001195	5.54e-05	0.0003572	0.0001724
-105.7	71.1	1.2e-06	1e-06	1.3e-06	1.4e-06
-105.7	67.1	1e-07	3e-07	2e-07	6e-07
-105.7	65.1	3e-07	8e-07	1.2e-06	4.1e-06
-105.7	63.1	4e-07	5e-07	8e-07	1.1e-06
-105.7	61.1	9e-07	1.6e-06	9e-07	1.5e-06
-105.7	59.1	6e-07	1.8e-06	1e-06	2.9e-06
-105.7	57.1	3e-07	4e-07	6e-07	1.4e-06
-105.7	55.1	8e-07	7e-07	1.1e-06	1.3e-06
-105.7	53.1	1.5e-06	1.2e-06	2.8e-06	3.5e-06
-105.7	51.1	6.2e-06	4.1e-06	1.23e-05	8.8e-06
-105.7	49.1	6.5e-06	4e-06	1.61e-05	1.07e-05
-105.7	47.1	1.82e-05	9e-06	7.18e-05	4.24e-05
-105.7	45.1	1.39e-05	7.2e-06	3e-05	1.64e-05
-105.7	43.1	4.95e-05	1.22e-05	0.0001115	5.04e-05
-105.7	41.1	0.0001935	0.0001221	0.0007404	0.000406
-105.7	39.1	0.0004603	0.0001332	0.0029192	0.0012927
-105.7	37.1	0.000459	0.0001708	0.0015832	0.0005194
-105.7	35.1	0.0001497	5.28e-05	0.0005098	0.0002289
-105.7	33.1	0.0001032	4.56e-05	0.0002318	0.0001101
-105.7	31.1	8.48e-05	2.61e-05	0.0001906	8.11e-05
-105.7	29.1	2.86e-05	1.43e-05	6.75e-05	3.98e-05
-105.7	27.1	8.53e-05	2.62e-05	0.0002069	5.65e-05
-105.7	25.1	0.0001293	6.44e-05	0.0004067	0.0002434
-105.7	23.1	7.86e-05	3.56e-05	0.0002104	0.0001032
-104	70.1	2e-07	6e-07	6e-07	1e-06
-104	66.1	1e-07	4e-07	3e-07	1e-06
-104	64.1	3e-07	2e-07	5e-07	7e-07
-104	62.1	4e-07	9e-07	9e-07	2.9e-06
-104	60.1	3e-07	4e-07	7e-07	1.3e-06
-104	58.1	5e-07	5e-07	1.2e-06	1.4e-06
-104	56.1	8e-07	8e-07	2.4e-06	2.9e-06
-104	54.1	2.9e-06	1.9e-06	3.4e-06	2.4e-06
-104	52.1	4.2e-06	2.5e-06	6.3e-06	4.1e-06
-104	50.1	8.9e-06	5e-06	2.32e-05	1.49e-05
-104	48.1	1.35e-05	7.3e-06	5.17e-05	3.42e-05
-104	46.1	1.21e-05	7.1e-06	3.16e-05	1.89e-05
-104	44.1	4.75e-05	2.84e-05	0.0001395	9.76e-05
-104	42.1	2.76e-05	1.32e-05	6.94e-05	3.87e-05
-104	40.1	4.73e-05	2.22e-05	0.0001126	6.26e-05
-104	38.1	5.08e-05	1.57e-05	0.0001522	4.2e-05
-104	36.1	5e-05	2.37e-05	0.0001283	6.81e-05
-104	34.1	3.16e-05	1.68e-05	0.0001	5.28e-05
-104	32.1	1.14e-05	5.4e-06	2.49e-05	1.35e-05
-104	30.1	1.81e-05	4.9e-06	3.26e-05	1.17e-05
-104	28.1	2.09e-05	1.06e-05	4.22e-05	2.28e-05
-104	26.1	1.52e-05	8.5e-06	3.27e-05	1.87e-05
-104	24.1	0.0001332	3.07e-05	0.0003361	0.0001131
-104	22.1	0.0002483	5.69e-05	0.0004764	0.000168
-104	20.1	0.0003472	8.57e-05	0.0006331	0.0001165
-102.2	69.1	7e-07	8e-07	1.5e-06	2.2e-06
-102.2	67.1	1e-07	2e-07	2e-07	5e-07
-102.2	65.1	2e-07	2e-07	1.4e-06	3.2e-06
-102.2	63.1	4e-07	5e-07	6e-07	1.4e-06
-102.2	61.1	3e-07	5e-07	7e-07	1.6e-06
-102.2	59.1	2e-07	2e-07	6e-07	1.7e-06
-102.2	57.1	1.1e-06	1.1e-06	7e-06	7.5e-06
-102.2	55.1	9e-07	1e-06	1.7e-06	2.6e-06
-102.2	53.1	4.3e-06	2.9e-06	5.1e-06	4.1e-06
-102.2	51.1	4.6e-06	2.9e-06	5.6e-06	3.9e-06
-102.2	49.1	4.5e-06	2.6e-06	8.6e-06	6e-06
-102.2	47.1	1.16e-05	6.4e-06	4.19e-05	2.72e-05
-102.2	45.1	7.5e-06	4.2e-06	1.13e-05	7.5e-06
-102.2	43.1	8.8e-06	4.7e-06	1.53e-05	8.7e-06
-102.2	41.1	1.03e-05	5.4e-06	2.43e-05	1.39e-05
-102.2	39.1	1.39e-05	6.8e-06	2.93e-05	1.61e-05
-102.2	37.1	1.22e-05	6.9e-06	3.36e-05	2.13e-05
-102.2	35.1	1.26e-05	6.8e-06	2.85e-05	1.7e-05
-102.2	33.1	8.7e-06	4.6e-06	1.71e-05	9.4e-06
-102.2	31.1	7.4e-06	4e-06	1.28e-05	7.2e-06
-102.2	29.1	1.05e-05	6.4e-06	1.88e-05	1.1e-05
-102.2	27.1	1.6e-05	7.4e-06	3.04e-05	1.52e-05
-102.2	25.1	3.07e-05	1.65e-05	6.4e-05	3.66e-05
-102.2	23.1	0.0001584	2.98e-05	0.0004649	0.0001988
-102.2	21.1	0.000309	3.7e-05	0.0005577	0.0001007
-102.2	19.1	0.0001565	5.13e-05	0.000262	4.64e-05
-100.5	72.1	1.5e-06	1.4e-06	2.2e-06	2.3e-06
-100.5	66.1	8e-07	1e-06	1e-06	1.4e-06
-100.5	64.1	1e-07	5e-07	2e-07	8e-07
-100.5	62.1	1e-07	2e-07	2e-07	6e-07
-100.5	60.1	3e-07	4e-07	5e-07	1e-06
-100.5	58.1	1e-06	1.6e-06	3.5e-06	4.5e-06
-100.5	56.1	3e-07	4e-07	7e-07	1e-06
-100.5	54.1	9.7e-06	1.44e-05	1.1e-05	1.76e-05
-100.5	52.1	2.9e-06	1.8e-06	4.1e-06	3.1e-06
-100.5	50.1	2.6e-06	1.6e-06	2.9e-06	2.2e-06
-100.5	48.1	2.5e-06	1.4e-06	6.2e-06	8e-06
-100.5	46.1	3.1e-06	1.8e-06	5.2e-06	3.8e-06
-100.5	44.1	1.1e-05	6e-06	1.71e-05	1.09e-05
-100.5	42.1	7.8e-06	4.3e-06	1.51e-05	9.1e-06
-100.5	40.1	8.7e-06	5e-06	1.38e-05	8.1e-06
-100.5	38.1	1.2e-05	5.9e-06	2.4e-05	1.26e-05
-100.5	36.1	8.6e-06	4.4e-06	1.83e-05	1.01e-05
-100.5	34.1	1.44e-05	8.4e-06	2.52e-05	1.43e-05
-100.5	32.1	9e-06	5.4e-06	1.55e-05	9.5e-06
-100.5	30.1	1.93e-05	1.15e-05	3.24e-05	1.85e-05
-100.5	28.1	1.07e-05	4.9e-06	1.68e-05	8e-06
-100.5	26.1	1.85e-05	4.3e-06	2.53e-05	7.3e-06
-100.5	24.1	5.27e-05	2.35e-05	0.000124	5.73e-05
-100.5	22.1	0.0001154	4.13e-05	0.0002292	9.03e-05
-100.5	20.1	0.0004828	0.0001019	0.0010475	0.0001722
-100.5	18.1	0.0001011	1.59e-05	0.0001927	5.13e-05
-98.8	69.1	1e-06	1.7e-06	1.6e-06	2.1e-06
-98.8	67.1	1.6e-06	1.6e-06	3.6e-06	3.3e-06
-98.8	65.1	1.9e-06	2.2e-06	5.2e-06	7e-06
-98.8	63.1	2e-07	5e-07	4e-07	1.4e-06
-98.8	61.1	1.8e-06	6.9e-06	8e-07	3.5e-06
-98.8	59.1	4e-07	5e-07	9e-07	1.3e-06
-98.8	57.1	1.7e-06	1.7e-06	8.1e-06	8e-06
-98.8	55.1	1.1e-06	1.1e-06	2.2e-06	2.7e-06
-98.8	53.1	7.3e-06	1.02e-05	8.7e-06	1.34e-05
-98.8	51.1	8.4e-06	1.29e-05	8.3e-06	1.48e-05
-98.8	49.1	2.8e-06	2.7e-06	4.5e-06	6.9e-06
-98.8	47.1	2.9e-06	2e-06	4.6e-06	4e-06
-98.8	45.1	1.7e-06	1.1e-06	4.2e-06	5.1e-06
-98.8	43.1	1.68e-05	9.8e-06	6.48e-05	4.13e-05
-98.8	41.1	6.3e-06	5e-06	9.1e-06	7.2e-06
-98.8	39.1	1.2e-05	8.8e-06	1.66e-05	1.12e-05
-98.8	37.1	1.05e-05	5.1e-06	2.32e-05	1.21e-05
-98.8	35.1	1.36e-05	7.3e-06	2.44e-05	1.29e-05
-98.8	33.1	1.02e-05	4.7e-06	1.71e-05	9.1e-06
-98.8	31.1	1.55e-05	8e-06	2.4e-05	1.24e-05
-98.8	29.1	1.2e-05	5.6e-06	2.38e-05	1.41e-05
-98.8	27.1	8.7e-06	3.9e-06	1.13e-05	5.4e-06
-98.8	25.1	2.12e-05	1.06e-05	2.48e-05	9.7e-06
-98.8	23.1	1.89e-05	8.2e-06	3.11e-05	1.51e-05
-98.8	21.1	5.52e-05	1.5e-05	9.55e-05	3.21e-05
-98.8	19.1	0.0003589	5.35e-05	0.000873	0.0002317
-98.8	17.1	7.03e-05	3.09e-05	0.000177	8.32e-05
-97	72.1	2.4e-06	2e-06	3.4e-06	2.7e-06
-97	68.1	1.5e-06	1.1e-06	3.4e-06	5e-06
-97	66.1	6e-07	7e-07	9e-07	1.3e-06
-97	64.1	4e-07	5e-07	6e-07	1.1e-06
-97	62.1	4e-07	6e-07	8e-07	1.2e-06
-97	60.1	3e-07	4e-07	5e-07	1.2e-06
-97	58.1	3e-07	5e-07	6e-07	1.6e-06
-97	56.1	6e-07	6e-07	1.4e-06	1.9e-06
-97	54.1	5e-07	6e-07	8e-07	1.3e-06
-97	52.1	4.8e-06	5.8e-06	6.5e-06	7.5e-06
-97	50.1	8.3e-06	1.17e-05	8.7e-06	1.35e-05
-97	48.1	1.1e-06	7e-07	1.6e-06	1.9e-06
-97	46.1	1.7e-06	1.1e-06	2.5e-06	1.9e-06
-97	44.1	3.4e-06	2e-06	6.9e-06	5.6e-06
-97	42.1	3.2e-06	1.7e-06	4.3e-06	4e-06
-97	40.1	4.4e-06	2.1e-06	6.2e-06	3.5e-06
-97	38.1	9.7e-06	4.9e-06	1.53e-05	7.6e-06
-97	36.1	1.02e-05	4.7e-06	2.21e-05	1.35e-05
-97	34.1	8.3e-06	4e-06	1.38e-05	7.9e-06
-97	32.1	1.48e-05	6.8e-06	2.34e-05	1.22e-05
-97	30.1	1.4e-05	6.3e-06	2.51e-05	1.52e-05
-97	20.1	7e-05	1.36e-05	0.0001247	3.82e-05
-97	18.1	0.0001266	4.56e-05	0.0002535	0.0001002
-97	16.1	6.85e-05	2.96e-05	0.0001667	7.7e-05
-95.3	71.1	2.7e-06	3e-06	7.7e-06	1.22e-05
-95.3	67.1	1.8e-06	1.6e-06	2.1e-06	1.9e-06
-95.3	65.1	4e-07	5e-07	7e-07	1.5e-06
-95.3	63.1	4e-07	7e-07	9e-07	2.5e-06
-95.3	61.1	6e-07	9e-07	1e-06	1.9e-06
-95.3	59.1	1.1e-06	1.1e-06	2.9e-06	4.3e-06
-95.3	57.1	1.1e-06	1.1e-06	2.7e-06	3.5e-06
-95.3	55.1	6.6e-06	4.2e-06	1.65e-05	1.4e-05
-95.3	53.1	4.2e-06	3.1e-06	6.1e-06	4.8e-06
-95.3	51.1	2.2e-06	2.6e-06	1.08e-05	1.97e-05
-95.3	49.1	2.8e-06	3.1e-06	6.4e-06	6.6e-06
-95.3	47.1	3e-06	2e-06	6.1e-06	6e-06
-95.3	45.1	3.5e-06	2.3e-06	4.9e-06	3.1e-06
-95.3	43.1	2.8e-06	1.7e-06	4e-06	2.6e-06
-95.3	41.1	3.2e-06	2.3e-06	4.3e-06	2.9e-06
-95.3	39.1	3.8e-06	2.3e-06	6.2e-06	4.1e-06
-95.3	37.1	1.2e-05	5.8e-06	1.61e-05	8.1e-06
-95.3	35.1	1.55e-05	7.9e-06	3.9e-05	2.67e-05
-95.3	33.1	2.26e-05	1.07e-05	4.91e-05	2.92e-05
-95.3	31.1	1.37e-05	6.6e-06	2.08e-05	1.06e-05
-95.3	29.1	1.74e-05	7.9e-06	3.18e-05	1.6e-05
-95.3	17.1	4.57e-05	7e-06	8.14e-05	2.31e-05
-93.6	70.1	1.3e-06	1e-06	2.3e-06	2.7e-06
-93.6	68.1	1.1e-06	1e-06	1.4e-06	1.7e-06
-93.6	66.1	8e-07	1.7e-06	1e-06	2.5e-06
-93.6	64.1	1.2e-06	1.5e-06	2e-06	3.8e-06
-93.6	62.1	1e-06	1.3e-06	1.4e-06	2.1e-06
-93.6	58.1	6.5e-06	1.05e-05	7.1e-06	1.41e-05
-93.6	56.1	7.4e-06	6e-06	1.31e-05	1.07e-05
-93.6	54.1	2.9e-05	1.92e-05	6.42e-05	3.86e-05
-93.6	52.1	2.2e-06	1.7e-06	4.4e-06	4e-06
-93.6	50.1	1e-05	1.58e-05	1.12e-05	2.01e-05
-93.6	48.1	3.7e-06	2.8e-06	6.6e-06	5.8e-06
-93.6	46.1	2.7e-06	1.8e-06	5e-06	4.1e-06
-93.6	44.1	1.32e-05	1.68e-05	1.59e-05	1.83e-05
-93.6	42.1	3.3e-06	2.2e-06	4.8e-06	3e-06
-93.6	40.1	6e-06	3.7e-06	7e-06	4.1e-06
-93.6	38.1	7.4e-06	5.2e-06	1.4e-05	1.2e-05
-93.6	36.1	2.43e-05	1.4e-05	4.6e-05	2.35e-05
-93.6	34.1	4.93e-05	3.15e-05	0.0003279	0.0003361
-93.6	32.1	1.73e-05	7.8e-06	3.41e-05	1.95e-05
-93.6	30.1	1.54e-05	7e-06	2.82e-05	1.43e-05
-93.6	18.1	3.37e-05	1.41e-05	6.05e-05	2.74e-05
-93.6	16.1	5.64e-05	2.62e-05	0.0001171	5.13e-05
-91.8	69.1	9e-07	1e-06	1.5e-06	1.6e-06
-91.8	67.1	5e-07	6e-07	8e-07	1.5e-06
-91.8	65.1	6e-07	7e-07	2.8e-06	4.4e-06
-91.8	63.1	1.9e-06	1.6e-06	2.9e-06	3.1e-06
-91.8	55.1	2.8e-06	2.5e-06	5e-06	4.2e-06
-91.8	53.1	5.3e-06	3.7e-06	7.5e-06	5.5e-06
-91.8	51.1	5.2e-06	3.9e-06	5.7e-06	3.8e-06
-91.8	49.1	1.7e-06	1.7e-06	2e-06	2e-06
-91.8	47.1	1.4e-06	1.4e-06	1.8e-06	1.5e-06
-91.8	45.1	5e-06	4e-06	1.04e-05	7.7e-06
-91.8	43.1	7.8e-06	7.2e-06	1.12e-05	9.7e-06
-91.8	41.1	8e-06	4.1e-06	1.06e-05	5.8e-06
-91.8	39.1	5.3e-06	2.9e-06	1.09e-05	6.3e-06
-91.8	37.1	1.05e-05	7.8e-06	2.24e-05	1.37e-05
-91.8	35.1	1.32e-05	6.5e-06	3.05e-05	2.22e-05
-91.8	33.1	1.23e-05	5.6e-06	2.37e-05	1.45e-05
-91.8	31.1	1.48e-05	6.7e-06	2.36e-05	1.19e-05
-91.8	17.1	5.29e-05	2.46e-05	0.0001153	5.55e-05
-91.8	15.1	0.0001941	4.32e-05	0.0003508	0.0001205
-90.1	68.1	1.2e-06	1e-06	1.7e-06	2e-06
-90.1	66.1	2.8e-06	2.5e-06	3.5e-06	3e-06
-90.1	64.1	5.3e-06	3.3e-06	8.9e-06	8.1e-06
-90.1	56.1	6e-07	6e-07	9e-07	1.4e-06
-90.1	54.1	4.6e-06	3.6e-06	9.8e-06	9.7e-06
-90.1	52.1	6e-07	6e-07	1.4e-06	2.5e-06
-90.1	50.1	1.1e-06	1.1e-06	1.6e-06	1.8e-06
-90.1	48.1	9e-07	9e-07	2e-06	2.9e-06
-90.1	46.1	2.5e-06	1.9e-06	4.4e-06	3.9e-06
-90.1	44.1	4.4e-06	3.2e-06	1.27e-05	9.2e-06
-90.1	42.1	6.9e-06	4.5e-06	1.34e-05	9.8e-06
-90.1	40.1	4.9e-06	2.8e-06	9e-06	5.7e-06
-90.1	38.1	9.7e-06	4.9e-06	2.24e-05	1.24e-05
-90.1	36.1	1.49e-05	5e-06	2.35e-05	6.4e-06
-90.1	34.1	1.13e-05	5.1e-06	2.11e-05	1.19e-05
-90.1	32.1	1.49e-05	6.1e-06	3.21e-05	1.65e-05
-90.1	20.1	1.56e-05	7.9e-06	2.92e-05	1.63e-05
-90.1	18.1	3.68e-05	1.63e-05	6.79e-05	2.93e-05
-90.1	16.1	0.000121	5.66e-05	0.0002826	0.0001276
-90.1	14.1	0.0003606	7.41e-05	0.0008763	0.0002216
-88.4	67.1	4e-06	3.2e-06	6.8e-06	6.4e-06
-88.4	65.1	5.9e-06	3.7e-06	9.4e-06	6.2e-06
-88.4	55.1	7e-07	7e-07	1.3e-06	1.6e-06
-88.4	53.1	1.4e-06	1.2e-06	2.2e-06	2.3e-06
-88.4	51.1	1.3e-06	1.3e-06	2.1e-06	2.2e-06
-88.4	49.1	2.3e-06	2e-06	4.9e-06	5.6e-06
-88.4	47.1	4e-06	2.6e-06	1.26e-05	9.7e-06
-88.4	45.1	4.4e-06	2.8e-06	1.06e-05	7.4e-06
-88.4	43.1	7.4e-06	6.4e-06	1.43e-05	1.13e-05
-88.4	41.1	5.9e-06	3.4e-06	1.14e-05	7.1e-06
-88.4	39.1	6.6e-06	3.4e-06	1.12e-05	6.7e-06
-88.4	37.1	1.43e-05	7.6e-06	3.24e-05	1.8e-05
-88.4	35.1	8.2e-06	4.1e-06	1.57e-05	9.7e-06
-88.4	33.1	8.6e-06	4.2e-06	1.78e-05	9e-06
-88.4	31.1	1.16e-05	5.4e-06	2.5e-05	1.3e-05
-88.4	21.1	1.37e-05	6.8e-06	2.92e-05	1.74e-05
-88.4	19.1	2.38e-05	1.05e-05	5.2e-05	2.64e-05
-88.4	17.1	5.54e-05	2.53e-05	0.0001073	4.8e-05
-88.4	15.1	0.00019	8.08e-05	0.0004746	0.0002322
-86.6	72.1	6e-07	9e-07	7e-07	1.9e-06
-86.6	70.1	4e-07	4e-07	7e-07	1.2e-06
-86.6	68.1	4.9e-06	3.3e-06	6.6e-06	5e-06
-86.6	66.1	6.6e-06	4e-06	1.05e-05	6.8e-06
-86.6	54.1	9e-07	1.4e-06	1.6e-06	2.8e-06
-86.6	52.1	1.7e-06	1.3e-06	3.3e-06	2.8e-06
-86.6	50.1	3.7e-06	4e-06	6e-06	6e-06
-86.6	48.1	5.6e-06	3.5e-06	1.35e-05	8.8e-06
-86.6	46.1	1.4e-06	1.1e-06	3e-06	3.2e-06
-86.6	44.1	2.8e-06	1.9e-06	6.2e-06	4.8e-06
-86.6	42.1	3.2e-06	2e-06	5.8e-06	4.4e-06
-86.6	40.1	5.5e-06	3.5e-06	1.11e-05	7e-06
-86.6	38.1	9.1e-06	5.1e-06	1.6e-05	1.03e-05
-86.6	36.1	1.42e-05	7.5e-06	2.76e-05	1.52e-05
-86.6	34.1	1.31e-05	6.5e-06	2.7e-05	1.73e-05
-86.6	32.1	5.5e-06	2.5e-06	9.8e-06	5.1e-06
-86.6	14.1	0.0001191	5.91e-05	0.0002732	0.0001566
-86.6	12.1	0.000279	5.4e-05	0.0005767	0.0001978
-84.9	69.1	8e-07	8e-07	1.7e-06	2.7e-06
-84.9	67.1	2.9e-06	2.3e-06	4.3e-06	4e-06
-84.9	65.1	6.5e-06	3.9e-06	1.22e-05	9e-06
-84.9	55.1	7e-07	8e-07	1.3e-06	2e-06
-84.9	53.1	1.3e-06	1.2e-06	2.6e-06	2.4e-06
-84.9	51.1	2.3e-06	1.4e-06	3.5e-06	2.2e-06
-84.9	49.1	2.5e-06	1.9e-06	5.8e-06	4.9e-06
-84.9	47.1	6.2e-06	3.7e-06	1.74e-05	1.14e-05
-84.9	45.1	5.9e-06	3.9e-06	8.7e-06	5.3e-06
-84.9	43.1	4.9e-06	3.3e-06	8.5e-06	6.8e-06
-84.9	41.1	3.5e-06	3.5e-06	7.1e-06	5.8e-06
-84.9	39.1	7.4e-06	4.4e-06	1.3e-05	8.3e-06
-84.9	37.1	1.26e-05	7.1e-06	2.72e-05	1.5e-05
-84.9	35.1	2.76e-05	1.44e-05	5.94e-05	3.03e-05
-84.9	33.1	8.23e-05	4.81e-05	0.0001168	4.91e-05
-84.9	31.1	8.5e-06	4.4e-06	1.72e-05	1.32e-05
-84.9	15.1	3.62e-05	1.6e-05	7.17e-05	3.48e-05
-84.9	13.1	9.74e-05	6.29e-05	0.0001639	9.03e-05
-84.9	11.1	0.0001611	3.33e-05	0.0002443	5.11e-05
-83.2	72.1	6e-07	8e-07	1.7e-06	2.6e-06
-83.2	70.1	6e-07	7e-07	1.1e-06	1.6e-06
-83.2	68.1	9e-07	8e-07	1.6e-06	2.4e-06
-83.2	54.1	5e-07	4e-07	1.4e-06	2e-06
-83.2	52.1	2.4e-06	2.8e-06	5.2e-06	7.9e-06
-83.2	50.1	2.8e-06	1.8e-06	7.5e-06	6.1e-06
-83.2	48.1	4e-06	2.8e-06	7.5e-06	4.9e-06
-83.2	46.1	6.9e-06	3.5e-06	1.14e-05	6.3e-06
-83.2	44.1	3.4e-06	1.9e-06	6.2e-06	3.9e-06
-83.2	42.1	1.14e-05	7e-06	2.8e-05	1.67e-05
-83.2	40.1	7.5e-06	4.8e-06	1.34e-05	8.5e-06
-83.2	38.1	1e-05	5.4e-06	1.78e-05	9.4e-06
-83.2	36.1	4.7e-05	1.79e-05	0.0002095	0.0001287
-83.2	34.1	2.37e-05	1.23e-05	5.25e-05	2.61e-05
-83.2	32.1	9.2e-06	4.5e-06	1.31e-05	6.7e-06
-83.2	30.1	1.06e-05	5.2e-06	1.85e-05	9.3e-06
-83.2	10.1	0.0002405	8.93e-05	0.0005051	0.000136
-81.5	71.1	5e-07	7e-07	1e-06	1.7e-06
-81.5	69.1	3e-07	4e-07	6e-07	1.1e-06
-81.5	67.1	3e-07	1.4e-06	5e-07	1.2e-06
-81.5	53.1	1e-06	9e-07	1.4e-06	1.9e-06
-81.5	51.1	4.5e-06	3.5e-06	9.6e-06	6.4e-06
-81.5	49.1	5.2e-06	3.6e-06	1.23e-05	8.3e-06
-81.5	47.1	7e-06	5.3e-06	1.41e-05	1e-05
-81.5	45.1	5.9e-06	3.1e-06	1.26e-05	7.2e-06
-81.5	43.1	8.3e-06	5e-06	2.01e-05	1.11e-05
-81.5	41.1	1.04e-05	5.2e-06	2.01e-05	1.2e-05
-81.5	39.1	1.17e-05	5.8e-06	1.77e-05	9.4e-06
-81.5	37.1	0.0001217	6.32e-05	0.0002206	9.46e-05
-81.5	35.1	2.61e-05	1.27e-05	4.76e-05	2.39e-05
-81.5	33.1	8.4e-06	3.8e-06	1.31e-05	6.8e-06
-81.5	29.1	7.1e-06	3.6e-06	1.34e-05	7.8e-06
-81.5	27.1	1.34e-05	7e-06	2.09e-05	1.15e-05
-81.5	23.1	4.39e-05	2.74e-05	0.0001121	8.37e-05
-79.7	72.1	2.5e-06	1.8e-06	4.1e-06	3.8e-06
-79.7	70.1	7e-07	9e-07	1.2e-06	1.5e-06
-79.7	62.1	1e-06	9e-07	1.5e-06	1.5e-06
-79.7	56.1	1.2e-06	1.1e-06	2.7e-06	4.5e-06
-79.7	50.1	3.6e-06	2.1e-06	8.6e-06	5.5e-06
-79.7	48.1	7.3e-06	5e-06	1.6e-05	1.05e-05
-79.7	46.1	5.4e-06	4.3e-06	1.07e-05	7.3e-06
-79.7	44.1	9.9e-06	6.1e-06	2.22e-05	1.21e-05
-79.7	42.1	8.9e-06	4.8e-06	1.96e-05	1.14e-05
-79.7	40.1	3.75e-05	1.74e-05	4.72e-05	1.84e-05
-79.7	38.1	0.0003156	0.0002847	0.000451	0.0003724
-79.7	36.1	2.74e-05	1.47e-05	5.09e-05	2.52e-05
-79.7	34.1	8.9e-06	4.2e-06	1.62e-05	9.6e-06
-79.7	22.1	3.39e-05	1.01e-05	8.23e-05	3.65e-05
-79.7	0.1	6.58e-05	3.15e-05	0.0001276	6.18e-05
-79.7	-1.9	6.39e-05	2.25e-05	0.0001273	5.5e-05
-79.7	-3.9	8.09e-05	1.47e-05	0.0001406	3.41e-05
-79.7	-5.9	2.84e-05	1.2e-05	6.82e-05	3.17e-05
-78	71.1	7.6e-06	4.8e-06	1.11e-05	7.5e-06
-78	59.1	5e-07	1.3e-06	6e-07	9e-07
-78	55.1	7e-07	1.2e-06	1.3e-06	1.9e-06
-78	53.1	1.9e-06	1.3e-06	5.1e-06	4.8e-06
-78	51.1	2e-06	1.3e-06	4.7e-06	3.8e-06
-78	49.1	7.2e-06	4.4e-06	1.99e-05	1.22e-05
-78	47.1	9e-06	6.9e-06	1.86e-05	1.28e-05
-78	45.1	8.5e-06	4.7e-06	2.35e-05	1.27e-05
-78	43.1	1.29e-05	6.7e-06	2.78e-05	1.39e-05
-78	41.1	2.28e-05	5.6e-06	3.43e-05	1.01e-05
-78	39.1	8.13e-05	6.17e-05	0.0001442	9.62e-05
-78	37.1	1.25e-05	6.8e-06	2.06e-05	1.13e-05
-78	35.1	7.2e-06	3.6e-06	1.27e-05	6.7e-06
-78	21.1	2.64e-05	1.29e-05	6.58e-05	3.64e-05
-78	9.1	2.36e-05	1.06e-05	5.46e-05	2.66e-05
-78	1.1	0.0002967	7.65e-05	0.0005705	0.0001124
-78	-0.9	0.0003303	9.52e-05	0.0007139	0.0001424
-78	-2.9	8.88e-05	1.37e-05	0.000171	5.5e-05
-78	-4.9	2.27e-05	1.02e-05	6.95e-05	4.29e-05
-78	-6.9	0.0002224	0.0001244	0.0006226	0.0003061
-78	-8.9	0.0002638	0.0001099	0.0007933	0.0002822
-76.3	72.1	1.51e-05	7.8e-06	3.58e-05	2.06e-05
-76.3	70.1	1.25e-05	6.4e-06	2.66e-05	1.51e-05
-76.3	68.1	4.8e-06	3.4e-06	6.1e-06	4.7e-06
-76.3	62.1	2.6e-06	1.9e-06	7.4e-06	5.6e-06
-76.3	60.1	2e-07	3e-07	3e-07	4e-07
-76.3	58.1	2e-07	2e-07	4e-07	5e-07
-76.3	56.1	8e-07	8e-07	1.6e-06	1.8e-06
-76.3	54.1	9e-07	7e-07	2.4e-06	2.1e-06
-76.3	52.1	1.9e-06	3.1e-06	3.9e-06	3.5e-06
-76.3	50.1	5.5e-06	3.3e-06	1.43e-05	8.4e-06
-76.3	48.1	5.5e-06	3.8e-06	1.27e-05	8.5e-06
-76.3	46.1	1.45e-05	1.07e-05	2.49e-05	1.41e-05
-76.3	44.1	1.47e-05	7.8e-06	2.82e-05	1.41e-05
-76.3	42.1	1.77e-05	8.1e-06	3.53e-05	1.85e-05
-76.3	40.1	2.73e-05	1.35e-05	5.21e-05	2.56e-05
-76.3	20.1	9.53e-05	0.0001026	0.0001542	0.0001485
-76.3	8.1	2.34e-05	1.06e-05	5.84e-05	2.88e-05
-76.3	6.1	4.91e-05	2.07e-05	0.0001368	7.01e-05
-76.3	4.1	0.0001302	2.82e-05	0.0004251	0.0001627
-76.3	2.1	0.0002525	7.08e-05	0.0004804	0.0001395
-76.3	0.1	7.28e-05	3e-05	0.0001175	4.87e-05
-76.3	-1.9	4.81e-05	2.13e-05	9.07e-05	4.25e-05
-76.3	-3.9	2.53e-05	1.27e-05	5.49e-05	2.94e-05
-76.3	-5.9	1.41e-05	6.5e-06	2.78e-05	1.37e-05
-76.3	-7.9	3.16e-05	1.45e-05	8.71e-05	4.35e-05
-76.3	-9.9	0.0001342	2.52e-05	0.0002644	4.52e-05
-76.3	-11.9	0.0001379	5.41e-05	0.0002686	6.11e-05
-76.3	-13.9	3.15e-05	1.29e-05	6.9e-05	3.07e-05
-74.5	71.1	1.87e-05	9.5e-06	4.04e-05	2.19e-05
-74.5	69.1	8.2e-06	4.7e-06	1.72e-05	9.9e-06
-74.5	65.1	1.5e-06	1.2e-06	2.5e-06	2.4e-06
-74.5	61.1	4.2e-06	4.1e-06	1.11e-05	1.07e-05
-74.5	59.1	4e-07	5e-07	6e-07	1e-06
-74.5	57.1	3e-07	5e-07	7e-07	1.2e-06
-74.5	55.1	1.9e-06	1.6e-06	5.6e-06	5.4e-06
-74.5	53.1	1.2e-06	9e-07	2.7e-06	2.5e-06
-74.5	51.1	1.3e-06	1.3e-06	3.1e-06	2.7e-06
-74.5	49.1	1.75e-05	1.05e-05	3.27e-05	1.69e-05
-74.5	47.1	1.36e-05	8.9e-06	2.78e-05	1.56e-05
-74.5	43.1	1.93e-05	1.01e-05	4.8e-05	2.6e-05
-74.5	41.1	1.88e-05	9.2e-06	2.84e-05	1.37e-05
-74.5	9.1	2.72e-05	1.14e-05	6.62e-05	3.37e-05
-74.5	7.1	2.11e-05	9.6e-06	4.84e-05	2.33e-05
-74.5	5.1	0.0001238	2.93e-05	0.0002578	7.35e-05
-74.5	3.1	6.1e-05	2.78e-05	0.0001334	5.91e-05
-74.5	1.1	1.95e-05	9.4e-06	4.58e-05	2.34e-05
-74.5	-0.9	1.74e-05	8.9e-06	3.26e-05	1.71e-05
-74.5	-2.9	7.7e-06	3.5e-06	1.4e-05	7.1e-06
-74.5	-4.9	1.09e-05	5.4e-06	2.39e-05	1.25e-05
-74.5	-6.9	1.81e-05	7.9e-06	3.74e-05	1.69e-05
-74.5	-8.9	2.05e-05	4.8e-06	4.1e-05	1.48e-05
-74.5	-10.9	4.32e-05	1.02e-05	8.15e-05	2.61e-05
-74.5	-12.9	0.0001067	1.38e-05	0.0001959	5.09e-05
-74.5	-14.9	0.0001201	4.54e-05	0.0002716	0.0001089
-74.5	-48.9	5.54e-05	2.34e-05	0.0001378	6.4e-05
-74.5	-50.9	3.74e-05	1.52e-05	7.64e-05	3.57e-05
-74.5	-52.9	4.34e-05	2.07e-05	0.0001046	5.38e-05
-72.8	70.1	1.18e-05	6.4e-06	2.36e-05	1.36e-05
-72.8	68.1	6.7e-06	3.7e-06	1.21e-05	8.9e-06
-72.8	66.1	1.3e-06	1.1e-06	2.6e-06	2.7e-06
-72.8	64.1	1.3e-06	1.1e-06	2.2e-06	2.7e-06
-72.8	62.1	6e-07	6e-07	1.5e-06	1.6e-06
-72.8	60.1	4e-07	7e-07	7e-07	1.5e-06
-72.8	58.1	2e-07	4e-07	4e-07	8e-07
-72.8	56.1	6e-07	1.2e-06	1.4e-06	2.1e-06
-72.8	54.1	1.6e-06	1.3e-06	3.1e-06	2.9e-06
-72.8	52.1	2.7e-06	2.2e-06	6.5e-06	6.1e-06
-72.8	50.1	7.9e-06	6.9e-06	1.61e-05	9.7e-06
-72.8	48.1	1.15e-05	6.7e-06	2.72e-05	1.57e-05
-72.8	46.1	1.87e-05	9.6e-06	4.93e-05	2.56e-05
-72.8	44.1	3e-05	1.43e-05	7.56e-05	3.68e-05
-72.8	42.1	3.62e-05	1.13e-05	4.83e-05	1.23e-05
-72.8	10.1	1.74e-05	8.3e-06	5.01e-05	2.89e-05
-72.8	8.1	3.71e-05	1.4e-05	0.0003386	0.0002764
-72.8	6.1	6.95e-05	2.91e-05	0.0001821	8.23e-05
-72.8	4.1	1.71e-05	7.3e-06	4.37e-05	1.95e-05
-72.8	2.1	9.6e-06	4.2e-06	2.1e-05	1.19e-05
-72.8	0.1	4.8e-06	2.4e-06	6.1e-06	3.2e-06
-72.8	-1.9	1.8e-06	9e-07	2.4e-06	1.4e-06
-72.8	-3.9	4.3e-06	2.2e-06	8.2e-06	5.2e-06
-72.8	-5.9	5.8e-06	2.8e-06	1.05e-05	5.2e-06
-72.8	-7.9	1.01e-05	5.2e-06	1.62e-05	8e-06
-72.8	-9.9	1.36e-05	6.6e-06	2.83e-05	1.39e-05
-72.8	-11.9	3.91e-05	1.63e-05	0.0001034	4.42e-05
-72.8	-13.9	0.0001321	2.03e-05	0.0002832	8.98e-05
-72.8	-15.9	0.0001643	2.4e-05	0.0003327	6.92e-05
-72.8	-37.9	0.0001068	4.36e-05	0.0002593	0.0001099
-72.8	-39.9	0.0001429	4.59e-05	0.000339	7.58e-05
-72.8	-41.9	0.000143	5.06e-05	0.0002459	5.21e-05
-72.8	-43.9	5.88e-05	2.74e-05	0.0001084	5.36e-05
-72.8	-45.9	4.41e-05	1.15e-05	7.7e-05	2.85e-05
-72.8	-47.9	4.3e-05	1.95e-05	0.0001104	5.71e-05
-72.8	-49.9	1.76e-05	8.3e-06	4.67e-05	2.73e-05
-71.1	69.1	5.4e-06	2.9e-06	8.1e-06	5.4e-06
-71.1	67.1	1.6e-06	1.3e-06	2.1e-06	2.3e-06
-71.1	65.1	7e-07	8e-07	1.1e-06	1.4e-06
-71.1	63.1	8e-07	8e-07	1.3e-06	1.4e-06
-71.1	61.1	8e-07	8e-07	1.1e-06	1.5e-06
-71.1	59.1	3e-07	5e-07	5e-07	8e-07
-71.1	57.1	4e-07	4e-07	7e-07	9e-07
-71.1	55.1	1.1e-06	1.3e-06	3.9e-06	5.9e-06
-71.1	53.1	2.5e-06	1.8e-06	5e-06	3.9e-06
-71.1	51.1	1.03e-05	8.6e-06	2.42e-05	1.61e-05
-71.1	49.1	9.8e-06	7.7e-06	1.93e-05	1.23e-05
-71.1	47.1	1.43e-05	7.8e-06	3.53e-05	2e-05
-71.1	45.1	2.32e-05	1.13e-05	5.24e-05	2.73e-05
-71.1	43.1	2.91e-05	1.31e-05	5.32e-05	2.57e-05
-71.1	19.1	9.2e-05	7.58e-05	0.0002046	0.0001041
-71.1	9.1	3.38e-05	1.7e-05	0.0001308	7.87e-05
-71.1	7.1	1.91e-05	8.2e-06	4.12e-05	2.02e-05
-71.1	5.1	1.12e-05	6.7e-06	2.09e-05	1.14e-05
-71.1	3.1	5.9e-06	2.8e-06	1.2e-05	6.7e-06
-71.1	1.1	2.1e-06	1.1e-06	2.9e-06	1.7e-06
-71.1	-0.9	1.4e-06	8e-07	1.8e-06	1.1e-06
-71.1	-2.9	2.3e-06	1.3e-06	2.6e-06	1.6e-06
-71.1	-4.9	2.4e-06	1.3e-06	4.7e-06	3.3e-06
-71.1	-6.9	4e-06	2e-06	7.6e-06	4.1e-06
-71.1	-8.9	1.07e-05	4.9e-06	2.32e-05	1.2e-05
-71.1	-10.9	1.7e-05	8.2e-06	4.11e-05	2.13e-05
-71.1	-12.9	8.57e-05	1.25e-05	0.0001772	5.28e-05
-71.1	-14.9	0.0001299	1.43e-05	0.0003023	7.17e-05
-71.1	-16.9	0.0001751	2.53e-05	0.0003903	8.26e-05
-71.1	-28.9	3.44e-05	1.35e-05	8.35e-05	4.24e-05
-71.1	-30.9	5.9e-05	1.48e-05	0.0001333	5.22e-05
-71.1	-32.9	0.0001186	1.64e-05	0.0002853	5.7e-05
-71.1	-34.9	0.0001785	2.16e-05	0.0003782	4.72e-05
-71.1	-36.9	0.0002427	4.16e-05	0.000544	0.0001052
-71.1	-38.9	0.000204	3.54e-05	0.0003958	6.93e-05
-71.1	-40.9	0.0001232	4.41e-05	0.0002248	9.23e-05
-71.1	-42.9	5.64e-05	2.64e-05	0.0001391	8.1e-05
-71.1	-44.9	3.13e-05	1.46e-05	6.28e-05	3.25e-05
-71.1	-46.9	2.15e-05	1.04e-05	3.86e-05	2.21e-05
-71.1	-48.9	1.29e-05	7e-06	3.22e-05	2.44e-05
-71.1	-50.9	1e-05	4.3e-06	1.69e-05	1.01e-05
-71.1	-52.9	1.74e-05	7.8e-06	3.07e-05	1.61e-05
-71.1	-54.9	4.21e-05	2.06e-05	9.91e-05	5.41e-05
-69.3	70.1	7.1e-06	4.5e-06	1.09e-05	8.9e-06
-69.3	68.1	1.7e-06	1.4e-06	3e-06	4.6e-06
-69.3	66.1	1.5e-06	1.1e-06	1.8e-06	1.6e-06
-69.3	64.1	3.5e-06	3e-06	7.3e-06	7.4e-06
-69.3	58.1	8e-07	8e-07	1.8e-06	2.5e-06
-69.3	56.1	1.1e-06	1e-06	1.9e-06	2.1e-06
-69.3	54.1	7e-07	1.1e-06	1.6e-06	1.8e-06
-69.3	52.1	6.5e-06	4.4e-06	1.99e-05	1.29e-05
-69.3	50.1	9.6e-06	9.4e-06	1.82e-05	1.24e-05
-69.3	46.1	1.83e-05	1.11e-05	3.56e-05	1.9e-05
-69.3	44.1	2.43e-05	1.36e-05	4.13e-05	2.26e-05
-69.3	10.1	6.03e-05	2.84e-05	0.0001706	8.58e-05
-69.3	8.1	2.41e-05	4.9e-06	4.89e-05	9.8e-06
-69.3	6.1	1.31e-05	6.7e-06	2.84e-05	1.87e-05
-69.3	4.1	7.6e-06	3.7e-06	1.58e-05	9.4e-06
-69.3	2.1	3.1e-06	1.7e-06	4.8e-06	2.7e-06
-69.3	0.1	1.9e-06	1.1e-06	2.5e-06	1.6e-06
-69.3	-1.9	1.8e-06	1.1e-06	2.1e-06	1.3e-06
-69.3	-3.9	1.8e-06	1.1e-06	2.9e-06	3.3e-06
-69.3	-5.9	2.4e-06	1.3e-06	3.2e-06	2.1e-06
-69.3	-7.9	2.4e-06	1.3e-06	4.5e-06	4.3e-06
-69.3	-9.9	1.51e-05	4e-06	2.76e-05	8.9e-06
-69.3	-11.9	1.76e-05	8.3e-06	3.88e-05	1.91e-05
-69.3	-13.9	7.35e-05	9.8e-06	0.0001515	2.39e-05
-69.3	-15.9	0.0001545	3.38e-05	0.0002574	3.96e-05
-69.3	-17.9	0.0002718	0.0001517	0.0004395	0.0002027
-69.3	-19.9	0.0002406	8.94e-05	0.0005949	0.0002774
-69.3	-21.9	0.0001573	7.85e-05	0.000398	0.0002384
-69.3	-23.9	7.71e-05	3.3e-05	0.0001654	7.17e-05
-69.3	-25.9	8.45e-05	1.3e-05	0.0001401	3.61e-05
-69.3	-27.9	7.86e-05	3.2e-05	0.000158	7.03e-05
-69.3	-29.9	0.0001266	1.94e-05	0.0002605	4.09e-05
-69.3	-31.9	0.0001367	1.85e-05	0.0003041	7.7e-05
-69.3	-33.9	0.0002139	4.7e-05	0.0004148	9.49e-05
-69.3	-35.9	0.0002131	7.64e-05	0.0004514	0.0001848
-69.3	-37.9	7.35e-05	1.39e-05	0.0001364	5.16e-05
-69.3	-39.9	4.05e-05	8.6e-06	6.47e-05	2.27e-05
-69.3	-41.9	4.34e-05	1.02e-05	8.25e-05	3.31e-05
-69.3	-43.9	2.68e-05	1.75e-05	5.76e-05	4.25e-05
-69.3	-45.9	8.6e-06	4.1e-06	1.19e-05	6.4e-06
-69.3	-47.9	1.14e-05	5.3e-06	1.61e-05	8.1e-06
-69.3	-49.9	7.5e-06	3.8e-06	9.8e-06	6.2e-06
-69.3	-51.9	1.91e-05	1.03e-05	5.54e-05	4.48e-05
-69.3	-53.9	1.49e-05	7.8e-06	4.1e-05	2.98e-05
-67.6	67.1	2.2e-06	2.2e-06	3.1e-06	4.6e-06
-67.6	65.1	2e-06	1.8e-06	2.4e-06	2e-06
-67.6	57.1	2.2e-06	1.6e-06	4.4e-06	3.2e-06
-67.6	55.1	1.6e-06	1.3e-06	3.8e-06	3.6e-06
-67.6	53.1	4e-06	3.8e-06	1.53e-05	1.11e-05
-67.6	51.1	1.19e-05	1.05e-05	2.18e-05	1.44e-05
-67.6	47.1	1.7e-05	1.01e-05	3.17e-05	1.83e-05
-67.6	45.1	2.48e-05	1.37e-05	4.58e-05	2.41e-05
-67.6	9.1	5.27e-05	1.59e-05	0.0001355	5.6e-05
-67.6	7.1	1.22e-05	5.9e-06	2.42e-05	1.12e-05
-67.6	5.1	1.37e-05	7.1e-06	1.69e-05	9.5e-06
-67.6	3.1	2.4e-06	1.4e-06	3.9e-06	2.4e-06
-67.6	1.1	1.9e-06	1.2e-06	3.2e-06	2.2e-06
-67.6	-0.9	1.4e-06	8e-07	2.1e-06	2e-06
-67.6	-2.9	5e-07	3e-07	8e-07	8e-07
-67.6	-4.9	7e-07	5e-07	9e-07	7e-07
-67.6	-6.9	1.2e-06	8e-07	1.5e-06	1.3e-06
-67.6	-8.9	1.3e-06	7e-07	1.6e-06	1e-06
-67.6	-10.9	5.7e-06	2.8e-06	9.6e-06	5.1e-06
-67.6	-12.9	1.23e-05	5.7e-06	2.5e-05	1.21e-05
-67.6	-14.9	4.2e-05	1.73e-05	0.0001102	4.88e-05
-67.6	-16.9	0.0001319	3.32e-05	0.0002761	8.76e-05
-67.6	-18.9	0.0003052	0.0001469	0.000434	0.0001992
-67.6	-20.9	0.0002005	6.81e-05	0.0003334	0.0001103
-67.6	-22.9	0.0002765	0.0001394	0.0004485	0.0002001
-67.6	-24.9	0.0003956	0.0002938	0.0005739	0.000423
-67.6	-26.9	0.0001949	3.75e-05	0.0003305	5.9e-05
-67.6	-28.9	8.51e-05	3.07e-05	0.0001591	5.69e-05
-67.6	-30.9	5.48e-05	1.33e-05	8.31e-05	2.11e-05
-67.6	-32.9	5.38e-05	1.85e-05	0.0001086	5.28e-05
-67.6	-34.9	4.83e-05	1.47e-05	9.4e-05	3.7e-05
-67.6	-36.9	2.52e-05	1.18e-05	4.8e-05	2.53e-05
-67.6	-38.9	1.65e-05	8e-06	2.9e-05	1.74e-05
-67.6	-40.9	8e-06	3.9e-06	1.41e-05	9.6e-06
-67.6	-42.9	3.7e-06	2e-06	4.4e-06	2.9e-06
-67.6	-44.9	4.1e-06	2.8e-06	4.7e-06	3.1e-06
-67.6	-46.9	7.9e-06	5.3e-06	9.7e-06	5.8e-06
-67.6	-48.9	1.65e-05	7.5e-06	2.02e-05	8.6e-06
-65.9	64.1	3.3e-06	1.9e-06	5.5e-06	3.9e-06
-65.9	58.1	5e-07	5e-07	8e-07	1.1e-06
-65.9	56.1	2e-06	1.7e-06	4.6e-06	3.5e-06
-65.9	54.1	7e-06	4.8e-06	1.67e-05	1e-05
-65.9	52.1	6.5e-06	4.5e-06	2.07e-05	1.34e-05
-65.9	46.1	2.02e-05	1.07e-05	3.66e-05	1.94e-05
-65.9	44.1	1.17e-05	6.2e-06	2.36e-05	1.25e-05
-65.9	18.1	4.12e-05	1.31e-05	7.12e-05	1.69e-05
-65.9	10.1	6.7e-05	2.88e-05	0.0001797	7.67e-05
-65.9	8.1	1.57e-05	6.9e-06	3.87e-05	1.9e-05
-65.9	6.1	7.3e-06	4.5e-06	1.84e-05	1.14e-05
-65.9	4.1	3.3e-06	2e-06	8.9e-06	6.4e-06
-65.9	2.1	3.1e-06	1.8e-06	4.1e-06	2.6e-06
-65.9	0.1	1.5e-06	1.3e-06	2.1e-06	1.2e-06
-65.9	-1.9	4e-07	4e-07	6e-07	8e-07
-65.9	-3.9	5e-07	4e-07	7e-07	6e-07
-65.9	-5.9	7e-07	5e-07	1.2e-06	1e-06
-65.9	-7.9	9e-07	7e-07	1.2e-06	1.1e-06
-65.9	-9.9	1.3e-06	9e-07	1.9e-06	1.4e-06
-65.9	-11.9	4e-06	1.8e-06	4.6e-06	2.4e-06
-65.9	-13.9	1.25e-05	5.8e-06	2.4e-05	1.17e-05
-65.9	-15.9	3.79e-05	1.73e-05	8.31e-05	3.85e-05
-65.9	-17.9	0.000173	9.99e-05	0.000236	8.58e-05
-65.9	-19.9	0.0001777	6.39e-05	0.0002506	5.55e-05
-65.9	-21.9	0.0001445	5.75e-05	0.0002758	0.0001209
-65.9	-23.9	0.000187	3.79e-05	0.0003393	8.29e-05
-65.9	-25.9	0.0002112	6.26e-05	0.0003252	5.92e-05
-65.9	-27.9	5.66e-05	1.99e-05	8.31e-05	1.97e-05
-65.9	-29.9	2.05e-05	9.9e-06	4.18e-05	2.41e-05
-65.9	-31.9	1.11e-05	6.2e-06	1.63e-05	9e-06
-65.9	-33.9	1.63e-05	4.7e-06	2.02e-05	4.6e-06
-65.9	-35.9	1.06e-05	4.5e-06	1.51e-05	7.6e-06
-65.9	-37.9	4.4e-06	2.3e-06	5.2e-06	3e-06
-65.9	-39.9	7.2e-06	4.3e-06	8.1e-06	4.8e-06
-65.9	-41.9	5.8e-06	3.1e-06	7.1e-06	4.8e-06
-65.9	-43.9	6e-06	4.2e-06	8e-06	5.6e-06
-65.9	-47.9	9.1e-06	4.9e-06	1.45e-05	9.9e-06
-64.1	67.1	2.7e-06	1.8e-06	4.4e-06	3.5e-06
-64.1	65.1	2.6e-06	1.9e-06	4.1e-06	5.9e-06
-64.1	59.1	5.1e-06	4e-06	9.4e-06	6.7e-06
-64.1	57.1	8e-07	8e-07	1.7e-06	1.7e-06
-64.1	55.1	1.2e-06	1e-06	3.4e-06	6.8e-06
-64.1	53.1	6.9e-06	8.7e-06	1.17e-05	1.1e-05
-64.1	51.1	3.5e-06	2.6e-06	1.07e-05	7.3e-06
-64.1	45.1	1.29e-05	7.4e-06	2.38e-05	1.27e-05
-64.1	9.1	3.14e-05	1.28e-05	5.47e-05	1.9e-05
-64.1	7.1	1.38e-05	7.4e-06	1.96e-05	9.2e-06
-64.1	5.1	3.6e-06	2.2e-06	1.03e-05	7.3e-06
-64.1	3.1	4.8e-06	3.3e-06	8.3e-06	6.1e-06
-64.1	1.1	4e-06	2.2e-06	8e-06	5e-06
-64.1	-0.9	6e-07	5e-07	7e-07	9e-07
-64.1	-2.9	6e-07	5e-07	1.2e-06	1.7e-06
-64.1	-4.9	1.1e-06	9e-07	1.3e-06	1.2e-06
-64.1	-6.9	4e-07	4e-07	6e-07	5e-07
-64.1	-8.9	1.2e-06	7e-07	1.7e-06	1.1e-06
-64.1	-10.9	1.8e-06	1e-06	2.7e-06	1.7e-06
-64.1	-12.9	5.5e-06	2.7e-06	7.8e-06	4.3e-06
-64.1	-14.9	1.26e-05	5.8e-06	2.29e-05	1.1e-05
-64.1	-16.9	2.59e-05	1.26e-05	5.86e-05	3.09e-05
-64.1	-18.9	2.61e-05	1.26e-05	5.05e-05	2.44e-05
-64.1	-20.9	2.79e-05	1.55e-05	5.37e-05	3.38e-05
-64.1	-22.9	7.23e-05	2.62e-05	0.0001843	7.84e-05
-64.1	-24.9	0.0001127	8.12e-05	0.0003176	0.0002486
-64.1	-26.9	6.45e-05	4.08e-05	0.0002282	0.0001913
-64.1	-28.9	1.17e-05	5.5e-06	1.78e-05	9.1e-06
-64.1	-30.9	1.58e-05	4.5e-06	1.86e-05	4.9e-06
-64.1	-32.9	1.89e-05	1.24e-05	2.15e-05	1.19e-05
-64.1	-34.9	8e-06	3.4e-06	1.04e-05	5.1e-06
-64.1	-36.9	4e-06	2.3e-06	6.8e-06	5e-06
-64.1	-38.9	4.1e-06	2.5e-06	4.8e-06	2.8e-06
-64.1	-40.9	8.9e-06	6.9e-06	1.1e-05	8.3e-06
-62.4	66.1	2.7e-06	1.8e-06	4.4e-06	4.1e-06
-62.4	56.1	1.2e-06	1.3e-06	2.2e-06	1.9e-06
-62.4	54.1	3.3e-06	2.6e-06	1.01e-05	9.7e-06
-62.4	52.1	1.2e-06	9e-07	4e-06	3.9e-06
-62.4	8.1	1.24e-05	5.5e-06	2.53e-05	1.24e-05
-62.4	6.1	4.6e-06	2.7e-06	7.5e-06	4.8e-06
-62.4	4.1	2.9e-06	2.1e-06	5.6e-06	4.1e-06
-62.4	2.1	1.09e-05	5.7e-06	2.41e-05	1.32e-05
-62.4	0.1	1.4e-06	9e-07	1.6e-06	1e-06
-62.4	-1.9	1.2e-06	8e-07	2.4e-06	2e-06
-62.4	-3.9	6e-07	7e-07	1e-06	1.2e-06
-62.4	-5.9	6e-07	6e-07	9e-07	1.1e-06
-62.4	-7.9	1.7e-06	1.5e-06	1.9e-06	1.8e-06
-62.4	-9.9	1.5e-06	9e-07	2.8e-06	1.9e-06
-62.4	-11.9	1.5e-06	8e-07	2.4e-06	1.7e-06
-62.4	-13.9	3.5e-06	1.8e-06	5.4e-06	3.2e-06
-62.4	-15.9	1.09e-05	5e-06	1.75e-05	8.6e-06
-62.4	-17.9	9.9e-06	4.7e-06	1.45e-05	7.9e-06
-62.4	-19.9	9.1e-06	4e-06	1.15e-05	5.5e-06
-62.4	-21.9	8.2e-06	3.9e-06	1.37e-05	8e-06
-62.4	-23.9	7.1e-06	3.1e-06	1.08e-05	5.3e-06
-62.4	-25.9	7.9e-06	3.6e-06	1.33e-05	7.5e-06
-62.4	-27.9	1.13e-05	5.2e-06	1.59e-05	7.5e-06
-62.4	-29.9	7.5e-06	3.6e-06	9.9e-06	5e-06
-62.4	-31.9	5.5e-06	2.8e-06	8.1e-06	4.8e-06
-62.4	-33.9	4.3e-06	2.7e-06	5.2e-06	3e-06
-62.4	-35.9	1.56e-05	5.8e-06	1.88e-05	5.7e-06
-62.4	-37.9	2.82e-05	2.05e-05	2.74e-05	1.99e-05
-62.4	-39.9	3.59e-05	3.53e-05	3.85e-05	3.5e-05
-60.7	55.1	1.8e-06	1.3e-06	4e-06	4.4e-06
-60.7	53.1	4.4e-06	3.2e-06	1.15e-05	7.9e-06
-60.7	51.1	1.7e-06	2.7e-06	3e-06	2.8e-06
-60.7	7.1	1.41e-05	6.9e-06	2.52e-05	1.22e-05
-60.7	5.1	4.3e-06	2.1e-06	8.4e-06	5.2e-06
-60.7	3.1	1.8e-06	9e-07	3.6e-06	2.8e-06
-60.7	1.1	4.3e-06	2.2e-06	6.5e-06	3.7e-06
-60.7	-0.9	5.5e-06	3.1e-06	1.17e-05	6.5e-06
-60.7	-2.9	2e-06	1.2e-06	3.3e-06	2.3e-06
-60.7	-4.9	9e-07	7e-07	1.1e-06	8e-07
-60.7	-6.9	1e-06	7e-07	1.5e-06	1.3e-06
-60.7	-8.9	1.8e-06	1.2e-06	3.4e-06	3.7e-06
-60.7	-10.9	5.1e-06	2.6e-06	8.3e-06	4.4e-06
-60.7	-12.9	2.5e-06	1.3e-06	3.8e-06	2.5e-06
-60.7	-14.9	4.6e-06	2.5e-06	6.1e-06	3.5e-06
-60.7	-16.9	8.9e-06	4.5e-06	1.67e-05	8.8e-06
-60.7	-18.9	8.6e-06	4.2e-06	2e-05	1.25e-05
-60.7	-20.9	1.95e-05	1.12e-05	5.63e-05	3.48e-05
-60.7	-22.9	5.2e-06	2.6e-06	9.6e-06	6.6e-06
-60.7	-24.9	4.3e-06	2.5e-06	6.2e-06	3.6e-06
-60.7	-26.9	4.8e-06	2.4e-06	5.8e-06	3.2e-06
-60.7	-28.9	4.4e-06	2.4e-06	5.5e-06	3.3e-06
-60.7	-30.9	3.8e-06	2.3e-06	4.6e-06	2.8e-06
-60.7	-32.9	4.2e-06	2.5e-06	4.5e-06	2.8e-06
-60.7	-34.9	9.1e-06	6.3e-06	1.01e-05	6.2e-06
-60.7	-36.9	6.5e-06	3.8e-06	7.2e-06	4.2e-06
-60.7	-38.9	1.59e-05	8.9e-06	1.85e-05	9.9e-06
-58.9	54.1	5.1e-06	3.5e-06	1.09e-05	7.6e-06
-58.9	52.1	2e-06	3.3e-06	2.7e-06	4.1e-06
-58.9	48.1	1.67e-05	7.7e-06	2.93e-05	1.51e-05
-58.9	6.1	4.4e-06	2.2e-06	5.4e-06	2.9e-06
-58.9	4.1	1.3e-06	8e-07	2.3e-06	2e-06
-58.9	2.1	2.6e-06	1.6e-06	4e-06	2.6e-06
-58.9	0.1	5e-06	2.6e-06	7.7e-06	4.6e-06
-58.9	-1.9	1.8e-06	1.2e-06	3.1e-06	2.7e-06
-58.9	-3.9	3.7e-06	2.2e-06	4.8e-06	2.8e-06
-58.9	-5.9	1.8e-06	1.4e-06	2.1e-06	1.6e-06
-58.9	-7.9	2.5e-06	1.5e-06	3.2e-06	2.1e-06
-58.9	-9.9	2.9e-06	1.7e-06	5.6e-06	4.6e-06
-58.9	-11.9	2.6e-06	1.4e-06	3.9e-06	2.5e-06
-58.9	-13.9	1.04e-05	5e-06	1.3e-05	4.6e-06
-58.9	-15.9	5.9e-06	3.2e-06	9.4e-06	6.2e-06
-58.9	-17.9	7.1e-06	3.6e-06	1.29e-05	6.8e-06
-58.9	-19.9	1.63e-05	9.7e-06	5.05e-05	3.4e-05
-58.9	-21.9	5.6e-06	3.5e-06	2.12e-05	1.91e-05
-58.9	-23.9	1.9e-06	1.3e-06	2.3e-06	2e-06
-58.9	-25.9	3.3e-06	1.8e-06	4.3e-06	2.7e-06
-58.9	-27.9	3.1e-06	1.6e-06	5.8e-06	4.8e-06
-58.9	-29.9	3.3e-06	1.9e-06	3.7e-06	2.2e-06
-58.9	-31.9	4.9e-06	3.1e-06	6.4e-06	4.4e-06
-58.9	-33.9	9.1e-06	6e-06	9.6e-06	5.9e-06
-58.9	-35.9	6.7e-06	3.3e-06	7.7e-06	4.1e-06
-58.9	-37.9	6.3e-06	3.9e-06	7.5e-06	4.7e-06
-58.9	-51.9	8.7e-06	4.3e-06	1.22e-05	6.7e-06
-57.2	53.1	1.4e-06	1.5e-06	3.7e-06	3.9e-06
-57.2	49.1	1e-05	7.3e-06	1.48e-05	9.7e-06
-57.2	5.1	1.9e-06	1e-06	2.7e-06	1.5e-06
-57.2	3.1	1.6e-06	1.1e-06	3e-06	2.5e-06
-57.2	1.1	1.2e-06	7e-07	1.8e-06	1.3e-06
-57.2	-0.9	9e-07	7e-07	1.2e-06	1.2e-06
-57.2	-2.9	8.2e-06	5.2e-06	9.2e-06	5e-06
-57.2	-4.9	2.6e-06	1.5e-06	3.4e-06	2.3e-06
-57.2	-6.9	1.1e-06	7e-07	2e-06	2e-06
-57.2	-8.9	2.8e-06	1.5e-06	3.7e-06	2.3e-06
-57.2	-10.9	6.1e-06	3.9e-06	9.1e-06	5.9e-06
-57.2	-12.9	5.9e-06	3.1e-06	1.12e-05	7.1e-06
-57.2	-14.9	7.7e-06	4e-06	1.51e-05	9.6e-06
-57.2	-16.9	9.9e-06	5.4e-06	2.57e-05	1.92e-05
-57.2	-18.9	4.3e-06	2.2e-06	7.1e-06	4.1e-06
-57.2	-20.9	8.9e-06	4.7e-06	2.06e-05	1.44e-05
-57.2	-22.9	2.9e-06	1.7e-06	4.1e-06	2.5e-06
-57.2	-24.9	3.9e-06	2.2e-06	7.3e-06	5.8e-06
-57.2	-26.9	3.3e-06	1.9e-06	4.9e-06	2.9e-06
-57.2	-28.9	3.3e-06	1.8e-06	4.4e-06	2.6e-06
-57.2	-30.9	3.1e-06	1.8e-06	4.3e-06	2.7e-06
-57.2	-32.9	3.2e-06	1.9e-06	4.1e-06	2.6e-06
-57.2	-36.9	9.7e-06	5.8e-06	1.27e-05	9.1e-06
-55.5	48.1	1.11e-05	7.1e-06	1.66e-05	9.4e-06
-55.5	4.1	2.6e-06	1.6e-06	4.2e-06	2.7e-06
-55.5	2.1	1.7e-06	2.3e-06	2.6e-06	3.3e-06
-55.5	0.1	1e-06	7e-07	1.4e-06	1.4e-06
-55.5	-1.9	3e-06	1.5e-06	3.8e-06	1.9e-06
-55.5	-3.9	1.25e-05	1.05e-05	1.52e-05	1.04e-05
-55.5	-5.9	1.8e-06	1e-06	2.4e-06	1.4e-06
-55.5	-7.9	2.1e-06	1.2e-06	3e-06	2e-06
-55.5	-9.9	4.2e-06	2.4e-06	8.1e-06	5.6e-06
-55.5	-11.9	3.8e-06	2e-06	6.7e-06	5e-06
-55.5	-13.9	6.3e-06	3.1e-06	1.03e-05	5.8e-06
-55.5	-15.9	2.95e-05	2.19e-05	9.8e-05	9.07e-05
-55.5	-17.9	1.56e-05	4.7e-06	3.4e-05	1.43e-05
-55.5	-19.9	1.12e-05	4.7e-06	1.52e-05	5e-06
-55.5	-21.9	4.1e-06	2.1e-06	5.3e-06	3.3e-06
-55.5	-23.9	2.1e-06	1.3e-06	3.4e-06	2.3e-06
-55.5	-25.9	3.4e-06	2e-06	4.6e-06	2.7e-06
-55.5	-27.9	1.01e-05	5.5e-06	1.24e-05	5.4e-06
-55.5	-29.9	3.9e-06	1.9e-06	5.6e-06	3.4e-06
-55.5	-31.9	3.2e-06	1.7e-06	4e-06	2.3e-06
-55.5	-33.9	5.8e-06	2.8e-06	7.6e-06	3.9e-06
-53.7	71.1	3.6e-06	2.8e-06	7.6e-06	6.4e-06
-53.7	67.1	3.6e-06	2.2e-06	5.6e-06	3.8e-06
-53.7	49.1	3.9e-06	2.4e-06	8.1e-06	6.3e-06
-53.7	47.1	8.9e-06	4.9e-06	1.28e-05	7.6e-06
-53.7	5.1	2.6e-06	1.4e-06	3.9e-06	2.6e-06
-53.7	3.1	2.9e-06	2e-06	4.9e-06	4.3e-06
-53.7	1.1	1.5e-06	9e-07	2.5e-06	1.7e-06
-53.7	-0.9	9e-07	7e-07	1.4e-06	1.3e-06
-53.7	-2.9	9.2e-06	5.5e-06	9.7e-06	5.3e-06
-53.7	-4.9	2.7e-06	1.7e-06	3.4e-06	2e-06
-53.7	-6.9	4.7e-06	2.6e-06	6.2e-06	3.9e-06
-53.7	-8.9	4.9e-06	2.7e-06	6.8e-06	4.2e-06
-53.7	-10.9	2.1e-06	1.2e-06	2.5e-06	1.6e-06
-53.7	-12.9	3.5e-06	1.7e-06	4.7e-06	2.8e-06
-53.7	-14.9	1.26e-05	4.5e-06	1.59e-05	4.9e-06
-53.7	-16.9	9.3e-06	4.9e-06	2.01e-05	1.33e-05
-53.7	-18.9	5.1e-06	2.5e-06	6.6e-06	3.5e-06
-53.7	-20.9	4.2e-06	2e-06	5.3e-06	3.4e-06
-53.7	-22.9	6.4e-06	2.8e-06	7.9e-06	3.6e-06
-53.7	-24.9	1.09e-05	6.1e-06	2.43e-05	1.82e-05
-53.7	-26.9	1.88e-05	1.11e-05	5.16e-05	4.16e-05
-53.7	-28.9	4.7e-06	2.4e-06	8.2e-06	4.7e-06
-53.7	-30.9	3.4e-06	1.8e-06	5.6e-06	3.3e-06
-53.7	-32.9	5.8e-06	2.7e-06	7.2e-06	3.4e-06
-52	72.1	1.5e-05	1.41e-05	4.2e-05	3.92e-05
-52	70.1	1.7e-06	2.6e-06	3.2e-06	3.4e-06
-52	66.1	1.3e-06	1.1e-06	2.7e-06	2.4e-06
-52	4.1	4.9e-06	2.4e-06	6.5e-06	3.9e-06
-52	2.1	5.1e-06	3e-06	8.7e-06	5.9e-06
-52	0.1	2.1e-06	1.1e-06	2.8e-06	1.8e-06
-52	-1.9	5.7e-06	3.4e-06	6e-06	3.4e-06
-52	-3.9	2.9e-06	1.6e-06	4.4e-06	2.5e-06
-52	-5.9	7.4e-06	3.5e-06	1.43e-05	7.9e-06
-52	-7.9	7.5e-06	3.6e-06	1.56e-05	8.6e-06
-52	-9.9	8.2e-06	4.2e-06	1.45e-05	7.8e-06
-52	-11.9	6e-06	3.1e-06	9.3e-06	5.1e-06
-52	-13.9	1.14e-05	4.5e-06	1.62e-05	5e-06
-52	-15.9	1.6e-05	3.6e-06	2.52e-05	8.8e-06
-52	-17.9	1.56e-05	1.11e-05	1.87e-05	1.04e-05
-52	-19.9	1.07e-05	5.1e-06	1.19e-05	4.9e-06
-52	-21.9	1.03e-05	4.4e-06	1.14e-05	5.4e-06
-52	-23.9	1.28e-05	5e-06	1.6e-05	6e-06
-52	-25.9	3.85e-05	2.87e-05	6.04e-05	3.96e-05
-52	-27.9	9.7e-06	5.8e-06	2.16e-05	1.5e-05
-52	-29.9	6.4e-06	3e-06	9.9e-06	4.7e-06
-52	-31.9	1.41e-05	6.1e-06	2.38e-05	1.14e-05
-50.3	71.1	3.5e-06	2.4e-06	9.4e-06	7.5e-06
-50.3	69.1	1e-06	9e-07	2.2e-06	2.4e-06
-50.3	67.1	1.2e-06	1.3e-06	3.2e-06	3.9e-06
-50.3	65.1	2.7e-06	2.3e-06	4.7e-06	3.8e-06
-50.3	63.1	2.7e-06	2.3e-06	7e-06	6.5e-06
-50.3	1.1	9.1e-06	4.2e-06	1.33e-05	7.7e-06
-50.3	-0.9	2.2e-06	1.1e-06	3.3e-06	1.8e-06
-50.3	-2.9	1.6e-06	9e-07	2.4e-06	1.8e-06
-50.3	-4.9	8.3e-06	4.5e-06	1.13e-05	6.5e-06
-50.3	-6.9	1.18e-05	5.5e-06	2.23e-05	1.16e-05
-50.3	-8.9	1.36e-05	4e-06	2.22e-05	7.6e-06
-50.3	-10.9	1.08e-05	5e-06	2.05e-05	1e-05
-50.3	-12.9	1.38e-05	7.2e-06	2.5e-05	1.33e-05
-50.3	-14.9	2.15e-05	4.4e-06	3.64e-05	1.18e-05
-50.3	-16.9	1.11e-05	5.1e-06	2.21e-05	1.18e-05
-50.3	-18.9	1e-05	4.7e-06	1.35e-05	6.8e-06
-50.3	-20.9	2.13e-05	3.9e-06	2.67e-05	6.9e-06
-50.3	-22.9	2.64e-05	9.3e-06	2.95e-05	9.5e-06
-50.3	-24.9	1.81e-05	3.9e-06	2.08e-05	4.3e-06
-50.3	-26.9	6.4e-06	3.1e-06	9.5e-06	4.7e-06
-50.3	-28.9	1.86e-05	7.3e-06	3.7e-05	1.67e-05
-48.5	66.1	6.6e-06	5.7e-06	1.9e-05	1.63e-05
-48.5	64.1	2.4e-05	2.27e-05	5.76e-05	5.26e-05
-48.5	62.1	7e-06	3.8e-06	1.7e-05	1.23e-05
-48.5	-1.9	4.7e-06	2.6e-06	5.2e-06	2.8e-06
-48.5	-3.9	1.8e-06	1e-06	2.2e-06	1.6e-06
-48.5	-5.9	1.4e-05	4e-06	1.96e-05	5.6e-06
-48.5	-7.9	1.27e-05	5.9e-06	2.19e-05	1.16e-05
-48.5	-9.9	1.04e-05	4.9e-06	2.11e-05	1.06e-05
-48.5	-11.9	1.9e-05	9e-06	4e-05	2.03e-05
-48.5	-13.9	2.73e-05	6.1e-06	4.73e-05	1.38e-05
-48.5	-15.9	4.69e-05	1.94e-05	0.0001563	7.25e-05
-48.5	-17.9	5.94e-05	1.76e-05	0.0003085	0.0001836
-48.5	-19.9	2.97e-05	9e-06	4.98e-05	1.48e-05
-48.5	-21.9	4.26e-05	2.01e-05	8.94e-05	5.49e-05
-48.5	-23.9	4.38e-05	2.1e-05	5.96e-05	2.56e-05
-46.8	61.1	2.92e-05	8.7e-06	0.0001141	7.3e-05
-46.8	-0.9	9.2e-06	4.7e-06	9.6e-06	4.7e-06
-46.8	-2.9	1.8e-06	1e-06	2.9e-06	2e-06
-46.8	-4.9	3e-06	1.6e-06	3.7e-06	2.2e-06
-46.8	-6.9	9.9e-06	4.7e-06	1.07e-05	4.9e-06
-46.8	-8.9	4.5e-06	2.2e-06	5.4e-06	2.9e-06
-46.8	-10.9	9.2e-06	4.3e-06	1.47e-05	7.5e-06
-46.8	-12.9	2.71e-05	1.52e-05	4.62e-05	2.4e-05
-46.8	-14.9	1.36e-05	6.6e-06	2.61e-05	1.26e-05
-46.8	-16.9	1.71e-05	7.4e-06	3.08e-05	1.44e-05
-46.8	-18.9	4.49e-05	1.51e-05	0.0001373	7.51e-05
-46.8	-20.9	7.54e-05	4.8e-05	0.0001782	0.0001235
-46.8	-22.9	4.54e-05	2.13e-05	7.41e-05	1.99e-05
-45.1	62.1	7.97e-05	5.25e-05	0.0003283	0.0002508
-45.1	-1.9	3.7e-06	1.9e-06	4.1e-06	2.4e-06
-45.1	-3.9	2.8e-06	1.3e-06	3.5e-06	2e-06
-45.1	-5.9	2.1e-06	1e-06	2.8e-06	1.6e-06
-45.1	-7.9	1.3e-06	7e-07	1.8e-06	1.3e-06
-45.1	-9.9	1.3e-06	7e-07	2e-06	1.4e-06
-45.1	-11.9	4.8e-06	2.3e-06	9.4e-06	5.2e-06
-45.1	-13.9	8.1e-06	3.8e-06	1.45e-05	7.8e-06
-45.1	-15.9	8.1e-06	3.8e-06	1.46e-05	7.7e-06
-45.1	-17.9	1.48e-05	6.4e-06	2.22e-05	1.06e-05
-45.1	-19.9	3.66e-05	9.8e-06	7.55e-05	3.05e-05
-45.1	-21.9	8.81e-05	4e-05	0.0002374	0.0001418
-43.3	63.1	6e-05	4.25e-05	0.0001626	0.0001045
-43.3	61.1	3.09e-05	1.44e-05	8.37e-05	4.09e-05
-43.3	-2.9	1.59e-05	3.5e-06	2.49e-05	7.2e-06
-43.3	-4.9	1.43e-05	3.9e-06	2.02e-05	5.9e-06
-43.3	-6.9	9.2e-06	4.9e-06	9.8e-06	4.8e-06
-43.3	-8.9	1.5e-06	8e-07	2.6e-06	2.8e-06
-43.3	-10.9	3.9e-06	1.8e-06	5.4e-06	2.8e-06
-43.3	-12.9	1.03e-05	4.7e-06	1.56e-05	7.6e-06
-43.3	-14.9	1.58e-05	4.1e-06	2.36e-05	5.8e-06
-43.3	-16.9	1.33e-05	6e-06	2.16e-05	1.02e-05
-43.3	-18.9	3.5e-05	7.2e-06	5.63e-05	1.28e-05
-43.3	-20.9	7.2e-05	2.41e-05	0.0001947	8.39e-05
-43.3	-22.9	4.12e-05	9e-06	7.74e-05	2.6e-05
-41.6	64.1	1.98e-05	9.6e-06	4.26e-05	2.32e-05
-41.6	-3.9	2.5e-05	7.9e-06	4.05e-05	1.19e-05
-41.6	-5.9	1.59e-05	3.7e-06	2.27e-05	5.9e-06
-41.6	-7.9	9.4e-06	4.9e-06	1.11e-05	5.5e-06
-41.6	-9.9	7.8e-06	5.4e-06	8.3e-06	5.3e-06
-41.6	-11.9	1.02e-05	4.8e-06	1.12e-05	4.6e-06
-41.6	-13.9	1.89e-05	1e-05	3.5e-05	2.05e-05
-41.6	-15.9	1.35e-05	4.8e-06	2.02e-05	5.8e-06
-41.6	-17.9	1.11e-05	4.9e-06	2.49e-05	1.19e-05
-41.6	-19.9	3.33e-05	8.1e-06	9.53e-05	4.06e-05
-41.6	-21.9	3.29e-05	7.4e-06	4.87e-05	9.3e-06
-39.9	-4.9	1.89e-05	8.3e-06	3.09e-05	1.37e-05
-39.9	-6.9	1.65e-05	7.3e-06	2.36e-05	1.08e-05
-39.9	-8.9	1.64e-05	7.2e-06	2.15e-05	9.6e-06
-39.9	-10.9	1.76e-05	3.6e-06	1.93e-05	4.2e-06
-39.9	-12.9	1e-05	4.7e-06	1.5e-05	8.1e-06
-39.9	-14.9	1.35e-05	6.1e-06	2.18e-05	1.01e-05
-39.9	-16.9	7.5e-06	4e-06	1.38e-05	8.3e-06
-39.9	-18.9	1.01e-05	4.6e-06	1.43e-05	6.7e-06
-38.2	66.1	5e-06	4.5e-06	1.19e-05	9.8e-06
-38.2	-5.9	3.23e-05	5.8e-06	5.04e-05	1.47e-05
-38.2	-7.9	2.72e-05	7.5e-06	3.59e-05	6.8e-06
-38.2	-9.9	1.73e-05	3.2e-06	2.26e-05	5.1e-06
-38.2	-11.9	3.46e-05	2.12e-05	7.03e-05	4.75e-05
-36.4	67.1	0.0001312	0.0001334	0.0006556	0.0005967
-36.4	-6.9	2.89e-05	1.22e-05	4.38e-05	1.92e-05
-36.4	-8.9	2.45e-05	3.8e-06	3.53e-05	8.1e-06
-34.7	68.1	7.61e-05	7.32e-05	0.0003652	0.0003715
-33	69.1	6.11e-05	5.29e-05	0.0002306	0.0002034
-31.2	70.1	0.0003205	0.0002855	0.0012175	0.0007905
-31.2	68.1	3.44e-05	1.98e-05	6.79e-05	4.53e-05
-29.5	71.1	3.48e-05	2.98e-05	8.53e-05	7.76e-05
-29.5	69.1	6.31e-05	4.4e-05	0.0001645	0.0001147
-27.8	72.1	1.29e-05	1.19e-05	4.1e-05	3.43e-05
-27.8	70.1	1.13e-05	8.7e-06	2.86e-05	2.64e-05
-26	71.1	1.48e-05	9.3e-06	2.46e-05	1.62e-05
-26	69.1	6.91e-05	3.75e-05	0.0001629	8.78e-05
-24.3	72.1	2.85e-05	1.79e-05	5.28e-05	3.85e-05
-24.3	70.1	0.0001058	6.05e-05	0.0001942	0.0001026
-22.6	71.1	3.79e-05	2.17e-05	6.96e-05	4.31e-05
-20.8	64.1	0.0041204	0.0029983	0.0062704	0.0040779
-19.1	65.1	0.0023169	0.0009269	0.0036077	0.0012147
-17.4	64.1	0.0013588	0.0006483	0.0023496	0.001064
-15.6	65.1	0.001234	0.0003836	0.0023095	0.0008397
-15.6	23.1	4.8e-06	2.5e-06	7.5e-06	4.7e-06
-15.6	21.1	1.7e-06	1.1e-06	2.5e-06	2.3e-06
-15.6	19.1	9e-07	9e-07	1e-06	1e-06
-15.6	17.1	1.3e-06	8e-07	1.6e-06	1.2e-06
-15.6	15.1	3.3e-06	1.7e-06	3.8e-06	2.1e-06
-15.6	13.1	4.8e-06	2.3e-06	6.3e-06	3.4e-06
-13.9	26.1	9.9e-06	4.2e-06	1.53e-05	8e-06
-13.9	24.1	1e-06	7e-07	1.3e-06	1e-06
-13.9	22.1	1.6e-06	1.1e-06	3.4e-06	3.4e-06
-13.9	20.1	1.7e-06	1e-06	2.2e-06	1.7e-06
-13.9	18.1	7e-07	5e-07	1e-06	9e-07
-13.9	16.1	1.6e-06	1.1e-06	2.1e-06	1.7e-06
-13.9	14.1	3.6e-06	1.8e-06	4.7e-06	2.7e-06
-13.9	12.1	3.5e-06	1.7e-06	4.5e-06	2.4e-06
-13.9	10.1	1.48e-05	4.1e-06	2.1e-05	5.2e-06
-12.2	27.1	4.8e-06	2.4e-06	7.2e-06	4.7e-06
-12.2	25.1	2.7e-06	1.5e-06	3.6e-06	2.5e-06
-12.2	23.1	1e-06	9e-07	1.6e-06	2.1e-06
-12.2	21.1	1.3e-06	8e-07	1.8e-06	1.2e-06
-12.2	19.1	5e-07	4e-07	8e-07	8e-07
-12.2	17.1	1.6e-06	1e-06	1.9e-06	1.3e-06
-12.2	15.1	4e-06	2.3e-06	5.2e-06	3.1e-06
-12.2	13.1	4.3e-06	2.6e-06	5.6e-06	3.5e-06
-12.2	11.1	3.1e-06	1.6e-06	5.4e-06	3.3e-06
-12.2	9.1	5e-06	2.4e-06	7.8e-06	4e-06
-10.4	28.1	4.5e-06	2.1e-06	6.8e-06	4.4e-06
-10.4	26.1	4.1e-06	2.4e-06	5.9e-06	4e-06
-10.4	24.1	2.8e-06	2e-06	3.6e-06	2.9e-06
-10.4	22.1	3e-07	3e-07	7e-07	1.3e-06
-10.4	20.1	4e-07	3e-07	6e-07	5e-07
-10.4	18.1	5e-07	4e-07	9e-07	1.1e-06
-10.4	16.1	1.6e-06	1e-06	2.4e-06	2.2e-06
-10.4	14.1	4.5e-06	3.1e-06	5.8e-06	3.9e-06
-10.4	12.1	1.1e-06	7e-07	1.7e-06	1.5e-06
-10.4	10.1	1.6e-06	1e-06	2.4e-06	1.7e-06
-10.4	8.1	2e-06	1.4e-06	2.5e-06	1.6e-06
-8.7	53.1	3.39e-05	6.1e-06	4.59e-05	1.11e-05
-8.7	43.1	0.0001377	8.31e-05	0.0002592	0.0001396
-8.7	39.1	0.0001053	3.77e-05	0.0002032	8.03e-05
-8.7	37.1	9.85e-05	2.35e-05	0.0002406	7.02e-05
-8.7	31.1	1.05e-05	4.8e-06	1.89e-05	9.6e-06
-8.7	29.1	2.03e-05	1.15e-05	2.39e-05	1.11e-05
-8.7	27.1	1.6e-06	1e-06	2.3e-06	1.7e-06
-8.7	25.1	3.4e-06	2.3e-06	4.7e-06	3.1e-06
-8.7	23.1	1.4e-06	9e-07	1.7e-06	1.2e-06
-8.7	21.1	2e-07	2e-07	3e-07	7e-07
-8.7	19.1	2e-07	2e-07	3e-07	6e-07
-8.7	17.1	1e-06	8e-07	1.3e-06	1.1e-06
-8.7	15.1	1.4e-06	1e-06	1.7e-06	1.4e-06
-8.7	13.1	2.5e-06	1.4e-06	3.5e-06	2.1e-06
-8.7	11.1	1.5e-06	1.2e-06	1.7e-06	1.4e-06
-8.7	9.1	2.2e-06	1.3e-06	3.4e-06	2.1e-06
-8.7	7.1	9e-07	6e-07	1.4e-06	1.1e-06
-8.7	5.1	9.8e-06	4.6e-06	1.66e-05	9.3e-06
-7	62.1	4.08e-05	3.08e-05	5.97e-05	3.42e-05
-7	58.1	4.45e-05	1.89e-05	9.65e-05	4.34e-05
-7	54.1	3.72e-05	1.62e-05	7.46e-05	3.86e-05
-7	42.1	0.0001303	5.45e-05	0.00018	4.67e-05
-7	40.1	6.04e-05	8.1e-06	9.9e-05	2.62e-05
-7	38.1	0.0001161	4.06e-05	0.0002053	8.53e-05
-7	32.1	2.25e-05	1.06e-05	4.26e-05	2.57e-05
-7	30.1	8e-06	3.8e-06	1.11e-05	5.9e-06
-7	28.1	3.8e-06	2e-06	5e-06	2.9e-06
-7	26.1	2.4e-06	1.4e-06	3.4e-06	2.1e-06
-7	24.1	1.5e-06	1.1e-06	2e-06	1.5e-06
-7	22.1	1.2e-06	8e-07	1.9e-06	1.4e-06
-7	20.1	2e-07	3e-07	6e-07	1.4e-06
-7	18.1	3e-07	3e-07	4e-07	4e-07
-7	16.1	5e-07	4e-07	7e-07	1e-06
-7	14.1	1.6e-06	1.1e-06	2.9e-06	2.4e-06
-7	12.1	8e-07	5e-07	2e-06	2.9e-06
-7	10.1	8e-07	6e-07	1.1e-06	1.1e-06
-7	8.1	1.5e-06	1.2e-06	2.1e-06	1.8e-06
-7	6.1	3e-06	1.8e-06	4.2e-06	2.5e-06
-5.2	57.1	6.05e-05	2.62e-05	0.0001213	5.34e-05
-5.2	43.1	5.01e-05	1.69e-05	8.98e-05	3.27e-05
-5.2	41.1	4.65e-05	1.08e-05	6.66e-05	2.05e-05
-5.2	39.1	0.0001212	5.59e-05	0.0002559	0.000122
-5.2	37.1	0.0001776	6.54e-05	0.0004465	0.0001957
-5.2	35.1	0.0001846	5.32e-05	0.0005156	0.0001953
-5.2	33.1	0.0001039	3.71e-05	0.000268	0.0001103
-5.2	31.1	1.79e-05	8.4e-06	2.84e-05	1.45e-05
-5.2	29.1	3.3e-06	1.6e-06	5.9e-06	3.6e-06
-5.2	27.1	3.9e-06	2e-06	4.6e-06	2.5e-06
-5.2	25.1	9e-07	9e-07	1.4e-06	1.4e-06
-5.2	23.1	8e-07	8e-07	1.5e-06	1.3e-06
-5.2	21.1	1.2e-06	9e-07	1.9e-06	1.5e-06
-5.2	19.1	3e-07	3e-07	5e-07	7e-07
-5.2	17.1	4e-07	3e-07	5e-07	8e-07
-5.2	15.1	8e-07	5e-07	1e-06	1.2e-06
-5.2	13.1	1.8e-06	1.1e-06	2.3e-06	1.6e-06
-5.2	11.1	2.1e-06	1.1e-06	3e-06	1.9e-06
-5.2	9.1	1.1e-06	9e-07	1.7e-06	1.5e-06
-5.2	7.1	2.6e-06	2.6e-06	3.3e-06	3.1e-06
-3.5	56.1	3.15e-05	1.36e-05	5.88e-05	2.83e-05
-3.5	52.1	4.6e-05	8.5e-06	9.18e-05	3.64e-05
-3.5	48.1	4.21e-05	1.92e-05	8.39e-05	3.68e-05
-3.5	42.1	4.61e-05	9.7e-06	9.1e-05	1.67e-05
-3.5	40.1	9.87e-05	4.84e-05	0.0001895	9.2e-05
-3.5	38.1	0.0001567	3.83e-05	0.0003588	8e-05
-3.5	34.1	0.0001656	5.97e-05	0.0004553	0.0001608
-3.5	32.1	6.75e-05	2.89e-05	0.000186	8.82e-05
-3.5	30.1	5.9e-06	2.8e-06	9.7e-06	5e-06
-3.5	28.1	1.8e-06	1.1e-06	2e-06	1.2e-06
-3.5	26.1	1.7e-06	1.1e-06	2.6e-06	2.1e-06
-3.5	24.1	8e-07	7e-07	1.1e-06	1.1e-06
-3.5	22.1	7e-07	7e-07	1.2e-06	1e-06
-3.5	20.1	3e-07	3e-07	5e-07	8e-07
-3.5	18.1	5e-07	3e-07	6e-07	7e-07
-3.5	16.1	7e-07	5e-07	9e-07	1.5e-06
-3.5	14.1	1.3e-06	8e-07	1.8e-06	1.6e-06
-3.5	12.1	3.5e-06	2.4e-06	4.9e-06	3.4e-06
-3.5	10.1	3.2e-06	2e-06	4.1e-06	2.9e-06
-3.5	8.1	3.6e-06	2.1e-06	4.4e-06	2.7e-06
-3.5	6.1	5.8e-06	2.9e-06	8.7e-06	4.8e-06
-1.8	55.1	3.91e-05	1.7e-05	7.33e-05	3.44e-05
-1.8	53.1	6.32e-05	2.03e-05	0.0001781	0.0001099
-1.8	51.1	7.4e-05	3.81e-05	0.0001414	5.74e-05
-1.8	47.1	4.4e-05	1.99e-05	7.57e-05	3.48e-05
-1.8	43.1	0.0001784	9.11e-05	0.0003171	0.0001199
-1.8	41.1	0.0001021	1.82e-05	0.0002312	5.95e-05
-1.8	39.1	0.000122	6.17e-05	0.0002129	9.81e-05
-1.8	35.1	0.0002715	3.96e-05	0.0010113	0.0001915
-1.8	33.1	9.76e-05	3.28e-05	0.0002639	0.0001133
-1.8	31.1	1.72e-05	7.9e-06	4.11e-05	2.09e-05
-1.8	29.1	1.3e-06	8e-07	2e-06	1.6e-06
-1.8	27.1	8e-07	6e-07	8e-07	7e-07
-1.8	25.1	4e-07	4e-07	9e-07	1.3e-06
-1.8	23.1	3e-07	4e-07	5e-07	1.2e-06
-1.8	21.1	9e-07	8e-07	1.5e-06	1.5e-06
-1.8	19.1	8e-07	6e-07	1.1e-06	1.3e-06
-1.8	17.1	6e-07	4e-07	7e-07	5e-07
-1.8	15.1	1.5e-06	9e-07	2.1e-06	1.5e-06
-1.8	13.1	3.7e-06	3e-06	5.4e-06	4.2e-06
-1.8	11.1	2.7e-06	2.3e-06	3.5e-06	3e-06
-1.8	9.1	5.4e-06	3.2e-06	5.9e-06	3.3e-06
-1.8	7.1	7e-06	3.9e-06	9.2e-06	4.9e-06
-1.8	5.1	1.46e-05	6.6e-06	2.74e-05	1.37e-05
0	52.1	5.25e-05	1.13e-05	9.17e-05	1.74e-05
0	48.1	4.93e-05	9.5e-06	8.73e-05	3.25e-05
0	46.1	5.5e-05	2.55e-05	9.7e-05	4.41e-05
0	44.1	0.0001829	3.36e-05	0.0003947	0.0001098
0	42.1	0.0002113	9.53e-05	0.0009259	0.0007267
0	40.1	0.000112	4.61e-05	0.0002718	0.0001336
0	34.1	8.45e-05	2.52e-05	0.0001725	6.6e-05
0	32.1	1.84e-05	4.1e-06	3.69e-05	1.03e-05
0	30.1	2.5e-06	1.3e-06	3.5e-06	2.5e-06
0	28.1	2.3e-06	1.5e-06	4.6e-06	4.2e-06
0	26.1	1.8e-06	1.4e-06	4.3e-06	3.8e-06
0	24.1	2e-07	4e-07	3e-07	5e-07
0	22.1	9e-07	8e-07	1.2e-06	9e-07
0	20.1	1.2e-06	8e-07	1.8e-06	1.8e-06
0	18.1	1.8e-06	1.1e-06	2.7e-06	1.7e-06
0	16.1	9e-07	6e-07	1.4e-06	1.2e-06
0	14.1	5.7e-06	4e-06	8.2e-06	5.8e-06
0	12.1	4.4e-06	2.7e-06	6.2e-06	4.1e-06
0	10.1	4.1e-06	2.5e-06	5e-06	3e-06
0	8.1	7.5e-06	3.8e-06	9.6e-06	4.8e-06
0	6.1	1.33e-05	6.2e-06	2e-05	1.01e-05
1.7	49.1	5.2e-05	2.47e-05	0.0001064	5.04e-05
1.7	47.1	6.24e-05	2.95e-05	0.0001286	6.88e-05
1.7	45.1	0.0001282	5.63e-05	0.0002771	0.0001306
1.7	43.1	0.000322	0.0001863	0.0014781	0.0012191
1.7	35.1	0.0001655	6.96e-05	0.0004215	0.0002648
1.7	33.1	2.37e-05	1e-05	5.12e-05	2.36e-05
1.7	31.1	3.6e-06	1.9e-06	4.6e-06	2.7e-06
1.7	29.1	4.8e-06	3.3e-06	1.27e-05	1.25e-05
1.7	27.1	7.4e-06	5.1e-06	2.43e-05	2.34e-05
1.7	25.1	7.1e-06	5.5e-06	3.2e-05	2.99e-05
1.7	23.1	7e-07	5e-07	1.3e-06	2e-06
1.7	21.1	1.9e-06	1.8e-06	5.1e-06	7.4e-06
1.7	19.1	2.9e-06	1.8e-06	4.5e-06	2.8e-06
1.7	17.1	2.5e-06	1.4e-06	4.1e-06	2.5e-06
1.7	15.1	5e-07	4e-07	7e-07	5e-07
1.7	13.1	2.2e-06	1.4e-06	3.2e-06	2.4e-06
1.7	11.1	4.2e-06	2.3e-06	6.1e-06	3.3e-06
1.7	9.1	9.2e-06	5.1e-06	1.02e-05	5.4e-06
1.7	7.1	9.2e-06	4.3e-06	1.09e-05	5.4e-06
3.4	50.1	9.55e-05	4.34e-05	0.0001256	3.68e-05
3.4	48.1	9.34e-05	4.37e-05	0.0001833	8.69e-05
3.4	46.1	0.0004034	0.0001719	0.0013113	0.0008791
3.4	44.1	0.0002972	7.17e-05	0.0005853	0.0001607
3.4	36.1	0.0003177	7.67e-05	0.0007554	0.0003015
3.4	34.1	5.83e-05	1.63e-05	0.000182	6.77e-05
3.4	32.1	1.25e-05	5.5e-06	2.28e-05	1.11e-05
3.4	30.1	2.8e-06	1.6e-06	5.7e-06	4.5e-06
3.4	28.1	2.5e-06	1.5e-06	4.8e-06	3.7e-06
3.4	26.1	3e-05	1.61e-05	0.0001246	7.25e-05
3.4	24.1	1.5e-06	1.1e-06	2.9e-06	2.5e-06
3.4	22.1	2.7e-06	1.8e-06	4.6e-06	3.6e-06
3.4	20.1	1.5e-06	9e-07	2.4e-06	1.8e-06
3.4	18.1	2.7e-06	1.5e-06	4.4e-06	2.5e-06
3.4	16.1	1.8e-06	1.1e-06	2.4e-06	1.5e-06
3.4	14.1	1.6e-06	9e-07	2.5e-06	1.8e-06
3.4	12.1	5e-06	2.7e-06	7.2e-06	4.1e-06
3.4	10.1	4.2e-06	2.2e-06	4.8e-06	2.7e-06
3.4	8.1	6.3e-06	3.4e-06	8.2e-06	4.1e-06
5.1	51.1	0.0001142	2.8e-05	0.0005061	0.0003604
5.1	49.1	0.0001584	6.58e-05	0.0003882	0.0001896
5.1	47.1	0.0003745	0.0001434	0.0009934	0.0004219
5.1	45.1	0.0002936	3.49e-05	0.0007018	0.000195
5.1	35.1	0.0001132	3.32e-05	0.0002171	4.62e-05
5.1	33.1	2.04e-05	9.2e-06	4.06e-05	1.97e-05
5.1	31.1	5e-06	2.9e-06	6.5e-06	3.9e-06
5.1	29.1	9e-07	6e-07	2.5e-06	4e-06
5.1	27.1	7e-07	7e-07	9e-07	9e-07
5.1	25.1	2.2e-06	1.4e-06	3.7e-06	2.7e-06
5.1	23.1	6.6e-06	3.4e-06	1.73e-05	1.1e-05
5.1	21.1	2.4e-06	1.5e-06	3.8e-06	2.9e-06
5.1	19.1	1.6e-06	1e-06	2.3e-06	1.5e-06
5.1	17.1	1e-06	7e-07	2.9e-06	3.7e-06
5.1	15.1	1.4e-06	8e-07	2.1e-06	1.8e-06
5.1	13.1	3.1e-06	1.7e-06	5.7e-06	3.7e-06
5.1	11.1	4.4e-06	2.2e-06	7.5e-06	4.3e-06
5.1	9.1	4.3e-06	2.5e-06	5.4e-06	3e-06
5.1	7.1	3.1e-06	1.6e-06	4.8e-06	2.7e-06
6.9	62.1	2.48e-05	1.27e-05	5.65e-05	2.91e-05
6.9	60.1	3.47e-05	1.79e-05	8.9e-05	4.37e-05
6.9	52.1	0.0001603	3.08e-05	0.0004344	0.0001922
6.9	50.1	0.0003561	0.0001295	0.0006484	0.000218
6.9	48.1	0.0003681	4.96e-05	0.0014587	0.0004729
6.9	46.1	0.0004401	0.0001006	0.0008259	0.0001429
6.9	44.1	0.0003244	4.16e-05	0.0006086	0.0001235
6.9	36.1	0.0002065	8.71e-05	0.0004602	0.0002342
6.9	34.1	6.76e-05	1.15e-05	0.0001127	3.25e-05
6.9	32.1	1.21e-05	5.5e-06	2.13e-05	1.05e-05
6.9	30.1	2.1e-06	1.1e-06	2.7e-06	2e-06
6.9	28.1	1e-06	8e-07	2.3e-06	2.8e-06
6.9	26.1	1.6e-06	1.2e-06	1.8e-06	1.6e-06
6.9	24.1	4.1e-06	2.1e-06	9.1e-06	5.6e-06
6.9	22.1	3.2e-06	1.8e-06	5.1e-06	3.3e-06
6.9	20.1	1.8e-06	1.1e-06	2.6e-06	2.1e-06
6.9	18.1	3.1e-06	1.8e-06	3.6e-06	2.6e-06
6.9	16.1	4.6e-06	2.5e-06	8.7e-06	6.1e-06
6.9	14.1	2.3e-06	1.8e-06	5e-06	5.7e-06
6.9	12.1	4.7e-06	2.5e-06	6.3e-06	3.4e-06
6.9	10.1	2.4e-06	1.4e-06	3.4e-06	2e-06
6.9	8.1	3.1e-06	1.9e-06	4.7e-06	3e-06
6.9	6.1	7.2e-06	3.3e-06	1.33e-05	6.5e-06
8.6	63.1	3.19e-05	1.67e-05	6.98e-05	4.03e-05
8.6	61.1	1.91e-05	1.26e-05	3.54e-05	2.12e-05
8.6	59.1	3.31e-05	1.55e-05	7.17e-05	3.61e-05
8.6	57.1	2.99e-05	1.35e-05	7.05e-05	3.71e-05
8.6	55.1	2.05e-05	9.8e-06	4.51e-05	2.89e-05
8.6	53.1	7.68e-05	1.37e-05	0.0001521	5.22e-05
8.6	51.1	0.0002855	6.52e-05	0.0004471	0.0001017
8.6	49.1	0.0004014	9.46e-05	0.0014281	0.0005987
8.6	47.1	0.0003972	4.9e-05	0.0010664	0.0001877
8.6	45.1	0.0003347	4.2e-05	0.0007419	0.0001918
8.6	39.1	0.0001199	3.55e-05	0.000229	7.56e-05
8.6	35.1	0.0001233	4.02e-05	0.0001985	5.57e-05
8.6	33.1	4.75e-05	2.24e-05	7.1e-05	2.55e-05
8.6	31.1	6.4e-06	3.1e-06	9e-06	4.7e-06
8.6	29.1	2.2e-06	1.2e-06	3.3e-06	2.1e-06
8.6	27.1	1e-05	7.6e-06	4.78e-05	4.82e-05
8.6	25.1	3.9e-06	2.2e-06	5.1e-06	2.9e-06
8.6	23.1	1.2e-06	1.3e-06	1.6e-06	1.5e-06
8.6	21.1	1e-06	7e-07	1.6e-06	1.3e-06
8.6	19.1	4.3e-06	2.2e-06	6.2e-06	3.7e-06
8.6	17.1	9e-06	5.2e-06	1.02e-05	5.1e-06
8.6	15.1	1.3e-06	7e-07	2.6e-06	1.9e-06
8.6	13.1	1.9e-06	1.1e-06	3.5e-06	2.6e-06
8.6	11.1	2.9e-06	1.6e-06	4.4e-06	2.7e-06
8.6	9.1	6.4e-06	3.1e-06	9.6e-06	4.9e-06
8.6	7.1	1.38e-05	6.5e-06	3.64e-05	2.1e-05
8.6	5.1	1.86e-05	8.5e-06	2.55e-05	1.19e-05
10.3	64.1	4.05e-05	1.81e-05	8.81e-05	4.29e-05
10.3	62.1	2.26e-05	1.25e-05	5.64e-05	3.08e-05
10.3	60.1	3.87e-05	2.12e-05	9.64e-05	5.3e-05
10.3	54.1	3.49e-05	1.6e-05	6.69e-05	3.59e-05
10.3	52.1	9.02e-05	1.47e-05	0.0001563	4.8e-05
10.3	50.1	0.0001908	3.53e-05	0.0003892	0.000135
10.3	48.1	0.0002252	8.13e-05	0.0006076	0.0002599
10.3	46.1	0.0003478	9.91e-05	0.0006949	0.0001518
10.3	44.1	0.0004798	0.0001203	0.0011299	0.0003176
10.3	36.1	0.0002373	0.0001163	0.0003631	0.0001161
10.3	32.1	2.4e-05	1.29e-05	5.95e-05	3.69e-05
10.3	30.1	7.6e-06	3.8e-06	1.47e-05	9.2e-06
10.3	28.1	1.8e-06	1.1e-06	3.1e-06	2.4e-06
10.3	26.1	2.8e-06	1.8e-06	5.9e-06	5.2e-06
10.3	24.1	1.6e-06	9e-07	2.1e-06	1.5e-06
10.3	22.1	1.5e-06	9e-07	2.1e-06	1.4e-06
10.3	20.1	1.8e-06	1.4e-06	3.6e-06	2.6e-06
10.3	18.1	2.1e-06	1.3e-06	4.8e-06	5.2e-06
10.3	16.1	1.4e-06	9e-07	2.5e-06	1.9e-06
10.3	14.1	1.4e-06	8e-07	1.9e-06	1.3e-06
10.3	12.1	2.3e-06	1.3e-06	3.1e-06	1.9e-06
10.3	10.1	5.3e-06	2.9e-06	1.06e-05	6.5e-06
10.3	8.1	1.28e-05	6.5e-06	2.23e-05	1.18e-05
10.3	6.1	1.85e-05	8.9e-06	3.16e-05	1.79e-05
10.3	4.1	2.08e-05	9.4e-06	3.45e-05	1.56e-05
10.3	2.1	6.4e-06	3e-06	1.42e-05	8.4e-06
10.3	0.1	6.2e-06	3.1e-06	8.1e-06	3.9e-06
10.3	-1.9	6.8e-06	3.5e-06	1.08e-05	5.4e-06
12.1	65.1	3.6e-05	1.71e-05	9.03e-05	4.78e-05
12.1	63.1	2.35e-05	1.12e-05	4.42e-05	2.23e-05
12.1	61.1	3.52e-05	2.5e-05	8.1e-05	5.76e-05
12.1	59.1	9.17e-05	5.44e-05	0.0001867	0.0001032
12.1	53.1	2.64e-05	1.23e-05	4.18e-05	2.05e-05
12.1	51.1	9.53e-05	2.16e-05	0.0001409	3.05e-05
12.1	49.1	0.000108	4.65e-05	0.0001947	9.18e-05
12.1	47.1	0.00025	5.62e-05	0.0005706	0.0001243
12.1	45.1	0.0002887	3.77e-05	0.0006471	0.0001094
12.1	43.1	0.0004548	8.82e-05	0.0012515	0.0003585
12.1	31.1	7.4e-06	3.8e-06	1.78e-05	1.02e-05
12.1	29.1	3.6e-06	1.7e-06	4.9e-06	2.6e-06
12.1	27.1	1.2e-06	9e-07	1.6e-06	1.6e-06
12.1	25.1	1.1e-06	7e-07	1.7e-06	1.5e-06
12.1	23.1	1.6e-06	1e-06	2.4e-06	1.9e-06
12.1	21.1	6e-07	5e-07	8e-07	7e-07
12.1	19.1	5.3e-06	2.9e-06	1.69e-05	1.16e-05
12.1	17.1	2.5e-06	1.6e-06	7.8e-06	5.5e-06
12.1	15.1	6e-07	4e-07	9e-07	9e-07
12.1	13.1	5e-07	4e-07	1e-06	1.1e-06
12.1	11.1	4e-06	2.3e-06	5.3e-06	3.1e-06
12.1	9.1	9.5e-06	5.4e-06	1.45e-05	8.4e-06
12.1	7.1	9.2e-06	4.7e-06	1.97e-05	1.24e-05
12.1	5.1	8.6e-06	4.3e-06	2.01e-05	1.26e-05
12.1	3.1	8.9e-06	4.1e-06	1.89e-05	1.12e-05
12.1	1.1	2.5e-06	1.5e-06	4e-06	2.8e-06
12.1	-0.9	2.5e-06	1.5e-06	3.7e-06	2.1e-06
12.1	-2.9	3e-06	1.5e-06	5.2e-06	3e-06
12.1	-4.9	8.4e-06	4e-06	1.36e-05	7.3e-06
12.1	-16.9	2.77e-05	8e-06	3.77e-05	8.5e-06
13.8	66.1	2.33e-05	1.13e-05	5.61e-05	3.05e-05
13.8	64.1	1.72e-05	9.4e-06	3.09e-05	1.69e-05
13.8	62.1	1.45e-05	7.9e-06	2.83e-05	1.63e-05
13.8	60.1	5.98e-05	4.29e-05	0.0001319	8.26e-05
13.8	58.1	9.32e-05	6.25e-05	0.0001404	8.63e-05
13.8	56.1	3.7e-05	1.79e-05	7.22e-05	3.71e-05
13.8	52.1	3.12e-05	7.4e-06	4.26e-05	1.08e-05
13.8	50.1	9.3e-05	2.16e-05	0.0002519	0.0001357
13.8	48.1	0.0001393	2.56e-05	0.0002226	5.62e-05
13.8	46.1	0.0002406	4.04e-05	0.0004654	9.31e-05
13.8	42.1	0.0002379	6.58e-05	0.0004898	0.0001757
13.8	32.1	1.81e-05	4.2e-06	2.65e-05	7e-06
13.8	30.1	4.5e-06	2.2e-06	6.5e-06	3.7e-06
13.8	28.1	2.5e-06	1.3e-06	3e-06	1.9e-06
13.8	26.1	6e-07	4e-07	7e-07	6e-07
13.8	24.1	4e-07	3e-07	1.2e-06	2.6e-06
13.8	22.1	3.1e-06	2.3e-06	6.8e-06	6.8e-06
13.8	20.1	1.6e-06	1e-06	3.6e-06	2.9e-06
13.8	18.1	3e-07	3e-07	4e-07	4e-07
13.8	16.1	5e-07	4e-07	8e-07	7e-07
13.8	14.1	6e-07	5e-07	1.1e-06	9e-07
13.8	12.1	1e-06	7e-07	1.3e-06	1e-06
13.8	10.1	3.6e-06	1.8e-06	4.9e-06	2.7e-06
13.8	8.1	4.8e-06	2.4e-06	6.5e-06	3.6e-06
13.8	6.1	5.2e-06	2.8e-06	1.13e-05	7.1e-06
13.8	4.1	7.5e-06	3.6e-06	1.13e-05	5.4e-06
13.8	2.1	1.7e-06	1e-06	3.5e-06	2.7e-06
13.8	0.1	1.8e-06	1.1e-06	5.5e-06	6.1e-06
13.8	-1.9	1.7e-06	1.1e-06	2.8e-06	2.3e-06
13.8	-3.9	2.6e-06	1.5e-06	4.5e-06	2.7e-06
13.8	-5.9	2.9e-06	1.4e-06	3.8e-06	2e-06
13.8	-7.9	6.2e-06	4.2e-06	8.3e-06	5.7e-06
13.8	-9.9	1.38e-05	6.2e-06	2.38e-05	1.17e-05
13.8	-11.9	1.63e-05	6.8e-06	2.57e-05	1.22e-05
13.8	-13.9	2.61e-05	8.7e-06	2.98e-05	8.7e-06
13.8	-15.9	1.79e-05	7.8e-06	2.59e-05	1.25e-05
13.8	-17.9	2.83e-05	8.2e-06	3.53e-05	8.6e-06
13.8	-19.9	3.03e-05	7.8e-06	3.69e-05	7.5e-06
15.5	67.1	1.38e-05	8.3e-06	3.17e-05	1.97e-05
15.5	65.1	1.46e-05	8.7e-06	2.63e-05	1.4e-05
15.5	63.1	1.45e-05	8.2e-06	2.86e-05	1.76e-05
15.5	61.1	2.06e-05	1.44e-05	4.77e-05	3.49e-05
15.5	59.1	3.06e-05	1.72e-05	5.87e-05	3.33e-05
15.5	57.1	1.95e-05	9.8e-06	5.35e-05	3e-05
15.5	53.1	1.44e-05	6.8e-06	2.41e-05	1.28e-05
15.5	51.1	5.74e-05	1.06e-05	8.58e-05	2.13e-05
15.5	49.1	8.61e-05	3.92e-05	0.000146	6.66e-05
15.5	47.1	0.0002182	6.02e-05	0.0003373	6.31e-05
15.5	45.1	0.0001992	2.87e-05	0.0003832	8.31e-05
15.5	41.1	0.0002483	5.49e-05	0.0004958	0.0001469
15.5	31.1	1.8e-05	7.9e-06	4.09e-05	1.87e-05
15.5	29.1	8e-06	4.4e-06	1.21e-05	6.5e-06
15.5	27.1	2e-06	1.1e-06	2.8e-06	2.2e-06
15.5	25.1	1.8e-06	1.2e-06	4.1e-06	4.4e-06
15.5	23.1	2e-06	1.2e-06	2.9e-06	1.8e-06
15.5	21.1	1.3e-06	1e-06	2.2e-06	1.9e-06
15.5	19.1	4e-07	3e-07	7e-07	9e-07
15.5	17.1	5e-07	3e-07	6e-07	7e-07
15.5	15.1	4e-07	3e-07	5e-07	4e-07
15.5	13.1	5e-07	4e-07	7e-07	9e-07
15.5	11.1	1.1e-06	7e-07	1.9e-06	1.9e-06
15.5	9.1	2.5e-06	1.4e-06	4.6e-06	2.7e-06
15.5	7.1	6.5e-06	3.3e-06	1.11e-05	6.2e-06
15.5	5.1	2e-06	1.1e-06	3.3e-06	2.2e-06
15.5	3.1	1.5e-06	1.7e-06	2.1e-06	2e-06
15.5	1.1	2.9e-06	1.5e-06	5.8e-06	3.5e-06
15.5	-0.9	1.1e-06	8e-07	1.9e-06	1.7e-06
15.5	-2.9	1.9e-06	1e-06	2.9e-06	1.8e-06
15.5	-4.9	3.7e-06	2e-06	8e-06	5.2e-06
15.5	-6.9	4.6e-06	2.1e-06	6e-06	3.1e-06
15.5	-8.9	5.8e-06	2.7e-06	7.9e-06	4e-06
15.5	-10.9	1.26e-05	4.1e-06	1.55e-05	4.2e-06
15.5	-12.9	2.78e-05	8.4e-06	3.41e-05	8.6e-06
15.5	-14.9	1.38e-05	5.9e-06	1.82e-05	9.6e-06
15.5	-16.9	9.5e-06	4.5e-06	1.65e-05	9.5e-06
15.5	-18.9	1.7e-05	4.1e-06	1.99e-05	4.9e-06
15.5	-20.9	4.74e-05	1.93e-05	5.61e-05	2.02e-05
15.5	-22.9	2.5e-05	5.7e-06	2.89e-05	8.5e-06
15.5	-24.9	8.1e-06	4.1e-06	9.3e-06	4.9e-06
15.5	-26.9	1.32e-05	5.7e-06	1.7e-05	8.1e-06
17.3	68.1	2.21e-05	1.11e-05	4.34e-05	2.26e-05
17.3	66.1	1.12e-05	8.8e-06	2.96e-05	1.81e-05
17.3	64.1	7.9e-06	4.9e-06	1.68e-05	1.13e-05
17.3	62.1	2.15e-05	1.25e-05	3.54e-05	1.82e-05
17.3	60.1	1.51e-05	8.1e-06	2.7e-05	1.43e-05
17.3	54.1	1.06e-05	6.1e-06	1.99e-05	1.18e-05
17.3	52.1	1.8e-05	8.1e-06	2.41e-05	1.21e-05
17.3	50.1	9.67e-05	1.28e-05	0.0002043	5.5e-05
17.3	48.1	0.0001528	2.19e-05	0.0002688	8.33e-05
17.3	46.1	0.0002852	4.39e-05	0.0006182	0.0001619
17.3	44.1	0.0001675	4.62e-05	0.0003279	0.00012
17.3	30.1	1.66e-05	7.3e-06	3.62e-05	1.74e-05
17.3	28.1	4.7e-06	2.4e-06	7.2e-06	3.9e-06
17.3	26.1	3e-06	1.6e-06	4.4e-06	2.6e-06
17.3	24.1	2.8e-06	1.6e-06	4.2e-06	2.9e-06
17.3	22.1	5.1e-06	2.4e-06	7.8e-06	4.3e-06
17.3	20.1	7.7e-06	5.4e-06	7.9e-06	5.2e-06
17.3	18.1	6e-07	4e-07	9e-07	1.2e-06
17.3	16.1	3e-07	2e-07	4e-07	9e-07
17.3	14.1	4e-07	3e-07	6e-07	8e-07
17.3	12.1	1.3e-06	1e-06	1.6e-06	1.3e-06
17.3	10.1	3e-06	2e-06	5.3e-06	4.7e-06
17.3	8.1	3.8e-06	2.2e-06	7e-06	4.4e-06
17.3	6.1	1.6e-06	1e-06	2.2e-06	1.4e-06
17.3	4.1	2.1e-06	1.1e-06	7.5e-06	7.8e-06
17.3	2.1	2.7e-06	1.6e-06	5e-06	3.2e-06
17.3	0.1	2.7e-06	2e-06	9.2e-06	7.5e-06
17.3	-1.9	1.1e-06	8e-07	1.9e-06	1.8e-06
17.3	-3.9	2e-06	1e-06	3e-06	1.6e-06
17.3	-5.9	1.4e-06	8e-07	2.2e-06	1.6e-06
17.3	-7.9	8.3e-06	4e-06	1.32e-05	7.2e-06
17.3	-9.9	3.1e-06	1.5e-06	4.1e-06	2.1e-06
17.3	-11.9	3.8e-06	1.9e-06	4.6e-06	2.5e-06
17.3	-13.9	5.5e-06	2.7e-06	7e-06	3.5e-06
17.3	-15.9	4.9e-06	2.5e-06	6.2e-06	4.1e-06
17.3	-17.9	1.12e-05	4.6e-06	1.26e-05	5.4e-06
17.3	-19.9	1.86e-05	4.1e-06	1.91e-05	4.6e-06
17.3	-21.9	7.95e-05	5.63e-05	0.0001029	8.56e-05
17.3	-23.9	2.24e-05	1.06e-05	2.2e-05	1.06e-05
17.3	-25.9	1.7e-05	4.6e-06	1.93e-05	5.7e-06
17.3	-27.9	2.32e-05	1.06e-05	2.44e-05	1.11e-05
17.3	-29.9	1.5e-05	6.6e-06	1.94e-05	9e-06
19	69.1	1.49e-05	8.2e-06	3.25e-05	2.01e-05
19	67.1	8.8e-06	5.6e-06	2.17e-05	1.3e-05
19	65.1	6.2e-06	3.7e-06	1.21e-05	8.2e-06
19	53.1	1.27e-05	6.5e-06	2.21e-05	1.13e-05
19	51.1	4.24e-05	1.84e-05	7.71e-05	4.09e-05
19	49.1	0.0001459	2.26e-05	0.000284	0.0001026
19	47.1	0.0002396	6.72e-05	0.0010133	0.0007513
19	45.1	0.0002411	7.81e-05	0.0006475	0.0002974
19	43.1	0.0001767	5.87e-05	0.0003991	0.0001559
19	29.1	1.38e-05	5.6e-06	2.11e-05	7.6e-06
19	27.1	5.1e-06	3.2e-06	9e-06	6.4e-06
19	25.1	1.8e-06	1.1e-06	5.5e-06	7.8e-06
19	23.1	3.3e-06	1.9e-06	4.5e-06	2.8e-06
19	21.1	4.7e-06	2.4e-06	7.6e-06	5.7e-06
19	19.1	2.2e-06	1.9e-06	2.4e-06	2.2e-06
19	17.1	1.3e-06	9e-07	1.4e-06	1.2e-06
19	15.1	4e-07	4e-07	5e-07	7e-07
19	13.1	1.5e-06	1e-06	1.9e-06	1.4e-06
19	11.1	2.4e-06	1.6e-06	3.4e-06	2.5e-06
19	9.1	2.4e-06	1.6e-06	4.8e-06	4.2e-06
19	7.1	3e-06	1.5e-06	4.4e-06	2.4e-06
19	5.1	5.6e-06	3e-06	1.16e-05	6.7e-06
19	3.1	4.1e-06	2.4e-06	1.02e-05	7e-06
19	1.1	5.2e-06	2.5e-06	1.13e-05	5.7e-06
19	-0.9	1.8e-06	1.1e-06	3.7e-06	2.6e-06
19	-2.9	1.3e-06	8e-07	2e-06	1.9e-06
19	-4.9	2.1e-06	1.2e-06	2.5e-06	1.5e-06
19	-6.9	4.5e-06	2.3e-06	5.4e-06	2.8e-06
19	-8.9	3.6e-06	2e-06	4.4e-06	2.5e-06
19	-10.9	1.7e-06	1e-06	2.3e-06	1.4e-06
19	-12.9	2.3e-06	1.3e-06	2.8e-06	1.6e-06
19	-14.9	1.8e-06	1e-06	2.4e-06	1.9e-06
19	-16.9	1.8e-06	1e-06	2.3e-06	1.7e-06
19	-18.9	2.4e-06	1.6e-06	2.8e-06	2.2e-06
19	-20.9	6.2e-06	3.2e-06	6.4e-06	3.6e-06
19	-22.9	2.01e-05	1.11e-05	2.17e-05	1.07e-05
19	-24.9	1.52e-05	7.1e-06	1.83e-05	8.6e-06
19	-26.9	1.33e-05	6.7e-06	1.84e-05	8.7e-06
19	-28.9	4.19e-05	3.06e-05	5.1e-05	3.63e-05
19	-30.9	9.1e-06	4.6e-06	1.07e-05	6.1e-06
19	-32.9	4.67e-05	3.11e-05	6.2e-05	3.58e-05
20.7	70.1	1.25e-05	7.1e-06	2.64e-05	1.49e-05
20.7	68.1	6.3e-06	3.5e-06	1.4e-05	8.3e-06
20.7	66.1	5e-06	3.2e-06	1.09e-05	8.4e-06
20.7	64.1	9.7e-06	5.9e-06	1.61e-05	9.5e-06
20.7	54.1	7.4e-06	3.8e-06	1.51e-05	9.2e-06
20.7	52.1	1.37e-05	6.2e-06	2.66e-05	1.28e-05
20.7	50.1	5.6e-05	2.33e-05	0.0001006	4.97e-05
20.7	48.1	0.0002451	8.86e-05	0.0004349	0.0001184
20.7	46.1	0.0003035	7.22e-05	0.0006576	0.0001532
20.7	44.1	0.0002787	5.61e-05	0.0006392	0.0002619
20.7	42.1	0.0002011	7.7e-05	0.0002915	0.0001077
20.7	40.1	0.0002224	6.27e-05	0.0004029	0.0001351
20.7	38.1	0.0002462	3.13e-05	0.0005081	0.0001166
20.7	32.1	1.87e-05	9.1e-06	3.46e-05	1.99e-05
20.7	30.1	7.7e-06	3.9e-06	1.84e-05	1.09e-05
20.7	28.1	3.5e-06	2.2e-06	1.3e-05	9.9e-06
20.7	26.1	1.4e-06	1.3e-06	2.6e-06	3.1e-06
20.7	24.1	7e-07	5e-07	1e-06	1.3e-06
20.7	22.1	1.3e-06	9e-07	1.6e-06	1.4e-06
20.7	20.1	1.2e-06	1e-06	2.3e-06	2.7e-06
20.7	18.1	7e-07	5e-07	9e-07	1e-06
20.7	16.1	2.1e-06	1.2e-06	2.9e-06	1.9e-06
20.7	14.1	1.4e-06	9e-07	2.7e-06	2.8e-06
20.7	12.1	2.7e-06	2.8e-06	3.7e-06	3.9e-06
20.7	10.1	1.3e-06	8e-07	2.4e-06	1.9e-06
20.7	8.1	1.6e-06	1e-06	2.5e-06	1.8e-06
20.7	6.1	3.8e-06	2.1e-06	5.2e-06	3.2e-06
20.7	4.1	4.1e-06	2.1e-06	6.5e-06	3.8e-06
20.7	2.1	2e-06	1.3e-06	3.3e-06	2.4e-06
20.7	0.1	1.6e-06	9e-07	2.4e-06	1.6e-06
20.7	-1.9	2.9e-06	2.2e-06	3.6e-06	2.5e-06
20.7	-3.9	2.7e-06	1.6e-06	3.6e-06	2.4e-06
20.7	-5.9	5.7e-06	2.8e-06	7.8e-06	4.1e-06
20.7	-7.9	6.4e-06	3.1e-06	8.5e-06	4.9e-06
20.7	-9.9	5e-06	2.6e-06	5.7e-06	3.6e-06
20.7	-11.9	4e-06	2e-06	4.4e-06	2.3e-06
20.7	-13.9	5.1e-06	2.6e-06	6.8e-06	3.9e-06
20.7	-15.9	5.2e-06	2.7e-06	6.1e-06	3.6e-06
20.7	-17.9	2.6e-06	1.4e-06	3.6e-06	2.4e-06
20.7	-19.9	4.8e-06	3e-06	5.8e-06	4.2e-06
20.7	-21.9	8.3e-06	4.1e-06	9.1e-06	5.1e-06
20.7	-23.9	6.2e-06	3.3e-06	1.25e-05	8.3e-06
20.7	-25.9	5.7e-06	2.9e-06	8.7e-06	5.4e-06
20.7	-27.9	1.74e-05	4.4e-06	2.01e-05	4.5e-06
20.7	-29.9	1.38e-05	7e-06	1.61e-05	8.7e-06
20.7	-31.9	1.29e-05	6.2e-06	2.09e-05	1.13e-05
20.7	-33.9	4.57e-05	3.14e-05	5.64e-05	3.09e-05
22.5	69.1	5.4e-06	3.4e-06	1.13e-05	8.8e-06
22.5	67.1	6.4e-06	4.3e-06	1.32e-05	9.2e-06
22.5	63.1	8.4e-06	5.3e-06	1.82e-05	1.18e-05
22.5	61.1	9.9e-06	5.6e-06	2.46e-05	1.43e-05
22.5	57.1	3.8e-06	2.4e-06	8.2e-06	5.8e-06
22.5	55.1	3.3e-06	2e-06	5.2e-06	3.4e-06
22.5	53.1	4.2e-06	2.2e-06	6.7e-06	4.8e-06
22.5	51.1	1.06e-05	5.1e-06	2.2e-05	1.22e-05
22.5	49.1	4.99e-05	2.19e-05	9.57e-05	4.44e-05
22.5	47.1	0.000157	2.51e-05	0.000259	7.35e-05
22.5	45.1	0.0001728	5.28e-05	0.0004106	0.0002052
22.5	43.1	0.0003828	0.0001598	0.0005313	0.0001313
22.5	41.1	0.0003338	5.51e-05	0.0006248	0.000108
22.5	39.1	0.0002567	3.65e-05	0.0005099	7.72e-05
22.5	37.1	0.0002214	3.92e-05	0.0004739	0.0001227
22.5	31.1	1.37e-05	6.4e-06	2.69e-05	1.25e-05
22.5	29.1	1.7e-06	1.1e-06	3e-06	2.1e-06
22.5	27.1	5e-07	7e-07	9e-07	1e-06
22.5	25.1	6e-07	5e-07	1e-06	1.4e-06
22.5	23.1	4e-07	3e-07	6e-07	7e-07
22.5	21.1	3e-07	3e-07	6e-07	1e-06
22.5	19.1	4e-07	4e-07	6e-07	7e-07
22.5	17.1	2e-06	1.1e-06	2.8e-06	1.9e-06
22.5	15.1	3.4e-06	2e-06	5.1e-06	3.8e-06
22.5	13.1	2.6e-06	1.5e-06	2.9e-06	1.7e-06
22.5	11.1	1.5e-06	9e-07	2.6e-06	2.2e-06
22.5	9.1	1.5e-06	1e-06	2.1e-06	1.4e-06
22.5	7.1	1.5e-06	9e-07	2.3e-06	1.4e-06
22.5	5.1	3.4e-06	1.8e-06	6.3e-06	3.9e-06
22.5	3.1	1.7e-06	1e-06	2.4e-06	1.6e-06
22.5	1.1	2.2e-06	1.6e-06	2.7e-06	2.1e-06
22.5	-0.9	2.4e-06	1.3e-06	3.1e-06	2e-06
22.5	-2.9	3.5e-06	2e-06	5e-06	3.2e-06
22.5	-4.9	5.6e-06	3e-06	9.6e-06	5.4e-06
22.5	-6.9	9.6e-06	4.8e-06	2.01e-05	1.15e-05
22.5	-8.9	1.21e-05	5.7e-06	2.17e-05	1.05e-05
22.5	-10.9	8.9e-06	4.4e-06	1.36e-05	7.3e-06
22.5	-12.9	6.5e-06	3.4e-06	1.01e-05	6.8e-06
22.5	-14.9	9.3e-06	4.5e-06	1.71e-05	9.6e-06
22.5	-16.9	8.4e-06	4.3e-06	1.33e-05	8.2e-06
22.5	-18.9	5.7e-06	3e-06	7.3e-06	4.4e-06
22.5	-20.9	6.1e-06	3.2e-06	9.9e-06	6e-06
22.5	-22.9	5.6e-06	3.4e-06	1e-05	7.9e-06
22.5	-24.9	4.6e-06	2.8e-06	9e-06	6.6e-06
22.5	-26.9	6.1e-06	3e-06	1.06e-05	6.4e-06
22.5	-28.9	1.24e-05	5.9e-06	1.74e-05	8.8e-06
22.5	-30.9	1.65e-05	7.8e-06	2.17e-05	1.1e-05
22.5	-32.9	4.08e-05	2.53e-05	6.61e-05	5.18e-05
24.2	70.1	1.01e-05	6.5e-06	2.14e-05	1.71e-05
24.2	68.1	5.2e-06	3.5e-06	1.24e-05	8.3e-06
24.2	66.1	9.7e-06	5.6e-06	1.86e-05	1.14e-05
24.2	64.1	7.8e-06	6.5e-06	1.57e-05	9.9e-06
24.2	62.1	9.4e-06	6.1e-06	3.03e-05	2.14e-05
24.2	60.1	1.12e-05	7.2e-06	2.01e-05	1.24e-05
24.2	56.1	5.6e-06	4.1e-06	8.8e-06	6.3e-06
24.2	54.1	4.4e-06	3.7e-06	9.8e-06	8e-06
24.2	52.1	3.2e-06	1.8e-06	3.8e-06	2.8e-06
24.2	50.1	2.25e-05	1.09e-05	3.89e-05	1.88e-05
24.2	48.1	6.87e-05	1.15e-05	0.0001331	4.11e-05
24.2	46.1	0.0001209	2.03e-05	0.0002797	0.000127
24.2	44.1	0.0001604	4.48e-05	0.0002584	8.05e-05
24.2	42.1	0.00059	0.000339	0.0007052	0.0003151
24.2	30.1	1.08e-05	5.4e-06	2.31e-05	1.18e-05
24.2	28.1	2.3e-06	1.3e-06	3.2e-06	2.1e-06
24.2	26.1	1.6e-06	9e-07	2.1e-06	1.6e-06
24.2	24.1	2.4e-06	1.4e-06	4.2e-06	3.4e-06
24.2	22.1	1e-06	7e-07	1.3e-06	1.3e-06
24.2	20.1	1.5e-06	1.3e-06	3.1e-06	3.6e-06
24.2	18.1	9e-07	8e-07	2.7e-06	2.8e-06
24.2	16.1	1.2e-06	8e-07	1.5e-06	1.1e-06
24.2	14.1	4.7e-06	2.4e-06	5.9e-06	3.4e-06
24.2	12.1	4.1e-06	2.2e-06	5.7e-06	3e-06
24.2	10.1	2e-06	1.2e-06	3e-06	2.3e-06
24.2	8.1	2.3e-06	1.2e-06	3.5e-06	2.1e-06
24.2	6.1	1.2e-06	8e-07	2.1e-06	1.7e-06
24.2	4.1	2.4e-06	1.3e-06	4.1e-06	2.8e-06
24.2	2.1	5.1e-06	2.5e-06	6.6e-06	3.2e-06
24.2	0.1	4.8e-06	2.3e-06	6.7e-06	3.4e-06
24.2	-1.9	4.5e-06	2.3e-06	8.7e-06	4.8e-06
24.2	-3.9	5.7e-06	2.9e-06	1.31e-05	7.5e-06
24.2	-5.9	9.8e-06	5.7e-06	1.8e-05	1.14e-05
24.2	-7.9	1.86e-05	3.4e-06	3.02e-05	7.9e-06
24.2	-9.9	1.23e-05	5.7e-06	2.51e-05	1.25e-05
24.2	-11.9	1.27e-05	5.8e-06	2.48e-05	1.21e-05
24.2	-13.9	9.6e-06	4.3e-06	1.88e-05	9.8e-06
24.2	-15.9	1.22e-05	6.3e-06	1.91e-05	1.09e-05
24.2	-17.9	9.8e-06	5.6e-06	2.1e-05	1.63e-05
24.2	-19.9	9.2e-06	5.7e-06	1.72e-05	1.29e-05
24.2	-21.9	8.6e-06	5.2e-06	1.78e-05	1.46e-05
24.2	-23.9	8.9e-06	5.3e-06	1.49e-05	9.2e-06
24.2	-25.9	1.04e-05	5.5e-06	1.58e-05	8.5e-06
24.2	-27.9	1.56e-05	8.3e-06	2.21e-05	1.16e-05
24.2	-29.9	2.02e-05	9.5e-06	2.64e-05	1.23e-05
24.2	-31.9	2.23e-05	5.6e-06	2.74e-05	7.7e-06
24.2	-33.9	1.39e-05	7e-06	1.86e-05	9.3e-06
25.9	69.1	7.3e-06	4.7e-06	1.79e-05	1.28e-05
25.9	67.1	5.8e-06	4.3e-06	1.39e-05	9.2e-06
25.9	65.1	4.6e-06	3e-06	1e-05	6.5e-06
25.9	63.1	2e-05	1.24e-05	4.25e-05	2.72e-05
25.9	61.1	6.5e-06	4.4e-06	1.46e-05	9.9e-06
25.9	59.1	1.58e-05	1.09e-05	2.36e-05	1.34e-05
25.9	57.1	6.6e-06	3.7e-06	1.86e-05	1.29e-05
25.9	55.1	2.1e-06	1.5e-06	3.8e-06	3.6e-06
25.9	53.1	6.2e-06	4.7e-06	1.06e-05	7.9e-06
25.9	51.1	1.04e-05	5.3e-06	1.67e-05	8.7e-06
25.9	49.1	2.09e-05	9.8e-06	3.39e-05	1.55e-05
25.9	47.1	0.0001137	2.39e-05	0.0002688	0.0001396
25.9	45.1	0.0001118	2.58e-05	0.0002246	9.43e-05
25.9	43.1	0.0002156	7.71e-05	0.0002769	7.37e-05
25.9	41.1	0.000236	7.93e-05	0.0004162	0.0001565
25.9	35.1	0.0001749	6.4e-05	0.0005229	0.0002188
25.9	31.1	3.27e-05	1.44e-05	6.2e-05	2.86e-05
25.9	29.1	1.42e-05	6.3e-06	2.76e-05	1.42e-05
25.9	27.1	3.2e-06	1.9e-06	3.7e-06	2.5e-06
25.9	25.1	2.2e-06	1.3e-06	2.5e-06	1.9e-06
25.9	23.1	3.9e-06	2e-06	5.7e-06	3.6e-06
25.9	21.1	1e-06	7e-07	1.2e-06	1e-06
25.9	19.1	3e-07	3e-07	4e-07	4e-07
25.9	17.1	1.5e-06	1e-06	2.1e-06	1.8e-06
25.9	15.1	4.2e-06	2e-06	5.7e-06	3.2e-06
25.9	13.1	2.6e-06	1.5e-06	3e-06	1.9e-06
25.9	11.1	3.7e-06	2.3e-06	7e-06	4.5e-06
25.9	9.1	2.6e-06	1.5e-06	3.4e-06	2e-06
25.9	7.1	1.6e-06	9e-07	2.3e-06	1.7e-06
25.9	5.1	2e-06	1.1e-06	3e-06	2.1e-06
25.9	3.1	1.12e-05	5e-06	1.95e-05	9.4e-06
25.9	1.1	1.06e-05	5e-06	2.18e-05	1.03e-05
25.9	-0.9	1.08e-05	4.7e-06	2.22e-05	1.19e-05
25.9	-2.9	1.9e-05	3.6e-06	3.12e-05	9.3e-06
25.9	-4.9	1.77e-05	3.2e-06	2.67e-05	6.9e-06
25.9	-6.9	1.34e-05	5.9e-06	2.17e-05	1.03e-05
25.9	-8.9	2.43e-05	4e-06	8.69e-05	5.09e-05
25.9	-10.9	1.96e-05	8.7e-06	3.41e-05	1.67e-05
25.9	-12.9	2.25e-05	1.03e-05	5e-05	2.52e-05
25.9	-14.9	1.64e-05	3.4e-06	2.38e-05	5.4e-06
25.9	-16.9	3.03e-05	9.1e-06	3.99e-05	1.26e-05
25.9	-18.9	5.17e-05	4.01e-05	0.0001536	0.0001423
25.9	-20.9	2.08e-05	9.1e-06	3.78e-05	1.83e-05
25.9	-22.9	1.39e-05	7.6e-06	2.22e-05	1.29e-05
25.9	-24.9	2.61e-05	1.46e-05	3.6e-05	1.98e-05
25.9	-26.9	2.04e-05	1.13e-05	3.04e-05	1.51e-05
25.9	-28.9	4.71e-05	2.18e-05	5.37e-05	2.06e-05
25.9	-30.9	3.77e-05	2.45e-05	4.28e-05	2.37e-05
25.9	-32.9	5.42e-05	3.69e-05	5.99e-05	3.67e-05
27.7	70.1	6.4e-06	4.6e-06	1.65e-05	1.13e-05
27.7	68.1	2.6e-06	2.1e-06	6e-06	4.6e-06
27.7	66.1	7.1e-06	5.1e-06	1.78e-05	1.22e-05
27.7	64.1	9.8e-06	6.3e-06	2.46e-05	1.86e-05
27.7	62.1	1.9e-05	1.12e-05	4.15e-05	2.55e-05
27.7	58.1	4e-06	2.5e-06	6.5e-06	4.6e-06
27.7	56.1	1.6e-06	1.2e-06	1.9e-06	1.8e-06
27.7	54.1	1.3e-06	1e-06	1.7e-06	1.5e-06
27.7	52.1	4.5e-06	2.5e-06	1.03e-05	7e-06
27.7	50.1	1.95e-05	1.19e-05	3.67e-05	2.2e-05
27.7	48.1	2.57e-05	1.14e-05	5.18e-05	2.73e-05
27.7	46.1	7.87e-05	2.31e-05	0.0002077	0.0001039
27.7	44.1	9.17e-05	1.25e-05	0.000156	4.7e-05
27.7	42.1	0.0001757	2.77e-05	0.0002749	6.74e-05
27.7	40.1	0.0003742	6.94e-05	0.0008867	0.0001706
27.7	38.1	0.0003719	6.1e-05	0.0010125	0.0001745
27.7	30.1	3.02e-05	1.29e-05	7.08e-05	3.12e-05
27.7	28.1	1.41e-05	6.6e-06	3.19e-05	1.8e-05
27.7	26.1	1.26e-05	5e-06	1.53e-05	5.3e-06
27.7	24.1	5.2e-06	2.7e-06	6.5e-06	3.7e-06
27.7	22.1	2.3e-06	1.2e-06	2.5e-06	1.5e-06
27.7	20.1	6e-07	4e-07	6e-07	6e-07
27.7	18.1	6e-07	5e-07	1e-06	1.3e-06
27.7	16.1	2.4e-06	1.3e-06	3.5e-06	2.7e-06
27.7	14.1	1.6e-06	9e-07	2.4e-06	1.9e-06
27.7	12.1	9e-07	6e-07	1.8e-06	1.6e-06
27.7	10.1	3.7e-06	2.5e-06	5.8e-06	4e-06
[truncated: 2,144 more rows]

## Sheet: Var. importance therm. sites
Run	TPI	Heat flow	Volc. Dens.	Normal stress	Strike-slip stress	Thrust stress	Crust thick.	Undergr. Water	Amb. Temp.	Fault dens.	Permeability	Sedim. Thick.	Rainfall	Porosity	Karst dens.	Ice thick.
1	8503	8589	4725	3669	4023	2474	3028	1816	2165	1372	1593	1344	1304	915	1028	1117
2	2899	2080	3353	3872	2660	2046	1170	1594	975	141	865	751	982	736	921	719
3	9241	10269	5853	4930	1924	2353	2471	1966	2400	1706	1795	2183	1586	1617	1311	1306
4	7350	7822	6001	4835	3938	3341	2267	2377	3427	1940	1574	1653	1721	1663	1701	1579
5	3499	4192	4797	4459	2665	2224	1893	1886	1561	228	1314	1925	1327	1234	1456	1103
6	7414	8401	6322	4234	3416	2184	1714	1652	1868	1133	1603	1185	1735	1045	1127	974
7	3420	3037	3692	4038	2812	2650	1241	1794	1380	56	934	1110	1119	1310	1243	937
8	6729	7176	4012	4806	2939	2691	1855	1754	2405	2446	1235	1201	1557	1512	1275	1181
9	23688	4468	9595	8224	5437	5541	6174	13876	3047	1618	2444	2204	1692	2531	1461	1632
10	3693	3879	4074	3365	2328	2157	1616	1901	1659	143	1039	1545	1181	948	1292	1108
11	20876	6054	6930	7418	2838	4893	5284	11135	4026	1347	2588	2048	2105	2100	1074	946
12	2683	1692	2401	4012	1614	2086	896	1565	1235	413	762	1040	823	1133	934	601
13	10292	7720	5272	4639	2598	2815	2560	2701	3220	1499	1871	2462	1626	1688	1469	1305
14	29966	7608	8067	9878	3964	4447	7318	12462	3882	3896	2771	1612	1538	1908	1440	1656
15	22255	6324	9560	10494	3770	5697	4010	10297	3011	4932	3060	1150	1077	2202	1199	1231
16	3160	3245	4218	4009	2262	2733	1353	1495	1318	82	973	1102	1118	1160	1161	925
17	6576	6509	3430	4385	2283	2420	1928	1927	2114	2634	1204	1085	1435	971	1113	1133
18	24928	6376	11166	8529	4727	5160	5721	12750	3568	3489	3049	4052	1905	2121	1371	1463
19	8093	9407	5506	4829	3153	3155	2229	2363	2434	1935	1976	1787	1808	1520	1498	1495
20	20986	5057	9053	8707	3413	5912	4202	9751	3852	3964	2483	1874	915	1516	1547	1580
21	30633	11514	11308	9202	4276	6233	6791	15274	3921	3737	2761	2233	2333	2486	1878	1992
22	16613	6598	7713	8533	4371	3832	4229	15838	3356	2581	3366	1865	2016	1495	1647	1214
23	7665	7319	6524	4976	4188	3418	2517	2306	1956	1533	1300	1789	1945	1138	1296	1167
24	33066	9403	9879	9905	3746	5470	4669	14188	4426	5121	2625	2562	2057	2136	1506	1336
25	23801	5047	7904	8763	4847	4515	3345	16191	2318	2972	2927	2204	1578	2456	1519	1702
26	21734	11011	8579	9980	4350	3953	5201	10275	4878	5478	3996	2305	1986	2809	1641	880
27	34583	9477	12023	10539	5090	6693	4776	10633	4382	5418	2244	2442	1905	2407	1716	1646
28	9962	6355	4965	4385	3724	3098	1967	2082	1734	1314	1800	1560	1633	1489	1374	1332
29	3488	1799	3873	2907	3165	1850	1263	1368	1069	81	864	1069	1049	724	873	609
30	4309	2567	6016	3799	2717	2617	1507	2225	1318	434	935	1696	1268	987	1003	1089
31	18462	5853	8169	10710	3642	3739	4362	10448	3748	3603	4574	1863	2366	2678	2087	1130
32	3485	3622	3225	2707	1378	1544	1469	1438	1222	301	942	1362	994	770	1163	709
33	29256	8126	8889	8417	3388	6481	4201	15926	4036	3506	2722	2036	1722	2862	2938	1533
34	2889	2220	3812	4264	2576	2751	1435	1549	1213	472	1097	1203	997	1171	1016	979
35	2102	2447	2112	3274	1384	2126	1175	1088	1389	273	778	1102	841	1112	938	651
36	21210	10233	10004	11466	3210	3588	5950	14218	5004	5003	3635	1999	3371	3104	1506	1469
37	18223	9730	9196	8553	3719	6444	5720	13310	4354	4823	5257	2136	2175	2797	1380	1322
38	8939	9535	6701	5442	4089	3351	2968	2168	2974	2243	2285	1960	2250	1875	1908	1568
39	8602	6941	5545	5280	3864	2605	2416	2198	2324	1274	1207	1784	1923	1237	1302	1186
40	20396	4765	9381	8674	5406	4499	4836	10405	3514	2702	3442	2790	1494	2950	1307	1711
41	28327	6391	10226	8558	4609	5860	3979	12251	3818	1276	2389	2095	2142	2102	1766	1535
42	8362	8261	6663	5308	2643	3169	2115	2413	3064	1989	1594	2028	1464	1421	1573	1294
43	20779	4381	6311	7091	2879	4590	3386	12221	2131	2167	1231	1244	1448	2492	1460	1450
44	7842	7976	4397	3424	1928	1880	2042	1520	1499	2220	1152	1267	1318	893	1426	862
45	25048	5193	9096	10768	5230	4945	3729	14282	3479	2214	3031	1946	1326	1872	2043	1697
46	23920	12690	9321	7665	4605	4620	4840	12144	4513	4406	2315	3463	2659	1920	2669	2389
47	22455	5239	10611	11352	4969	4823	4766	11957	2493	3926	1658	2059	1459	2629	1308	872
48	2731	2632	2260	2820	1581	1803	939	1156	1049	100	691	914	878	1140	800	617
49	7456	8572	4464	4439	3815	3017	2230	1782	2069	1499	1540	1780	1722	1319	1521	952
50	4080	5368	5375	4735	3499	3153	2050	2141	1868	253	1126	1697	1486	1291	1482	879
51	23242	8587	9859	10578	5531	7496	5651	16716	4317	4075	2498	3463	3767	2328	2843	1954
52	2781	2914	2735	4839	2272	2034	1437	1581	1383	479	806	1146	964	1158	1179	844
53	4402	3253	4522	4534	3524	2862	1514	2006	1806	224	1138	1454	1530	1367	1540	1056
54	25425	6637	13324	9582	4351	6215	5727	14136	4534	5831	4389	2589	2445	2335	1449	1819
55	7816	8927	4829	4324	1980	2358	2509	1910	2229	2414	1404	1514	1119	1356	1184	852
56	5384	7760	4778	4560	3495	3091	1913	1788	2464	1798	986	1106	2047	1222	1737	1136
57	3215	3619	4745	4654	2704	2781	1603	2046	1664	224	1217	1423	1202	1295	1263	995
58	7800	8224	5928	4498	3232	2670	2603	1772	3016	3102	1305	1991	1682	1260	1422	1261
59	19299	5840	11400	9043	4992	4639	5400	11282	4177	3823	3908	3228	1767	2993	2530	1530
60	26973	5894	7743	9137	3114	4831	5772	11625	3044	2996	1629	2353	1505	2542	1234	1512
61	25593	10004	10225	8363	4871	5303	4273	13398	4365	4578	3488	3941	2211	3382	2170	2320
62	2950	3392	4088	4661	2662	3062	1327	1601	1446	275	827	1254	1158	1404	1327	1004
63	18134	6050	6652	9479	5696	5133	5743	10141	4482	2339	3816	2941	1466	3755	1408	1170
64	18347	3640	9290	7340	3441	4720	7147	14908	2645	2344	3024	1488	2018	1797	2405	944
65	6468	8267	4771	4336	2956	2438	2566	1999	3197	2208	1532	2062	1703	1755	1403	1319
66	20868	4615	8583	9010	4819	5138	3679	12484	3232	2172	2302	2685	2192	2736	1868	1094
67	3152	3742	4026	3275	1784	1930	1182	1514	1528	646	970	1202	841	846	1021	813
68	29404	8384	10434	8086	6080	3888	5067	14052	4118	3778	2852	2124	2271	2356	1875	1277
69	22205	10945	10771	9559	3505	5016	5469	12476	4530	3228	3296	1606	2135	1975	1664	1540
70	4200	3025	4643	4322	4177	2895	1590	2522	1693	71	1129	1755	1271	981	1254	1209
71	32465	11133	8172	9098	5709	4304	3948	13719	3956	2231	3638	2320	3015	2262	1580	1423
72	26805	10617	10450	10438	5319	5932	6189	11521	4441	5783	3361	1804	4035	2504	2289	1734
73	3963	2397	4548	4022	3887	3017	1605	1671	1158	214	982	1273	1094	1129	995	923
74	25533	3980	10482	7745	4397	5478	4780	12526	2796	3796	2185	2433	1485	2875	1515	2070
75	6512	6923	5114	4966	3979	3614	2822	2157	2474	1816	1442	1198	2349	1541	1544	1514
76	8832	8240	5736	5215	3468	3441	2620	2331	2465	1502	1501	1846	1723	1456	1868	1331
77	22655	10950	8247	9539	5369	6167	4560	15010	4453	5264	2074	2303	2707	1935	1643	2203
78	3688	2439	2930	3658	1766	2171	1625	2005	1290	424	995	1185	978	747	1082	930
79	3271	3234	3324	2593	2081	1692	1367	1424	1291	225	797	1009	946	801	1118	717
80	5314	3727	5187	5106	3187	3221	2121	2939	1880	507	1428	1915	1266	1557	1458	1460
81	26967	5450	8912	9769	5742	5964	5269	10609	2657	2338	3603	2088	1905	2563	2037	1134
82	7825	9039	5326	3480	2465	2617	2525	1761	2179	1666	1399	1566	1240	1127	1439	1080
83	27392	6156	6358	7146	2790	3389	6391	9914	3159	3985	4721	2240	1148	2995	1857	1600
84	32957	9157	8307	8112	4874	5841	3666	17444	2628	4920	2361	1905	2524	2056	1705	1153
85	26648	4063	6107	6311	3456	3397	4023	15827	3119	2094	1967	1566	1088	1850	1069	811
86	6746	7575	5885	4593	3099	2839	2620	2402	3025	1861	1348	1281	1890	963	1317	1552
87	4999	6974	4024	4425	2799	2708	1852	2317	1813	1082	1105	1207	1640	1014	1210	1374
88	21154	6214	8478	8374	4751	5579	4325	12499	3630	3047	2364	2034	1671	2573	1021	1749
89	6448	7455	3890	3786	2162	2213	2390	1562	1879	2329	1391	892	1515	771	1159	983
90	8284	7210	5231	4521	4247	3130	1893	2581	1915	1340	977	1065	1526	990	1352	1345
91	27600	8517	8209	9119	4889	4110	4606	14486	4134	3196	3922	1972	2593	1745	2118	1308
92	6501	7552	4076	2969	2085	2522	1374	2023	1802	851	903	1003	1291	786	1043	1124
93	24965	13313	8850	8747	3039	5511	6089	19420	3386	3103	4319	2437	2000	1655	2278	1934
94	23172	6191	8275	7252	3984	5956	5361	10830	3915	1933	3528	1545	1629	3265	1510	1605
95	4525	3934	5074	3504	3420	2525	1546	2012	1527	208	1075	1142	1274	922	1190	994
96	23394	7889	9593	9832	2548	4889	5311	12721	2423	4451	3833	1631	1511	1765	2708	1228
97	3659	2415	3717	4615	2755	2419	1904	2020	1506	517	1100	1465	1109	1122	1304	1358
98	26325	6321	9339	8047	5328	4228	3804	12049	2866	3935	3063	1976	1916	1831	2109	1598
99	3065	2782	3683	3308	2793	1809	1240	2087	1129	102	847	968	958	798	1179	862
100	18640	4221	5834	9503	4060	3752	3997	14007	2836	2964	1490	2038	1835	2321	1186	1740
101	3424	2838	3185	3468	2261	2210	1564	1693	1275	69	951	1224	967	1146	1028	902
102	23877	3938	8799	6462	4464	4674	4803	18604	2895	3103	2726	1716	1869	1998	1066	797
103	3092	3544	3018	3306	2438	1744	1720	1937	1385	253	1025	1121	1007	824	1178	808
104	7591	8427	5422	4323	3534	3567	2730	2288	3187	1860	1824	1711	2482	1376	1481	1152
105	25544	10254	8172	8376	5811	4996	6641	13091	4079	4295	2942	2242	2293	3397	1885	1661
106	6556	7932	4937	3599	2374	2008	2068	1819	1963	1983	1115	1523	1880	1010	1217	1343
107	22232	11500	7911	10727	5598	6268	5897	13635	3796	5963	4009	1836	2332	1988	2040	1198
108	21728	10299	9235	9080	5639	4771	5571	15177	3147	4030	2679	2178	2164	1783	2354	1665
109	3273	3451	3200	3860	2708	2119	1765	1644	1255	142	867	1182	963	1157	1103	900
110	22578	6289	9299	8868	4519	6007	5770	13925	3106	3702	2200	2013	1928	2437	2994	1389
111	19009	7058	10302	9280	3586	5006	5362	9707	4510	4477	2243	2850	1452	2320	1353	1264
112	3672	3515	3708	3746	2336	2333	1616	1653	1523	241	1051	1283	972	844	1095	863
113	8484	8136	5182	5032	2744	2946	3097	1943	2503	1758	1726	2361	1853	1467	1692	1583
114	27776	8910	10067	9036	5054	4867	5144	9754	3976	5315	2866	1724	1974	1715	2897	1310
115	3892	3341	4911	4412	2812	3078	1439	1802	1676	577	1040	1794	1253	1259	1312	1047
116	21940	12331	10749	10490	5784	4354	4465	10287	3769	5805	3028	2304	2741	3221	1493	1902
117	6929	8215	4624	4207	2655	2309	3191	2191	2228	2735	1271	1559	2170	1330	1491	1353
118	28422	9820	9589	9120	2626	4900	5123	14155	3864	3541	3644	2286	2651	3654	1278	1652
119	7910	8373	3337	4164	2197	2364	2331	1613	2047	1128	1182	1221	1450	1229	1138	760
120	7417	8041	4219	5445	2505	2884	2190	2217	1958	1821	1286	1502	1979	1231	1536	1236
121	3965	4127	2730	3332	1548	1832	1676	1560	1417	683	871	1418	989	902	1222	754
122	22223	5434	8883	8667	3747	6438	5409	15504	3510	2429	3399	2827	1546	2039	1844	1586
123	8249	7562	6169	3539	3340	3012	2352	2004	2701	2229	1595	1917	1825	1327	1314	1179
124	26124	6001	6774	7265	4846	4586	2930	13633	2863	2004	3439	2100	1106	1515	1312	1181
125	7390	9200	3717	3643	1943	2403	2311	1472	1971	1451	1108	1636	1270	1111	1531	967
126	31112	8215	7678	7982	2489	3818	3797	12860	4443	3811	3136	2201	2182	1401	1283	1530
127	7792	7824	4097	3964	2134	2204	2243	1709	2518	1199	988	1294	1563	1317	1477	870
128	28227	4778	8232	9082	4584	4631	4594	12675	3804	3102	3644	2194	1472	2922	1540	1831
129	2855	3234	3642	3057	2141	1717	1588	1281	1242	158	962	1489	928	726	957	614
130	9005	9621	6070	5731	4322	3018	2750	1941	2738	1796	1312	1794	1926	1911	1470	1505
131	28402	5543	8710	8852	4381	5612	4867	9114	4683	4837	2703	2689	1959	1175	2243	1593
132	25568	6091	9891	7359	4379	6574	5293	12101	4359	3937	2471	1542	1415	2188	1541	1104
133	24549	6905	10823	8462	5142	4636	5186	12956	4476	3857	4035	2696	2918	2176	2633	1520
134	8013	6812	5338	4667	4659	2584	2746	1923	2058	1619	1500	1413	1439	1070	1300	1253
135	22496	9722	9426	9563	6351	6021	3881	12306	4469	3427	2566	2059	1929	2916	1953	2030
136	21461	11033	11090	9988	4044	6966	7014	10109	4537	4909	2356	2306	2230	2186	1607	1720
137	22256	10223	8936	11492	5102	4724	4667	14741	5025	3708	2377	2557	1699	4786	1899	1554
138	24247	8717	10350	8792	4306	5944	6363	19040	3575	5945	2971	2634	2544	3041	1793	1518
139	3234	2412	3524	3285	2026	1949	1228	1712	1213	689	1284	1135	857	743	897	759
140	24625	4288	4970	7696	5038	3613	4563	9524	3771	4559	2162	1681	1224	2701	1277	827
141	10193	7706	6924	5532	4352	4416	2721	2550	2694	1582	1326	2110	1650	1762	1533	1712
142	3725	4349	3783	3118	3174	2573	1946	1730	1372	225	910	1445	1280	820	1430	874
143	1957	2338	1715	2129	1243	1436	939	1125	756	77	551	607	799	910	696	666
144	7971	7981	4532	5206	2240	2701	2593	2354	1934	1994	1368	1501	1472	1312	1614	1077
145	24133	4068	7428	8378	3305	7726	6431	9234	3073	2958	3755	1863	1043	2573	1164	1460
146	5587	3415	4268	4114	2706	2695	1572	2165	1645	662	1035	1557	1157	997	1628	1041
147	7470	7724	4029	4222	2865	2138	1695	1663	2014	2278	1594	1730	1351	1656	1096	1220
148	3159	2167	3278	3688	1798	2082	1619	1823	1360	436	1063	1154	824	722	893	837
149	21936	8382	9110	9890	2700	4368	5403	12922	4379	5301	2622	1398	1712	3500	2499	2209
150	30358	7285	10330	10542	4707	5607	6670	16277	3443	4952	1926	2833	1969	3632	1804	1883
151	28337	9886	10279	11273	6047	4693	5650	13455	4235	4864	2794	1924	2205	2256	2167	1925
152	20411	3940	8639	10935	4048	7603	4809	10138	2720	3895	3528	1528	1804	2936	1708	1620
153	4739	3842	4324	4937	2825	3471	1732	2846	1848	759	1161	1595	1168	1389	1258	1232
154	3917	2964	3609	4160	3001	2331	1520	1646	1195	80	992	1128	1017	1024	1138	847
155	27732	3361	5982	6802	2908	3576	5591	11622	1760	5021	2904	1316	1041	1677	1262	1121
156	26568	3813	5562	6176	2796	3820	4641	10233	2265	2530	3028	1727	1444	1475	1390	1442
157	3027	4123	3286	3324	2390	2057	1810	1842	1246	302	1045	1549	1192	943	1437	870
158	24084	5208	12250	9710	4366	5731	3717	15720	2898	4007	2004	2494	2092	2505	2238	1629
159	22258	4884	7866	9589	3224	3701	4799	7822	3134	3552	2795	1462	1296	2164	1272	1098
160	3165	2998	3640	3980	2271	2168	1217	1685	1263	64	1061	974	969	1170	951	727
161	17969	6531	8929	8333	2760	4613	3735	9651	4300	3063	3633	2084	1909	1847	1918	1804
162	29304	9188	8185	8071	3180	6063	6938	12579	2901	4331	3242	2148	1443	1927	1810	1742
163	7822	8503	6820	4775	3797	2987	2427	2485	2527	1020	1362	1513	1744	1297	1515	1620
164	26786	6331	8219	9454	4454	5490	5059	9056	2703	4704	2961	2542	1422	3478	1703	2068
165	6937	7267	4303	4729	3365	3124	2369	2205	2848	1811	1262	1275	1645	1423	1404	1095
166	19960	9566	10768	11990	4076	3774	5971	10099	5632	7548	4357	2673	3001	4502	1440	1735
167	8179	7978	5927	4912	2241	2689	1892	2182	2557	1833	1809	1151	1795	1426	1414	1234
168	7576	8374	6110	6486	3578	4088	3260	2575	2806	1691	1355	1749	1958	1689	1888	1574
169	3875	2567	3459	4446	2579	2758	1504	1876	1670	108	968	1123	1100	1316	1180	850
170	23463	9993	8170	9272	4019	4702	5029	11820	4249	6223	2950	2361	1970	2766	1797	1551
171	22958	3927	7337	10212	3961	6615	3348	13593	2193	3556	2493	1300	1389	1364	1292	1080
172	7620	8417	4953	4302	3431	2859	2399	2165	2095	2192	1302	1393	1526	920	1220	1059
173	7311	8161	4385	4039	2636	2154	2142	2089	2704	1371	1598	1750	1461	1107	1436	859
174	5564	7719	4894	3979	2263	2110	2116	1839	2098	1948	1345	1137	1212	1111	1215	1323
175	10333	8684	6869	4809	2917	3073	3477	2464	2549	2089	1744	2157	2092	1277	1390	1696
176	6640	6689	4916	4401	3464	2395	2099	2149	2167	1777	1168	1323	1782	1266	1313	1098
177	3934	4283	4966	4980	3724	2861	1728	2373	1480	536	1045	1810	1155	1435	1359	1144
178	16884	5080	8482	7968	3545	4482	4034	11255	3678	5881	2168	3307	1113	3986	1877	1821
179	7741	7878	6821	5664	4070	2984	2772	2694	2799	1568	1296	1654	1591	1315	1673	1455
180	8800	8001	6802	4815	4001	2807	2953	2517	2725	1454	1492	1922	1862	1352	1550	1246
181	6633	9559	5241	4303	3449	3350	2779	2210	2659	2525	1107	1689	1942	1183	1778	1678
182	20905	12542	9430	9623	5007	3426	4700	11647	4419	2807	2169	1997	2140	2346	1343	1780
183	26856	5650	7730	9138	4609	4573	5152	18466	2166	2742	4251	1852	1229	2026	1174	1657
184	20523	3956	7157	9215	3398	4015	5670	12196	3761	2793	4626	2980	1575	5789	953	1488
185	3226	3999	3132	3978	2205	1974	1265	1549	1449	337	884	1232	917	1196	1027	743
186	2696	2712	3156	2849	1696	1691	1047	1467	1102	85	1041	840	987	659	1038	595
187	3661	3184	3428	3987	2455	2888	1895	1578	1339	279	1058	1570	1298	1234	1383	861
188	9378	8508	5719	3893	3021	1966	2848	2012	1967	2144	1591	1929	1313	1082	1529	1585
189	23473	10090	8093	9140	4014	5187	8282	13527	3814	6476	4707	3172	2679	2911	2532	2313
190	17732	6049	7765	10016	4265	4699	5280	11257	3311	4113	2089	2789	2048	3228	1366	1532
191	3236	2821	2993	3418	1725	2527	1305	1419	1297	584	985	1426	945	1009	903	1014
192	16968	6310	7514	8873	3220	4983	6352	10526	2777	3474	2790	2157	1696	1630	1503	1584
193	4632	4174	5511	4172	3258	3248	2204	1910	1770	237	1396	1656	1415	1534	1306	1243
194	3612	2786	3461	3682	1781	2589	1809	1726	1349	668	981	1473	1084	901	1284	763
195	7906	7789	5944	4096	3550	2884	2409	1980	1993	2316	1310	1492	1574	1061	1598	1362
196	4182	3171	4803	5137	3573	3017	1830	2487	1531	550	1017	1471	1143	827	1338	1127
197	24158	4492	8627	8685	5083	6630	3951	10740	2774	3466	2852	1425	1852	2261	1104	1703
198	26090	9512	10594	8504	3838	6486	5295	13437	4548	3321	3390	2085	2528	2416	1214	1418
199	6891	6779	4541	3512	2001	2281	2138	1494	2616	1773	1409	1374	1375	1062	1408	1044
200	3344	3417	3725	3699	2412	2286	1765	1816	1466	321	1107	1669	1218	819	1432	947
201	16527	6203	9220	10263	5094	5570	5546	12933	2239	1423	2846	1318	1935	1617	2461	1665
202	32659	8196	12079	7189	4032	4896	3662	13576	3715	4446	2105	2021	2431	2376	1937	1739
203	5408	8545	5693	4280	2873	2606	2228	2502	2763	2162	1595	1332	2135	1052	1200	1086
204	22987	7374	8646	8367	4155	5114	4272	12693	3424	2594	2430	2615	1847	2095	1983	1501
205	2953	2333	3335	4292	1789	2366	1314	1445	1338	133	1044	1126	1021	1255	874	874
206	30058	8044	10431	12994	4549	4358	7466	13072	3305	3456	4572	2252	2010	2437	1568	1493
207	20178	10645	7710	11233	4465	4849	5927	10448	5333	6106	2704	3151	2207	2960	2218	2217
208	30821	7100	10757	9737	4377	5879	6112	13209	3636	5709	2461	1813	2745	2957	1951	1840
209	3439	3049	3239	3732	1871	2549	1857	1825	1750	689	888	1615	1043	1528	1117	903
210	8608	5876	5136	4047	3249	2826	1807	1671	1789	1506	885	1093	1299	910	1620	1031
211	20896	5015	8265	7409	3676	5522	6645	10256	4009	2278	4119	2711	2226	1510	1964	1488
212	7582	9688	4677	3780	3358	2450	2317	1778	1919	1189	1145	1191	1382	1436	889	948
213	8549	6923	5142	4653	4449	2955	2313	2356	2523	1758	1225	1240	1736	999	1418	1072
214	19326	6721	8165	9267	3472	5900	6475	9798	3366	3425	1966	1606	1573	2102	2090	1250
215	21442	5360	9685	7645	4002	5068	6199	14886	3194	3500	2691	1637	1610	2635	1537	2117
216	24172	11176	8080	7778	3933	5515	5567	16237	3509	4215	3247	1706	2712	2322	1988	1451
217	16364	4276	6915	8087	4742	7047	5215	11221	3107	4149	1953	2300	1267	1945	1288	1084
218	20867	7856	8015	11729	5665	4696	5785	14588	3853	4134	2689	2097	2338	2201	2128	1609
219	25042	5883	6850	10375	5573	4929	5638	8964	2427	3952	3632	1412	1433	1965	1930	913
220	16511	5506	7222	11015	3386	4870	4613	14851	2923	2262	4702	2466	1656	3886	1641	2093
221	3480	4121	3078	3848	1635	1605	1496	1391	1382	219	1253	1688	1028	1407	1069	671
222	4106	3746	4200	4242	2274	2694	2187	1823	1816	770	1174	1979	1301	1225	1427	902
223	27227	3986	10764	9910	4900	4653	4420	14065	3232	1574	4089	1805	1522	2048	1232	1168
224	4064	2977	5475	4292	3335	2898	1600	2258	1467	89	1048	1287	1504	1428	1165	1220
225	21197	6068	8470	8991	4141	5910	5775	8696	5505	3785	3422	2413	1868	1711	1635	2144
226	7475	7912	5082	4909	4178	2871	2726	2189	2762	2244	1539	1729	2027	1626	1297	1300
227	21682	8887	7598	9309	4535	6084	6091	14601	4558	4143	2958	3109	2926	5682	1432	3534
228	26668	11282	12894	9088	4522	4642	4786	14182	4463	4283	2523	2048	3087	3250	1795	1318
229	28762	9206	9639	9300	5461	5069	3169	11975	3158	2706	2387	2986	1673	3559	2115	1939
230	3715	2341	4018	2907	3149	2573	1546	1700	1190	84	788	1194	1256	807	1231	854
231	25277	8829	6384	7765	5232	6237	4779	14403	3086	3414	2602	2033	2890	4116	1835	2029
232	3891	3285	4429	3307	2530	2101	1966	1987	1624	528	1239	1826	1197	1000	1208	1011
233	29928	6961	9350	10198	4524	4238	5876	15054	2886	3247	3517	2390	1782	2426	1350	1847
234	21124	4444	9534	8885	4545	4267	6357	12215	3025	3951	2685	1684	1384	2431	1961	1357
235	7073	8176	4835	4291	2380	2156	1985	2058	2600	1943	1429	1151	1392	983	1247	1221
236	3524	3024	3730	2884	1579	2098	1267	1678	1307	134	988	895	1118	737	909	913
237	4234	3413	4753	3565	1952	2449	1685	1747	1503	760	1174	1651	1106	958	1382	1004
238	27003	5160	9372	10554	4203	5196	2921	15748	2478	3231	2240	1632	1480	1640	1291	1182
239	3289	2788	5240	3593	3731	2486	1259	2180	1214	97	954	1074	1271	789	1174	1053
240	26431	6924	10232	9172	3382	5294	4991	12076	3190	4805	3349	1346	2789	2835	1352	1600
241	25884	4687	7954	10352	3246	5695	4695	10981	3053	2216	2881	2257	2812	2262	1388	1548
242	15199	6337	6495	10228	2539	5506	5701	13199	2224	1994	5672	2328	2324	1861	1634	1228
243	17443	5430	8929	9260	4931	3914	4629	12336	3612	2017	3832	2165	2133	1804	1775	1108
244	34894	10677	8786	7619	5231	7654	5430	12443	4360	4126	2400	2594	2489	2630	1564	1905
245	24267	6882	8856	9203	3711	4484	3782	14321	2378	3703	3564	1695	1693	2633	1589	1010
246	3092	2350	5677	4070	3674	2586	1064	2400	1193	395	926	1002	1131	746	1242	1126
247	22318	9531	9103	8965	4768	4699	6872	13274	4342	5939	3452	2588	2685	1916	1766	1929
248	25240	9784	12516	11307	4635	8520	5636	13496	4213	5775	3937	3224	2614	2322	2644	1511
249	21420	5775	9979	10259	4728	5249	4893	13757	4018	4170	4624	1996	1926	2422	2233	1431
250	26190	9071	13089	9116	4924	6526	6386	10687	3713	5528	2371	2107	1569	1857	1819	1645
251	19137	4265	8344	10098	4307	5144	4222	12608	2001	1823	3985	2627	1642	2681	2223	1857
252	3782	3583	4368	4193	2775	2596	1673	1955	1414	98	1035	1134	1229	1284	1241	1024
253	7354	7682	4531	4011	2967	2885	1906	2277	2937	1816	1131	1409	1777	1093	1451	1158
254	22348	5017	7363	8301	3906	6093	5982	11744	4478	2876	2284	1930	1287	1913	1259	1606
255	23400	5474	6622	8479	3415	6636	4480	10124	2917	4754	2731	2353	1417	1607	1265	1187
256	2608	3997	3601	3284	2207	2126	1444	1667	1333	277	1103	1195	880	850	1177	742
257	20909	8585	8913	9728	4209	3196	4096	9072	4552	4882	3616	1479	2766	2691	1528	1950
258	3532	3700	3328	4230	2207	2614	1306	1910	1326	416	1035	1369	1091	1273	1339	934
259	10269	7348	4729	4001	3472	3106	2349	2031	2162	1306	1140	1343	1544	1009	1438	1182
260	21175	9344	8860	8372	5058	5737	6266	16921	5178	6092	3258	2208	3631	3278	2312	2305
261	8080	7905	5451	5178	2394	2425	2203	2355	2672	2523	1909	2087	1839	1229	1422	1318
262	24461	11364	9900	10760	5572	3917	4935	14005	4325	5362	3480	2385	1872	2650	2477	1388
263	22800	11104	8265	9819	5177	4524	3980	13350	4543	4175	3324	2800	2582	2416	1926	1891
264	10916	6835	4351	3907	1939	1880	2141	1729	2211	1883	1262	1342	1179	955	1245	1072
265	18665	4630	8961	9325	3182	4312	3723	8496	3248	3969	3649	1865	1210	2244	1273	1042
266	3754	3430	3865	3973	1978	2291	2190	1841	1725	595	980	1676	1173	910	1280	977
267	5282	2777	4318	4947	2448	2778	1579	2595	1373	444	1186	1508	1216	1178	1224	1071
268	2900	3315	3084	3791	3536	2061	1320	1531	1319	288	963	1112	993	834	1474	870
269	25606	5740	7240	8432	2878	7134	3092	12914	2155	3286	2440	2076	1345	1823	2163	1651
270	31282	8669	7259	8533	4573	5203	6397	18666	3592	5014	3103	2061	2145	2703	1214	1503
271	25536	10528	8734	7028	2529	4063	3991	9554	3082	4603	4926	2782	2432	1894	1932	903
272	6362	7474	7067	5153	3209	2768	2069	2213	1979	1302	1247	1577	1795	1437	1437	1080
273	7470	7453	6001	4605	3410	2546	2467	2495	1955	1794	1260	1677	2105	997	1262	1399
274	19580	3743	8164	6103	3244	4592	4385	16825	2710	2207	3474	730	1064	1613	1503	687
275	2573	3016	2900	2693	1793	1775	1341	1587	1107	109	807	1003	996	741	963	742
276	9082	7570	6879	5702	3520	3090	2879	2606	2398	1862	1376	1836	1644	1139	1567	1235
277	7830	7336	5417	3253	2906	2333	1745	2013	1654	1545	1139	1279	1185	962	1145	899
278	14861	3747	4643	6550	3826	5611	3962	10121	3686	3065	3352	1958	1099	2240	2964	2884
279	4251	4045	3923	3767	2891	2563	1544	2244	1519	226	1008	1258	1297	1531	1434	1151
280	6179	8079	3795	3858	1875	2412	2132	1487	2515	2128	1342	1200	1341	881	1262	836
281	27851	7837	10437	6831	4094	4170	5797	11256	4343	5406	3306	1938	1543	2419	1202	1276
282	7694	9316	5990	4208	2988	3131	2702	2150	2608	1432	1531	1670	1913	1453	1545	1135
283	25494	13350	12392	9196	6352	6211	7042	11802	3197	4986	2949	2410	2913	3405	2045	2434
284	3256	2780	4145	4645	2341	2364	1264	1871	1369	448	899	1345	890	1243	1021	857
285	30255	9754	10174	8661	4900	5582	5138	12258	3156	5935	2681	2365	2367	2374	2289	1596
286	7882	7590	4452	5277	2309	2833	1674	1926	1353	1487	1107	1227	1132	1262	981	770
287	26552	5011	7677	10481	3774	3219	4839	17611	3052	1877	2151	1492	1329	1023	1770	950
288	18625	6941	6897	8304	2434	5187	5294	19148	4374	2857	5229	2478	1711	3502	1565	1948
289	7943	8076	5853	5080	3425	3054	2680	2305	2682	1838	1477	2123	2394	1678	1484	1491
290	2306	2022	2631	2966	1902	1823	1113	1330	1168	517	783	1096	834	822	1041	784
291	24159	8506	7847	8547	3730	5083	6040	15733	3741	4367	4269	2149	2417	1863	2247	1800
292	7445	6622	4291	4195	2911	2764	2010	2618	2249	2009	1529	1193	1528	1042	1230	857
293	7479	9433	4472	4024	2683	2450	1713	2131	2210	1525	1380	1214	1232	1116	1251	1003
294	17452	5012	8696	8131	3834	5162	5568	11233	3175	4904	2546	1440	1230	4031	1639	922
295	8121	6770	4382	3548	2037	2581	2127	2085	1823	2044	1619	1377	1377	880	1609	1199
296	4459	3322	4939	4478	2873	3012	1462	2207	1545	705	1080	1416	1159	1367	1250	949
297	7257	8622	5914	4037	2993	3116	2848	2243	2441	2456	1602	1714	2190	1377	1373	1236
298	20999	5225	9367	8526	4971	5023	5286	12143	3106	2382	2642	3476	2108	1935	1574	2149
299	3080	3359	3707	3312	1938	1974	1527	1350	1287	74	1151	1341	1106	875	1133	1072
300	6976	6984	4524	4481	4402	3607	2140	1895	1586	1077	1117	1145	1705	1607	1346	1146
301	29133	10317	11258	8529	4063	5852	5436	18619	3647	3716	3198	3043	2249	1923	2019	1372
302	7880	9625	6132	6562	2771	3468	3110	2685	2565	2465	1713	2194	2534	1821	1617	1336
303	34810	8421	9197	10249	5193	5397	4538	14169	5240	5243	2397	2444	1645	2281	2132	2248
304	4544	4070	5016	4117	3153	2660	2122	1861	1676	228	1188	1623	1294	1064	1232	940
305	18206	6308	7319	7507	3841	4468	3059	10169	2332	5372	2366	2160	1418	2013	1691	1509
306	18944	3316	7064	8453	5695	3318	3941	11335	2174	1699	3274	2901	1475	3166	1898	1171
307	24575	6748	9583	7195	3477	3867	3160	12996	4200	5087	3419	1698	1940	3450	1177	1294
308	30396	7396	7608	10326	5318	5535	7398	12354	4381	3860	2678	1679	1557	2983	1826	905
309	18519	4162	7145	8512	3554	4307	6691	8982	2187	2994	2675	2629	1066	2607	1599	2409
310	8968	8447	6827	5257	4032	3333	2978	2941	2142	1207	1689	1997	2319	1315	1539	1361
311	21395	8715	8240	8834	3853	3796	3644	13912	5676	6133	2721	2358	2151	3700	1659	1492
312	31852	8963	5421	9641	3728	4107	3064	13001	4979	5094	2842	1687	2338	2983	1503	1917
313	24131	11368	8526	8269	3308	7270	5628	14741	3904	3897	2956	1797	2410	2419	1653	1080
314	23602	8383	8709	9853	4196	3769	6448	15888	3746	3807	3144	2280	2164	1858	2218	1826
315	25019	8592	7042	8946	3484	4079	4605	12153	4915	4492	3422	3707	2237	3841	2128	2436
316	8162	7032	4030	4527	2447	2621	2052	2191	2456	1489	1789	1258	1508	1454	1149	1305
317	16864	5164	7366	8693	3802	4181	5528	10858	5658	2001	5157	3291	1272	4664	1465	1406
318	21949	3928	8479	7951	4507	3857	6302	11201	3020	2766	3773	1689	1458	3681	1441	1159
319	18829	8160	9115	7429	3052	4398	4937	14803	3932	4183	3532	2199	2192	2000	1612	1930
320	27371	10051	8280	10611	3755	5889	5690	11931	5260	4908	3528	1823	2294	2455	2751	1606
321	29622	12866	7497	8150	4134	3829	4494	9841	4661	4091	2909	2384	2098	2675	840	1712
322	7938	7671	4960	4304	2526	2460	2593	2021	2239	1684	1445	1614	1281	1314	1138	1155
323	7893	6250	4057	3361	1986	2423	2249	1870	1846	2531	988	1190	1128	908	1667	745
324	7834	7468	5853	4431	3042	2511	2109	2028	2376	1636	1662	1624	1398	1067	1504	1045
325	8421	8348	5494	4875	4206	2607	2062	2116	3019	2916	1215	1744	2254	937	1241	1582
326	14796	3714	5438	10256	3623	4977	3085	19953	3984	2356	3368	2405	964	2592	1111	646
327	4216	2639	3847	4229	2566	2511	1760	1962	1616	446	1002	1607	1189	969	1389	1200
328	3109	4058	4471	4272	3134	2613	1300	1590	1337	311	1049	1495	1145	1225	1202	836
329	22930	9176	7371	8317	4167	6678	4316	18135	3336	3857	1957	1799	1488	2619	2242	1740
330	8223	6689	5246	3453	2995	2608	2360	2240	2047	1926	1424	1424	1875	928	1182	1276
331	21892	3539	8953	7520	3098	4108	5557	13776	2910	2250	2500	1831	1940	2442	1674	1264
332	6721	7576	4533	3449	2809	2200	2570	1697	2019	1807	1115	1211	1301	889	1222	1008
333	5244	4929	6347	5488	3106	2937	1964	2279	1839	578	1438	2563	1187	1559	1429	1339
334	4207	3874	5801	4317	3027	2842	1305	2060	1601	475	1012	1399	1152	1028	1198	1062
335	3627	2554	2984	4473	1819	2449	1343	1406	1369	653	1049	1126	902	1283	968	807
336	14581	5902	8713	7901	5771	3706	4748	13807	3238	4436	2705	2972	1540	2618	2246	1114
337	4696	4659	5132	3753	2566	2828	1957	1777	1572	194	1378	1831	1370	1496	1164	859
338	4929	2741	3767	4542	3163	3243	1261	2410	1494	386	1071	1270	1261	1279	1361	994
339	24284	11481	9502	8731	4330	4967	4742	15621	4887	5029	3325	2249	2101	2463	1742	1280
340	4328	4358	5251	4626	4153	3143	1809	2294	1607	298	1010	1367	1266	1456	1419	1273
341	8232	8029	4187	4639	3044	2718	2180	2267	2205	1815	1346	1458	1437	1417	1249	1383
342	22189	4978	8156	8390	3979	4896	6498	14169	2876	3837	3301	2607	1267	2920	1464	1627
343	20235	5752	7956	9037	5369	7761	6775	13049	2799	2088	1803	3373	2219	2781	2383	2356
344	28747	12299	11675	9335	4992	5209	9001	11212	4909	4189	3431	2139	2727	2365	1766	2389
345	23074	9282	7180	8919	5195	6120	7359	15348	3456	2887	4183	2400	2767	2357	2321	2048
346	7177	7172	5026	5041	3167	2954	2688	2035	3138	2221	1476	1610	1697	1623	1465	1288
347	2964	3042	3448	3939	1522	2284	1506	2098	1461	711	1274	1760	1044	1254	1180	920
348	28492	8448	10911	11610	4228	7628	5607	14867	4500	4173	2508	2821	2361	2334	1845	1350
349	24850	9118	8257	8237	3173	5019	4045	10641	4681	4892	2758	2422	1978	1584	2115	1660
350	8406	7061	5117	4021	2526	2343	2885	2079	2442	2309	1755	1564	1384	1510	1063	980
351	23444	3841	7762	9761	3427	3971	4867	17665	2611	2498	4142	2374	2805	1648	1838	1997
352	3545	2928	4072	3754	1940	2032	1223	1618	1452	533	1105	1471	928	1348	1026	744
353	26779	10471	12282	10379	5130	4970	5408	13000	3822	5259	2603	2644	3349	2139	2024	2065
354	31173	11607	8908	11565	7782	4745	5869	12918	5424	5600	3198	2706	2092	2603	1407	2341
355	4424	4718	5363	4707	3786	3303	1563	2117	1782	243	1319	1918	1441	1383	1246	1240
356	27380	8035	8952	8218	3717	4372	4772	14980	3186	4514	2218	2024	1897	2635	1671	2010
357	29200	5399	7551	10909	4204	3635	4994	12125	3179	2714	2846	1498	2200	2659	1531	939
358	17854	4436	7650	6823	3355	3331	5615	11692	3870	3082	3132	2732	2128	1877	1881	924
359	19516	4366	7906	8016	4894	5482	4593	16382	2249	2080	1756	1789	1835	1358	1972	1329
360	19292	8845	9823	8847	3840	4272	4731	14733	5613	6135	5884	2382	1966	3966	2494	1683
361	23187	6943	11226	10007	4866	4320	5479	11492	5235	3122	2868	2424	1689	2265	1977	1257
362	2737	3673	4326	4190	2597	2896	1101	1937	1327	98	911	1253	1086	1411	948	961
363	24834	8886	8781	9762	2530	4972	6196	11986	3205	6335	3916	2224	1846	3386	1748	1320
364	18951	4066	7605	8438	4288	3919	5924	16021	2685	3419	2460	2369	1399	2313	1726	1468
365	17811	3984	6408	6639	3837	6401	5374	12498	3221	2093	2277	2262	1574	1951	2171	1197
366	7747	5267	4803	4925	3073	2835	2128	1735	1949	1490	1611	1286	1498	1613	1320	1044
367	27514	5767	6794	8491	4060	5180	4070	13261	3201	2385	2258	1107	1110	2294	1945	1204
368	2030	2460	3493	2895	1469	1594	1105	1635	1046	292	820	1046	942	752	1094	790
369	7085	7449	3922	4482	3588	2482	2900	2349	3365	2221	1283	1575	1644	1171	1763	1323
370	3024	2705	3110	3514	1808	1533	1304	1826	1202	75	835	823	1094	759	1259	791
371	3427	2543	4381	3464	2366	1508	1499	1608	1206	59	913	940	914	823	840	789
372	29589	9164	10403	7960	3508	4998	4506	18460	3543	5049	4754	2299	2621	2442	1849	1157
373	4683	3606	3859	3485	2563	2594	1929	1545	1502	494	1051	1571	1239	1063	1289	1229
374	22470	7217	10059	7533	4125	5452	4210	8411	3889	2403	2454	3083	2632	2370	1136	1334
375	8810	5982	5641	4785	4622	3036	1896	1854	2459	2257	1132	1609	2050	1404	1460	1638
376	21584	4740	7735	11559	2567	4895	5094	11584	2892	3665	2930	1693	1218	2946	1688	787
377	33351	8277	6408	9089	3668	5137	4941	12739	4355	3962	2522	2079	1626	1757	2354	1803
378	6155	5889	3202	4060	2036	2484	1998	1724	1895	1928	1050	1071	1548	1546	1444	1017
379	22034	8072	9786	8408	4411	3806	5166	13020	6225	5496	3280	2269	2833	4616	2661	1805
380	7534	7234	5110	4055	2959	2282	3013	2002	2194	1448	1560	1384	1863	1177	1497	1193
381	8979	7548	5965	6345	4103	3000	2514	1874	2474	1407	1370	1574	1869	1392	1489	1395
382	22168	5032	8632	9386	4005	5097	3261	13599	3471	3275	2893	1511	1788	3462	1386	1399
383	25962	7324	9422	8504	5254	4341	4831	15152	4721	6145	2955	1424	2155	4422	1688	1083
384	3223	2974	3658	3473	1856	2002	1129	1748	1381	60	881	1133	878	1108	795	900
385	17027	5351	7923	7839	4732	6456	4880	11144	4185	3747	3891	1634	1720	1920	1512	1673
386	9528	7021	5193	3713	3100	3082	2244	2264	1890	1684	1480	1595	1463	1098	1235	1158
387	16854	4071	6575	9578	3432	3318	5306	14389	2020	3173	4196	2188	2307	1610	1232	1512
388	20827	8684	9482	7129	2949	5943	4315	12814	3909	4242	2631	1798	1901	1985	1918	2175
389	6163	7762	4601	3825	2329	2388	1772	1687	2396	2101	1729	1317	1557	954	1445	1187
390	25866	3478	7343	8039	5324	5824	4133	11565	3107	3532	2554	1963	1658	1774	1237	1004
391	7839	6725	5108	5802	3730	3084	1962	2229	2645	1653	1333	1317	1479	1565	1453	1271
392	6668	9371	4682	3378	3027	2306	2219	1465	2135	1704	1324	1303	1715	926	1569	995
393	21614	4773	7824	10808	4715	5274	4720	10440	3671	4546	3459	1612	1638	3219	1471	1366
394	22738	5126	9611	6658	3418	3646	4327	11231	2239	2457	2155	1464	1662	1569	987	826
395	4126	3274	4371	4908	3685	2941	1869	1935	1913	583	1116	1431	1309	1493	1366	1007
396	7164	7867	3737	4151	2204	2621	2495	1824	1891	1889	1142	1336	1548	1218	1421	1160
397	17874	5607	7890	9281	3938	4084	4085	12162	4841	4019	3074	3470	1559	2415	1192	1098
398	4808	2382	3545	3054	2678	1785	1234	1330	956	473	1023	1379	814	699	838	787
399	4830	3898	4768	5461	2784	3167	1976	2052	1800	603	1337	1496	1347	1322	1470	1283
400	17573	6976	9748	9380	5912	5020	4554	10104	2620	4705	3015	2294	1865	2300	2113	1338
401	3558	3205	4059	3172	2745	2258	1569	1499	1498	322	830	1188	997	905	1255	724
402	20173	5323	9241	9134	4644	3525	3100	11654	3386	2515	2682	3273	2106	1664	1707	970
403	25447	8107	9637	8179	3395	4515	5196	11037	4051	7196	2670	2168	1702	2388	1832	1389
404	4611	3933	5110	4062	3100	3275	1660	1932	1928	611	1232	1738	1298	1036	1416	1027
405	6029	7066	4009	3862	2325	2432	2399	2006	2298	1537	1308	1263	1569	1003	1385	1311
406	3683	3115	4242	5308	2769	2916	1560	1593	1340	108	1294	1305	1309	1380	1235	1053
407	6912	8458	4373	5914	2688	2973	2215	2261	2457	1375	1581	1782	1600	1480	1314	1195
408	4398	4121	4525	5239	3955	3188	2344	2213	1597	242	975	1506	1237	1529	1231	1077
409	24516	9890	8906	8759	3674	5673	4243	17960	4994	5708	4662	2080	1827	4057	1949	2583
410	17687	5664	6934	7703	3489	4378	2701	16660	1787	1010	2959	1391	1282	1474	985	771
411	2822	3134	4210	2875	2321	2030	1169	1552	1215	81	1051	883	905	760	955	835
412	20872	5846	9392	9741	5612	5684	4967	11561	2775	2890	2268	3020	2164	1705	1573	2029
413	7165	8676	5102	4086	2630	2857	2652	2063	2342	2069	1392	1187	1611	941	1284	1101
414	2653	2717	2701	2992	2319	2255	1029	1519	1226	61	765	992	987	1311	927	847
415	3443	3170	4493	3985	2701	2128	1452	1599	1423	751	955	1340	979	931	1051	773
416	4387	3515	4759	3442	2238	2554	1447	2192	1585	560	968	1584	1278	1016	1283	1171
417	27603	6052	9214	7784	3241	3764	5434	9818	3047	3673	2979	2855	2191	2731	1428	1562
418	4975	2593	4891	4396	3495	2285	1793	2223	1560	563	1040	1545	986	898	1267	868
419	30481	9029	7161	10094	4368	7053	4749	17508	2123	3464	1688	1929	1934	2194	1686	1385
420	6727	6824	4533	5272	3713	4043	1835	1825	1785	1691	1506	1195	1711	1307	1488	968
421	10329	7057	7445	5780	3930	3070	2227	2628	2217	1791	1224	1296	1520	1215	1269	1482
422	22345	5537	9812	8682	3887	5440	4092	13870	2344	4610	3995	2016	2051	2906	2240	1883
423	7784	6602	5988	5083	3215	3100	2646	2224	2326	2019	1810	1846	1635	1595	1176	959
424	7148	8604	6051	4764	4445	3333	2579	2028	2131	1653	1265	1410	1694	1045	1387	1709
425	11540	6255	4893	3389	3437	3037	1974	1693	2331	833	845	1577	1609	1040	1384	1078
426	6969	8607	4417	4245	3742	2904	1816	1903	1786	1237	986	1022	1612	1263	1156	1107
427	2582	2328	5768	3651	3338	2654	1215	1707	1098	142	907	1048	1063	841	905	953
428	5184	2810	4800	4350	4199	2962	1863	2008	1599	391	1237	1718	1223	982	1242	985
429	23756	3148	8063	6886	3531	5814	2996	14438	2182	1728	2098	1677	1821	1057	1393	1021
430	3722	2074	2830	4305	2280	2228	1235	1549	1105	529	927	1347	1081	1163	1047	851
431	22198	5836	7080	10063	3768	5747	4459	13225	1766	4037	1294	2901	1739	1651	1685	858
432	10353	5619	4783	4550	3585	2940	1763	2164	1717	1300	906	1056	1447	866	1188	1109
433	18843	11586	8873	10715	4834	5379	5608	15975	2908	3874	3917	2451	3125	4157	1926	1603
434	21094	3307	9682	6835	3809	4286	3999	13831	3349	3447	1898	1851	1775	1385	1112	888
435	4614	3068	5182	4442	3381	2911	1770	1816	1425	53	988	1358	1227	1068	1352	821
436	10205	7674	6485	5672	3534	3595	2578	2352	2818	2349	1808	1977	1605	1532	1839	1505
437	3026	3047	3398	2355	1346	1569	1508	1179	1317	212	1057	1688	994	797	1108	700
438	8702	6177	4753	5462	2720	2807	2276	2122	2818	2033	1645	1607	1773	1645	1363	1126
439	4419	2459	4084	5210	3216	2895	1692	1416	1601	600	1027	1598	1057	1198	1204	832
440	22730	11129	9134	7993	4296	5066	5350	11423	3806	4029	3480	1973	3321	916	1284	1803
441	4148	2803	4450	3272	2709	2622	1670	1672	1354	204	1055	1800	1301	941	1121	830
442	26162	5395	11636	7271	3970	5938	6200	16832	4060	2798	2980	2537	1663	2430	1526	1423
443	24370	9126	7504	6447	4433	4566	3766	12940	3757	3939	3421	1607	2286	4019	1841	1662
444	20681	3589	10203	9770	5200	5996	5304	11334	3111	2620	3342	2633	1391	1505	1952	1531
445	5791	6078	5760	5209	3388	3076	2568	2945	1972	1623	1440	1203	2044	1211	1290	1393
446	19026	3734	7580	8788	4641	5890	6139	13721	2733	3471	3169	2548	1299	1874	1900	1844
447	8735	8242	5583	5536	3562	3275	2152	2178	2547	1752	1406	2103	1611	1631	1778	1713
448	9045	5781	3348	4158	2526	2480	2036	2180	1989	1605	1228	1269	1570	1091	1422	953
449	3401	3555	3935	3154	1839	2412	1934	2012	1253	242	1041	1226	1001	850	1196	925
450	4185	3993	4285	4573	2212	2207	2057	1890	1665	618	1374	2063	1249	1482	1318	1058
451	16057	3688	7584	7316	3970	4430	3280	11167	3822	3596	3725	1313	1221	3397	1271	959
452	4278	2686	3424	4053	3068	2523	1655	1414	1555	521	898	1639	1190	1366	1220	986
453	16405	2468	5575	8399	4407	3735	3313	14624	3318	2871	2258	1563	1648	2409	906	1947
454	24662	8638	10221	8972	5956	5585	7083	10634	3009	4935	2060	2898	1497	2185	3156	1794
455	5985	8111	4823	4761	4003	3360	1897	2228	2228	1927	1388	1423	1723	1415	1278	842
456	3501	3145	4251	3534	2619	2616	1268	2143	1500	92	928	1250	1025	1230	1040	807
457	3365	3584	4090	3617	3378	2890	1878	1390	1283	185	902	1041	1213	1197	1217	966
458	5178	5905	4865	4367	2737	2875	1925	1957	1890	1514	1072	1019	1772	695	995	1000
459	6908	6987	5227	3173	1807	2196	2017	1729	1990	1789	1528	1213	1592	864	1593	1077
460	22774	10344	9835	9368	4354	4645	6285	12803	3139	4197	3127	1836	2806	2034	1587	1219
461	4305	4127	4297	3419	2431	2595	1488	2061	1539	502	1059	1695	1235	852	1147	950
462	29654	9625	9909	7371	5308	4124	4375	14967	3701	5979	2482	1798	1647	1302	1367	786
463	6432	9843	6427	4742	4909	3488	2694	2662	2535	1335	1509	1488	2170	1545	1583	1421
464	27437	8086	9863	9632	4883	4593	7958	10157	4861	5015	3835	2766	2104	4002	1363	971
465	33106	10134	8361	9059	4650	6419	6738	10583	3512	4840	3738	3118	2734	2871	2049	1919
466	18837	5824	10829	6985	4191	4407	5195	12557	4106	4086	2310	2111	2160	1321	1495	1434
467	5093	7719	3825	4542	2818	2634	2782	2096	2912	979	1343	1503	1416	1252	1216	1217
468	4420	3387	4602	4288	2736	2694	1878	1935	1606	576	1387	1670	1201	941	1229	1203
469	15905	3986	9077	8734	4281	7087	5418	17365	3470	2243	3242	1651	1507	2377	3683	1562
470	8857	5890	4102	3720	1847	1886	2256	1263	1699	1580	932	988	1210	790	1020	861
471	7349	6807	4637	4396	4501	3631	2832	2038	2913	1526	1765	1357	2125	1376	1408	1272
472	4397	2308	3831	4480	3336	3581	1612	2292	1367	450	954	1378	1227	859	1294	1314
473	4543	3555	6073	4969	4004	3460	2245	2503	2078	534	1164	1566	1435	1498	1436	1365
474	31105	9958	6590	9099	4670	5939	4318	18348	2229	3135	3434	1437	1753	1584	2259	974
475	23317	9496	9172	7833	3135	5081	3554	12550	5558	3426	2735	2438	1907	3200	1395	1352
476	3446	2965	3928	3759	3212	2459	1154	2492	1275	70	875	1108	1082	801	1198	880
477	26676	8444	8891	10742	4532	4623	4002	15148	4191	5991	3704	2157	1900	1926	2032	1266
478	18665	4614	6968	9281	4614	5069	3814	13693	2795	2610	2185	2304	1361	2612	2031	1687
479	8337	7706	5208	5179	3944	2705	1947	1744	2348	2200	1856	1571	2044	1348	1660	1401
480	3951	2350	3743	3142	1699	1917	1052	2165	1192	82	1028	1004	1014	756	1080	807
481	23302	8823	7043	8028	3718	3354	6321	13165	3622	4590	3457	2370	2354	2631	1970	1093
482	8115	8881	6219	4863	4165	3667	2047	2520	2474	1529	1722	1601	1503	1265	1160	1091
483	3145	3200	4968	2988	2529	2405	1724	2021	1252	81	861	1372	1167	835	1058	1278
484	24068	9180	11117	8976	6497	4567	5893	9819	4356	6999	4887	2701	2375	4036	2008	1924
485	3958	3497	3845	2857	1575	1944	1529	1471	1140	414	1061	1604	815	940	940	965
486	3760	2676	4431	4434	2283	2927	1843	1749	1298	493	1107	1783	1312	1251	1161	1201
487	4178	2814	3699	3600	1628	1463	1508	1275	1163	613	1166	1346	802	947	817	862
488	6575	5448	4569	5388	2974	2847	2823	1923	2403	1142	1371	1319	1765	1250	1401	1652
489	8162	8763	4485	4048	1829	2548	3084	2190	2610	1722	1587	1618	1510	1466	1167	1475
490	6757	8513	5328	5189	4175	3068	2507	2026	3210	1740	1791	1318	1737	1746	1709	1874
491	3227	3343	2670	3501	1924	2863	2191	1717	1374	306	913	1392	1219	1242	1328	780
492	10479	7721	4971	4082	2983	2748	1785	1991	2111	739	1246	1711	1425	1221	1262	1102
493	16487	5426	8982	9082	4583	5355	5755	9639	3924	4980	3910	1869	1895	1637	2326	2018
494	22199	8747	6669	8564	3351	3858	6422	13825	4227	4045	2120	2366	2748	2434	1777	1781
495	17425	5735	9236	10908	4331	4643	5559	10556	3260	2850	2545	2884	1308	1979	1796	1698
496	2653	3176	4589	2568	2481	1739	1195	1378	1231	274	857	1076	927	845	1018	530
497	8280	10350	6446	6358	4445	3547	3469	2680	2227	2011	2039	2157	2345	1580	2045	1665
498	24284	7628	10778	12809	5529	8433	7445	12449	3019	2251	3334	2631	2081	2405	2290	1459
499	27934	7710	7989	7953	3131	3410	4281	14738	4554	4159	4065	1955	1927	2716	2152	1887
500	9253	7612	6414	5368	3040	3154	2333	2254	2236	2492	1466	1800	1603	1567	1355	1547
501	19401	8913	9326	7916	4805	5166	5934	17319	3654	2946	4163	1822	2352	4148	2208	1621

## Sheet: Var. importance therm. springs
Run	TPI	Heat flow	Volc. Dens.	Normal stress	Strike-slip stress	Thrust stress	Crust thick.	Undergr. Water	Amb. Temp.	Fault dens.	Permeability	Sedim. Thick.	Rainfall	Porosity	Karst dens.	Ice thick.
1	66379	33512	37042	29555	18329	15473	12942	18273	16113	12048	10986	11503	10177	8013	8571	9020
2	49808	39011	45861	41316	30472	29968	23036	21348	17564	17975	14704	16779	14774	13907	8948	7977
3	93546	61844	51981	46375	31074	38087	20403	36580	23612	19757	17359	15802	17020	14113	11999	14085
4	41212	22587	36905	30541	24360	34225	14590	15541	10092	13419	10536	10235	11077	8885	6687	1249
5	40732	28686	22371	26854	14574	19373	12465	14131	12240	10406	7827	7809	9227	8700	7305	3090
6	109132	75564	61696	57418	30970	24347	51706	29522	22923	20320	21318	14122	14981	15575	13221	18996
7	85035	69857	45781	45832	35791	30406	36642	30209	25651	17430	14522	13742	13248	12092	12456	17835
8	89772	36851	68379	36166	28018	39644	19871	19892	15564	15492	15885	17194	13115	12230	12629	7943
9	55415	74433	60380	36903	29484	30784	40343	29912	12521	9912	14806	10351	12107	9744	10196	16297
10	82946	42596	43344	30862	20463	16764	16415	25224	20144	17124	15325	13223	12870	10643	11320	11419
11	72574	92778	78639	57295	42434	28528	53362	34507	23702	21913	18990	16251	18935	17835	16636	17237
12	87968	51061	54076	40895	35065	32452	24523	30436	22755	13260	14830	14948	15059	13753	12330	10519
13	22126	55306	35145	42877	37307	24203	40980	15821	13579	12518	13544	10509	7619	12907	12568	6185
14	76688	30252	45709	29157	19841	19816	23961	21204	15401	15784	10824	17644	10014	9842	10777	10320
15	69586	50495	45478	42994	28334	36950	22039	26004	15074	16835	16253	16041	17518	15765	11414	5978
16	41024	32681	43422	38049	28499	33541	23385	14907	13109	11796	9923	7882	11043	10851	9826	4272
17	93075	71312	61978	57640	32950	28565	50902	39056	28416	16364	18023	18153	14572	13272	13429	19021
18	66476	76705	36055	39296	26325	22045	52922	23637	15789	12352	15181	10906	10945	7715	7192	8610
19	80027	105586	74823	65341	45908	40280	53010	35253	25785	27816	20401	20139	18993	15011	18809	9191
20	64437	79081	52911	33401	35419	28646	26607	19047	13651	10699	12770	11616	11311	9855	11466	9295
21	71666	36516	28762	27683	16431	17185	12102	25756	15779	10274	12464	14232	10311	9557	7516	11023
22	56072	29709	31915	29102	27428	18508	22703	20384	13772	12795	13991	13725	9585	11656	7365	10771
23	66742	67106	40114	40777	26640	20104	35432	30362	21294	15137	13643	16087	10828	11164	8638	12227
24	75930	71689	40193	30302	27771	15726	36523	34651	17889	11395	12106	17529	10141	11520	9949	9420
25	26630	51643	35955	40453	29881	22739	30121	18559	13911	13789	15614	10462	10906	11861	8501	10572
26	86834	57259	61526	42206	37162	34314	29410	27190	28319	19728	21391	19696	18276	16781	13467	18133
27	82575	43632	45945	39051	22292	28006	18428	27254	22259	15362	16207	20098	13527	13706	11610	10047
28	47961	38361	38800	31431	25666	17404	21592	22440	16648	9921	11536	12759	12315	10695	10963	5853
29	39482	60863	39659	41284	32045	26572	44896	24848	16850	15083	14013	13894	13757	9185	12865	6864
30	56829	43736	42903	27496	22509	37418	14020	18693	14989	9151	7615	14018	9634	9421	8397	6964
31	38152	23200	39934	30991	22761	17110	22438	19984	13651	12892	10087	15861	9619	9121	8804	1845
32	76600	61666	39346	39648	25915	26732	36397	31249	16866	17984	17072	15035	11458	15216	7801	12973
33	88633	39060	49132	36473	27491	30003	19624	24662	24136	22443	17892	21265	12968	9345	10768	5907
34	94367	70074	46417	57055	34683	26003	41904	35981	26380	18035	17161	15924	20836	11525	14150	18947
35	79636	49178	46275	40694	29377	38954	18800	24099	17103	14616	11436	12302	15830	10393	11417	8057
36	89661	73217	52185	55755	35938	43438	50115	30698	29493	20854	16872	15354	15392	10549	14739	14569
37	98429	78036	40496	38646	26340	18373	30899	32112	23241	17457	19722	18034	17081	13902	10795	18025
38	71480	27012	41254	30180	24082	33478	14861	16215	13110	12391	10595	9329	11385	8100	7052	3655
39	66610	78893	41107	35764	24125	20147	28931	18477	22008	17209	11301	15325	13587	15227	9076	19116
40	64225	69407	71462	59906	39695	32087	39998	24005	19061	21670	18913	10787	18374	12946	11944	16811
41	26636	27253	23744	27884	16002	13229	14674	11525	11684	12659	8917	8621	8819	9541	5051	753
42	24351	49461	31918	34947	37851	36324	28219	20806	13732	8844	12313	12370	9760	9772	11396	7143
43	66114	34270	49823	26203	23694	38310	11833	18968	11456	9852	9665	12028	9935	10968	10459	6130
44	104977	91128	50168	58588	43759	42154	41969	49128	32712	23248	21448	19219	14601	20050	13500	17741
45	49294	61428	35645	41572	32358	29569	41420	19177	15300	10600	14588	10191	14451	10759	8713	9674
46	62204	48255	38204	27003	23470	32871	14361	23685	17659	10991	7594	10793	13430	10209	7224	7854
47	72054	41198	53184	34421	26939	22533	30670	26373	17413	18502	15596	14321	14477	10592	11429	7835
48	78564	74002	72604	50474	32625	30818	51142	36272	25304	23136	19880	15359	18001	12918	12034	11579
49	54252	74871	51193	39058	29587	42200	32698	23506	16003	11580	15303	12296	14175	11477	14073	9747
50	86589	50625	50709	44711	35037	40579	33984	24638	20890	26314	17548	18085	14731	13030	12244	5004
51	106609	47604	45288	40156	24957	22080	15999	33736	27746	15382	14208	16331	15421	14601	10686	18481
52	32089	73793	62166	40006	26024	36929	44251	18897	13234	13770	14905	12544	13028	11793	9424	7530
53	69588	77187	30616	39579	20852	22171	31045	28684	16284	17261	13083	10569	11537	8716	7874	15434
54	106955	70284	43469	48596	29462	21431	44290	45992	27765	18024	18993	17207	15916	13696	13238	21013
55	65352	71432	50785	52233	37886	32695	34488	29029	19225	16565	12713	14594	18173	12825	11601	17952
56	37836	26480	36644	29504	33790	31787	15066	16025	9842	8146	9914	11413	10155	11954	8525	2629
57	107335	77289	54841	51326	30529	26846	46534	31219	23184	15611	18287	15058	13648	13469	12186	14585
58	57071	68763	39880	25119	16478	18240	29931	24666	18785	12285	10392	14272	9251	9754	6278	10140
59	77308	90537	44296	42600	29707	27853	45171	35132	21531	14451	12356	17526	14163	9961	10056	12725
60	63771	40701	31272	33229	27698	44383	16066	23178	12734	14456	10785	16828	14000	12630	5291	8379
61	89053	93348	61461	48635	30466	30137	56296	37084	24108	19754	20399	19749	18681	15913	11150	14098
62	70060	33243	43412	33062	20798	18384	22970	25522	15360	15614	15355	8832	10775	9690	6698	8128
63	18053	28730	29967	23696	18166	14268	18317	14357	9544	11752	9308	8113	6921	8819	6920	912
64	68217	29278	34701	24826	23472	31506	12190	18851	16940	13524	8871	12243	9494	10180	6565	5182
65	61149	67174	49769	44534	32022	38554	41020	26045	18349	14475	13015	21159	12944	15803	13107	9781
66	23343	19769	36280	32519	22915	33172	18161	11392	7940	14734	9500	8102	11135	10135	8984	823
67	79189	42470	52714	34176	27979	30200	19073	20771	20217	11225	13078	15237	11994	9629	8426	11829
68	20325	23062	25741	25394	16326	14211	17650	14331	7942	8896	9311	8563	7111	6034	7791	974
69	47423	23799	29899	36523	17411	19846	19776	19839	14373	14418	13604	13679	10348	8756	9260	5869
70	110542	97512	62328	58365	42033	37342	40716	35069	28395	19668	16236	17191	16495	16370	17166	26841
71	78650	98495	78217	54095	34194	37777	41245	31655	28174	19858	22050	17373	14974	18734	14121	21177
72	83717	91880	54012	47541	33832	40153	37671	39807	22588	14984	20513	18157	15250	14308	10725	11842
73	47274	87513	54423	35582	33405	34975	32517	19727	15636	12766	13575	16469	11256	10294	7752	9031
74	95247	83957	51254	41397	36829	30003	35176	26970	18816	13922	13083	13103	16284	15508	12393	17459
75	68111	26895	40763	33812	21284	21167	12807	21215	17708	12303	11026	18778	12665	12479	7776	10153
76	66790	39370	26350	29412	16743	25309	13848	33282	15963	11842	12254	15377	9283	10678	7077	11976
77	47364	70095	44785	42741	23511	22085	30610	23723	17540	13762	12836	9212	12096	12815	9303	12451
78	79508	39628	41718	40479	26376	26618	22163	24730	19851	15453	15778	11878	14052	10819	10790	8133
79	42359	29858	26204	23458	16883	13246	11863	20064	11390	7951	7946	12936	9030	11319	7408	3042
80	28921	14722	13974	15855	10711	7971	7428	8649	7118	6572	8456	5881	4727	5957	4197	1424
81	52538	21883	32310	27025	17032	21171	14263	16079	13637	12112	10180	12046	7876	7623	5840	5397
82	57713	68213	46641	40436	30795	30510	40805	23202	19798	13188	14524	11716	16204	11412	10659	13313
83	51712	31844	31840	28043	26012	34754	12006	16668	16696	17863	9216	13346	9853	9558	7913	6342
84	77566	90027	50696	51199	34128	38700	33430	24069	25220	16798	12841	16081	18311	14166	11187	18961
85	52707	36112	46528	33000	27670	31261	20727	17229	14491	11087	9620	12703	10393	13348	9867	4520
86	47910	37799	37956	36532	28757	17093	20011	22303	14953	15730	14322	11535	12742	11583	10260	3303
87	25862	54859	40299	29161	19645	13210	35678	12542	11150	7753	10411	8388	8215	9608	5951	6462
88	60503	35827	48057	25983	30529	23778	16233	18704	15259	16016	12566	12486	11947	9393	8561	4535
89	67142	45135	45380	41113	41870	33492	29244	23716	16371	17464	14115	12748	15844	11064	11454	3396
90	70856	36963	29513	31992	21300	19665	26666	28722	18473	17651	15432	13094	12461	13587	8026	8785
91	59543	35363	42555	30905	33330	31557	22649	20534	13602	14027	14008	10414	10466	11466	11118	3812
92	75782	83969	67046	49810	37172	42462	38501	32233	16803	16781	14186	13858	17076	14604	15387	16477
93	59025	65816	57431	44054	30391	34824	32992	21431	17863	15131	12276	12019	16183	10879	9942	12632
94	23652	65321	33933	35782	18908	13876	24211	19459	13208	9180	12195	9109	7898	8461	6495	11210
95	54992	62552	35116	41678	22393	18772	37905	22878	25071	17454	11724	12358	10639	9023	8560	10391
96	46876	67767	45121	57122	38287	22870	49706	23628	16189	15653	17979	12996	13608	10447	10983	4471
97	65126	32998	26799	30708	20927	14000	14672	20152	14114	14972	11355	10339	12113	9777	9281	3331
98	30192	35689	43471	39053	28680	23461	22709	18313	13821	16882	12576	13733	11995	11539	7917	679
99	44875	33421	22334	23801	16982	12069	16734	14122	13163	14260	10122	8677	9303	6949	7361	2722
100	122921	69258	51483	47851	25829	25858	41521	38286	25291	15058	14077	14954	15579	10942	13118	21197
101	96016	88660	76874	59713	41076	40695	41039	39657	31513	25025	20293	22290	18670	18175	15375	20941
102	75336	43019	42158	37322	32653	35161	17822	29191	17871	17262	13605	13534	14211	10585	9090	10962
103	105445	101560	53116	46775	30231	26908	39051	36318	31270	22469	21760	22358	19004	16339	11745	17477
104	66829	78963	52466	37813	35495	30039	44034	27094	18469	17669	15149	13035	14761	11733	11173	13479
105	61112	44765	57234	36491	31737	37118	21116	29564	19332	18122	12093	11936	14258	11249	11707	5072
106	46056	32933	40511	32259	25744	29205	16233	13155	9734	14859	10907	9962	10910	6352	6464	3293
107	94617	28881	33283	29435	20179	15298	10401	24135	17043	12406	12592	17339	10312	10338	10943	10646
108	54525	32998	24904	24743	19952	18313	14522	17166	13872	10502	10614	9435	11743	10519	7551	6079
109	72674	36293	44499	29007	21210	21021	11513	27629	19249	14137	10897	11780	11061	10476	7073	8299
110	87344	99825	51045	51215	38672	33849	52244	40131	20670	16548	19262	17874	14658	13100	10923	11839
111	106010	94720	76308	58086	41566	39803	57858	39211	23813	18436	20904	20453	19138	17021	14713	18358
112	52925	35538	53090	26462	23859	33219	12497	20700	16270	11227	12781	13733	13070	9716	8264	2620
113	53770	36825	32493	26081	26026	19181	27034	19843	14376	12744	13170	11549	10548	11048	8321	2507
114	60774	78399	62225	51791	38493	28052	55416	25577	20393	20243	15786	13760	15761	13014	13865	8851
115	43330	29118	38721	28457	25490	19647	16901	22005	16710	14731	13011	12093	10110	9903	6687	2024
116	94787	38416	39561	35187	29522	26410	16155	31830	21813	22357	12614	15020	13255	11856	11921	9089
117	80744	49703	46493	34338	30972	31085	29421	28102	21505	22815	16992	13405	13138	12108	9587	6865
118	59896	30786	34650	29663	26428	32657	16078	17563	12520	10641	10756	14767	10224	10756	6125	5279
119	34703	45060	45208	30692	30139	37383	19722	22403	10514	12204	10421	9531	12900	9051	10272	4285
120	62739	56629	32413	36867	27372	18367	33809	27377	19468	16945	14854	19767	9869	9269	7619	10941
121	82727	66964	62405	46044	33551	34745	34121	37063	24092	16069	18936	15658	15477	12166	11924	14163
122	46651	32319	34388	21793	21765	22069	10672	10482	10759	6838	6765	8472	8226	8207	7039	6836
123	87452	93220	45329	46191	28840	23615	37286	23031	20922	15289	11309	12518	10342	8795	9290	10087
124	34654	27943	48521	30571	31736	23913	21274	16634	12063	13088	13113	12317	11769	10475	9882	895
125	55785	32520	37416	42946	27893	35646	14474	19956	19469	14099	11379	10885	12433	10154	9257	4155
126	57284	67530	50113	34568	25219	22374	24283	24091	17733	12927	12005	12755	12231	13560	7532	14372
127	59146	41870	56964	35377	29917	30205	17092	19059	16711	13699	11473	13177	15140	13050	11594	6002
128	54840	34538	29015	27596	16388	15640	9366	15902	13816	11078	10347	8202	6541	7089	6790	8130
129	35570	24577	19867	18195	16175	13374	10925	17188	12855	12443	8959	8781	9126	8709	7003	1624
130	45914	43092	50957	30473	29456	29244	24966	19370	13188	13942	9780	7401	12519	13120	8674	3483
131	84493	82969	58859	52581	32242	37637	39931	25097	17664	16898	15776	19672	16368	12960	12015	10942
132	51050	90279	41639	27958	27516	25773	29720	21266	15098	10810	11397	12018	11352	8452	7250	8813
133	75603	34166	40679	37278	19845	24904	15640	21699	16484	14519	11429	10257	10914	10608	9202	10258
134	82732	45045	45655	34349	30668	38213	19649	25675	20642	14166	14074	18585	12040	13707	10290	15177
135	30051	35680	43877	44833	32312	36715	23795	22636	14462	16992	14379	12929	13293	15934	11257	1286
136	49842	30428	53880	33683	31789	28654	21364	18861	11925	15754	10101	9714	10598	8553	9413	3653
137	80166	78369	74008	62501	37462	42838	51714	30210	25446	21968	17619	17480	20302	15664	14535	13320
138	77167	48047	45558	46849	34459	39886	17832	23816	20592	14013	13527	14678	14891	13453	9606	7042
139	114504	52301	42421	41880	34405	36080	17433	26680	24374	18449	13096	16159	16415	12229	11935	13740
140	76954	40296	75326	45773	33365	37138	24397	22304	23726	23501	14733	16036	17252	17031	14966	10838
141	119070	48969	64654	46626	35948	35900	28976	32333	20561	24539	14577	12984	16924	14942	14445	16083
142	17561	22588	45804	29062	25582	28341	13706	12411	9568	9891	7311	7386	10328	8440	8190	903
143	57785	66606	43893	40687	27446	37726	28504	29550	18404	9728	14479	13962	10975	10117	8414	8852
144	53097	61692	52438	44074	25714	24851	46773	22788	14234	15747	11228	12753	13565	12259	8349	6100
145	56763	42978	60860	43016	32932	34051	25574	23268	15831	17171	15032	13490	15005	14011	15775	4009
146	55893	39854	51771	40134	23639	24424	22790	23929	15302	15517	13049	11444	12897	13567	11601	3874
147	84859	81386	62215	48844	26803	26613	38461	40239	22665	18436	18949	23577	17151	15976	12174	15865
148	58416	22733	30847	26813	29928	19758	19353	17915	11345	11870	9121	7760	11231	10176	7924	2601
149	54923	32238	45629	37811	34623	22424	26638	22509	13295	10671	12640	10301	11038	11046	9366	3259
150	89448	79632	63207	50238	37279	33066	48458	36347	29824	18979	19885	20816	17296	17794	13170	21757
151	75871	31638	21038	30252	24158	17981	15572	17514	15333	15958	10869	9378	10320	10207	7752	9760
152	88707	43860	40210	31772	20572	20512	20687	29354	15562	13013	10468	13354	11078	11202	9638	13710
153	35474	59997	53058	44213	31386	18947	27767	23198	18155	10248	16816	19402	12645	10235	8028	9749
154	77150	36225	35228	26603	18099	22335	11191	30293	15242	11750	10891	13170	9560	11679	6722	6531
155	53556	93115	64229	43002	41520	34632	34364	29480	17486	16065	15495	16134	13567	12535	13442	8935
156	91082	90616	69538	61296	42497	42208	51004	38651	31493	16163	17782	32728	18820	19463	15574	14086
157	55971	60580	45403	43708	26665	17708	33427	28359	22102	18060	18250	15909	14701	15170	11126	9195
158	57761	43285	48175	41858	30427	23429	25154	24555	16812	17981	13335	17256	13995	11637	10912	2367
159	99007	75110	56719	55187	40055	33855	56823	31747	24290	18856	19752	18947	15120	14493	10640	18708
160	70203	66934	51044	43036	24763	27417	48391	20682	28912	14758	16175	14981	11743	15966	10408	15890
161	111659	78151	79637	50304	33752	34560	39070	32184	24490	14264	15739	21538	18047	13535	11961	19899
162	86707	42624	58654	41317	36046	31201	25826	27994	18846	23130	15237	12547	17675	12084	12496	6303
163	42667	29271	31467	28510	21157	14296	21612	20118	16136	13831	10489	11414	11729	8616	8336	652
164	37646	38892	43522	23045	20618	25078	10046	17623	16093	10521	8192	13724	10193	9301	7949	3603
165	27648	22540	26306	25537	19447	15125	15372	15025	10572	8082	8879	8019	6424	7226	6507	1006
166	68448	73237	61132	49451	33616	27793	54991	30307	20119	15624	19058	15359	14940	14182	13405	10445
167	43065	64865	55657	49390	28856	23647	46535	22626	14074	16909	15887	10579	13913	9208	9043	5180
168	62542	36582	27539	25275	16196	12396	14635	17271	12848	9995	11471	10256	8856	6068	6248	12141
169	96216	83591	66670	46313	42524	33180	51842	36447	20700	21534	16753	18747	16195	13205	14262	8816
170	80723	43218	36091	43744	29293	23742	23663	32671	17612	14388	14638	10571	11638	10621	8915	11116
171	30204	58093	48976	42392	26731	30994	33764	17489	12359	11312	12998	10984	11559	9987	9865	6056
172	66975	72113	49450	53178	32469	22106	39742	27280	22497	18474	23784	10969	14592	13136	12132	16782
173	51511	42832	53499	31716	27798	38213	19809	23447	19422	16329	14523	19557	13316	12729	9790	5994
174	70022	54808	59966	37869	32569	36166	21843	28038	17516	17160	14201	11885	17079	14825	10751	14248
175	39227	50681	25375	27446	21965	10895	39104	18396	13692	9065	12811	9458	7021	8319	6821	5402
176	101711	46372	58068	39421	33158	38955	18255	36264	24247	20822	15678	23739	12892	14510	12342	9638
177	26763	26120	31612	24456	18743	15892	11898	15326	12682	9950	11853	9104	8159	6756	6041	701
178	75901	74095	46631	44761	31275	19614	31252	30575	26051	14997	15329	17839	14073	14840	9552	17633
179	31935	27566	16595	24069	15814	12381	13051	9794	11917	10349	6949	5903	8639	7458	5942	2822
180	91662	41583	48597	24733	25274	19744	22318	33275	21443	13838	12244	12759	14192	8901	8305	16551
181	69140	46104	50471	38051	29536	36941	15558	28100	19363	14838	14120	16796	14841	10367	9027	8089
182	76755	66259	53789	46492	32839	26560	42066	26022	24291	13926	14616	14033	11847	16057	11197	11687
183	23214	17576	21707	21360	16683	11926	8415	11087	8832	8805	8424	11992	7873	8421	5403	984
184	50978	48300	43767	32475	35652	34191	21746	24644	19936	17560	13314	14041	14010	12928	12192	2451
185	102357	75653	46737	41554	33549	33492	50615	27717	22456	14391	13023	19166	17357	12152	11891	18288
186	26395	21207	27676	25632	16849	12734	11867	8342	8909	10432	7165	6067	6465	5636	5186	833
187	41114	24576	32266	24461	27208	31272	13846	15291	10404	8371	7522	9008	8844	8501	6281	2290
188	50128	50548	48182	50404	31648	37319	30775	28726	21159	15731	13548	14318	12383	11346	10080	12836
189	108680	39691	43659	35891	32098	41641	17192	37888	19088	14557	13648	18328	13464	11866	10448	9178
190	82811	80492	69550	49858	35321	44631	51159	25645	29035	20393	16978	15177	20739	13749	13394	13198
191	77602	62145	33328	35941	19293	15982	35747	27265	18251	10360	12176	12156	9896	9963	9749	26222
192	32267	57412	58531	42635	34753	30597	34409	17674	13897	11501	10292	9401	14507	8884	8510	8964
193	81294	64567	60991	56312	40350	31254	39862	28823	26083	20048	16849	16223	13816	15588	11933	12866
194	51996	28089	31086	29872	19108	19748	14259	18586	14782	12378	11142	11674	8397	8942	6986	4470
195	90025	47925	41287	35750	27986	28770	24103	28447	25969	19283	14978	18752	13448	12188	11880	9969
196	99898	67611	60481	42770	27175	19954	55680	32909	22345	15516	12115	17649	12713	12766	9910	13333
197	98936	79754	77680	63193	39329	42899	34160	31727	25300	23335	20010	16013	18650	14611	18020	15470
198	57649	74395	57742	38485	30317	35607	33692	18032	15524	11433	11660	12012	9370	9684	12308	10000
199	22002	22594	33706	25113	21874	32423	9236	7968	9733	10349	8913	8778	9188	8028	7435	701
200	85556	41395	40510	32645	29944	31852	12481	19557	16943	13661	12140	8856	12696	8525	6473	18192
201	62667	70260	55699	56157	33857	30580	49153	29819	25301	18518	17156	15117	17404	13451	12527	14431
202	27943	48085	36688	41355	27214	24133	42834	21179	11266	8707	13509	9775	10353	8108	6680	5176
203	58337	74863	60345	48667	47365	29904	41339	35654	17211	20598	18466	14646	16528	13138	16367	13197
204	59868	27619	30115	29800	18993	15106	14940	17526	10016	13026	10197	9145	11826	8147	7014	3016
205	98636	41750	24778	30393	17523	13033	14074	27258	17076	13218	10326	11069	10624	12150	7321	16305
206	58527	62233	30497	43282	20938	16392	26879	31229	21870	9427	17305	9806	10589	9201	7364	25075
207	27055	54302	57088	52568	41336	27428	39826	22531	13960	12429	12951	13345	14538	10429	18606	6238
208	37828	63032	41278	39022	24944	21615	25264	22383	16562	9489	13581	10037	12071	11748	7542	9003
209	63233	68914	60228	36580	26149	30622	33386	27184	15146	17067	9225	17889	13943	10748	9428	8041
210	72302	42238	42242	42305	34107	25590	21620	35471	18674	15428	14285	11445	13471	12178	10647	12886
211	64531	44482	29175	33997	21593	19799	25736	27209	13629	14542	12021	8619	12143	9242	8613	5698
212	70701	73012	53784	41294	30196	39560	25345	23330	18608	12469	14829	13096	11058	13127	9673	15513
213	58276	76453	45779	38726	26212	31767	25506	29049	18624	9375	14232	13988	15038	10040	8830	9130
214	76905	40520	42428	43418	32303	26157	23543	27030	17159	18372	15637	13623	13466	12349	9659	5324
215	91094	35616	42929	31689	29536	20650	29683	32062	17448	15728	16238	14856	14653	14166	11161	7742
216	70914	41814	42448	29055	30202	29675	19505	25923	15158	16603	12220	10433	12362	10199	8986	8447
217	66715	44584	40737	27120	27142	23894	23933	28378	19532	15419	12384	9309	11789	10051	7526	8590
218	75344	52949	42608	39340	32994	40732	20109	40274	20716	13664	14505	18371	15655	13418	11864	10962
219	58587	39087	27916	31658	17901	12802	13690	17432	14217	13031	10821	10471	12245	9321	7902	8713
220	66061	73419	55258	49879	32974	31422	35704	27592	17507	14527	17107	15612	19141	14364	12445	5877
221	77911	71989	54778	50538	37451	33429	43341	26134	17536	15166	11612	13052	16955	13308	16832	11499
222	66212	79162	53379	42947	31934	23734	36080	26676	26602	18486	14611	15727	12794	14384	8269	16918
223	44751	25354	28971	25558	17196	22417	12383	24333	14413	12505	6704	10451	10444	7903	4411	7502
224	71704	85340	65404	60180	39451	39218	48010	27435	27624	22010	19982	24430	15311	16444	14567	18295
225	70417	77021	46847	47273	39730	29480	42581	29620	19593	16421	15561	14284	17921	11730	11517	7126
226	40051	22284	25337	29599	22907	20676	13841	14825	11696	11857	10041	8774	9935	10433	5700	679
227	81565	81387	66066	61368	39956	35446	41666	29036	28510	25580	20857	20356	22057	14466	16981	21791
228	30576	29291	48550	27979	33074	26903	26131	14501	12103	14604	12091	9947	10120	10599	8365	729
229	42792	33402	38296	37154	34378	38644	26478	19273	12737	20180	13492	11009	13881	9663	10648	1225
230	64455	47466	60256	54600	37239	35102	26633	23870	24915	23010	19096	14887	16890	18065	14291	5760
231	47235	84071	55353	51241	44779	32228	51563	21262	17231	14541	16960	14829	14353	13772	14046	9859
232	51802	75679	55717	46957	31733	35108	31469	29196	18505	13088	10021	15746	13850	12983	11231	12483
233	82755	81959	39245	47267	30262	26162	37993	26537	25363	18315	13092	15509	10834	11782	9843	14938
234	42780	70571	30045	31821	22874	14526	34859	19027	19357	12199	10135	10558	9558	14246	6990	10909
235	69455	59424	43435	41505	25859	18725	55649	33519	18197	17669	18375	19683	13309	12482	8566	11022
236	73812	38699	41136	30133	24547	27987	14724	23397	15080	9078	10678	12233	10530	8574	8268	11442
237	51211	73150	45090	44995	28815	22243	32339	19666	16740	11815	10853	12496	9709	9620	8718	15026
238	76427	42513	44623	40385	30433	43708	23456	23689	23016	21112	13881	16782	13843	12028	7375	4310
239	28131	18333	35226	34062	25808	27571	15993	15563	8716	8806	9309	10750	8728	7955	8123	1788
240	94284	80497	60741	56995	38487	36608	39480	29774	31700	18437	15286	19947	15985	15791	19266	25427
241	56309	37173	38742	33942	26178	38531	20128	23685	19971	20434	9465	17124	13854	9908	8192	7444
242	71962	51259	51430	41328	30926	17378	43964	28913	17473	14496	18423	12768	14752	12204	9518	12814
243	48611	70112	50558	41049	30299	31589	33996	16932	12902	13781	12606	10116	10965	13601	10821	6895
244	49003	63704	45576	51360	33398	23355	53601	22458	15035	19819	18820	12413	13006	12754	10997	8863
245	64273	91892	49109	53482	32636	22608	40075	27934	24218	19933	17478	14536	16045	12672	13480	10368
246	58525	46503	50809	38339	31713	32224	27279	24866	19138	22152	13581	17575	15034	13711	11331	5835
247	82087	39482	52905	33650	30247	36267	14223	31480	18168	15590	16587	19205	13527	14654	11141	9137
248	60424	83097	61032	44196	37563	37705	53340	30308	21759	20450	17595	17711	15300	15502	12773	14955
249	55753	65070	40848	28906	25496	18397	36055	22414	17076	10175	11746	14900	10365	13631	10201	7201
250	38618	27069	50808	31128	25372	25822	12925	12172	10766	10568	10590	9670	9470	9043	8323	1159
251	66370	25794	27195	27753	19086	15118	16274	31533	14074	11092	12797	12007	9829	8944	5660	7063
252	57636	81595	55542	40435	33924	36825	47794	20429	18347	15292	19154	9809	13416	11176	11836	18538
253	44716	45505	37673	27921	27476	18161	42044	21922	16260	13779	18979	9812	8534	8789	10350	5829
254	67586	83129	47337	36957	27454	24788	36286	32490	18324	15464	14874	11686	10326	13946	12067	12486
255	84396	42691	41033	44990	30895	27090	21514	26217	20331	15694	18334	15323	13547	13200	11007	15505
256	66654	32489	41858	36655	25111	19587	17801	22122	21970	18723	11973	18541	13752	13365	9289	4674
257	71610	47306	61577	32605	32245	31429	24362	22947	17116	14375	15392	14010	13651	13677	11795	10220
258	29657	69508	57089	40167	30074	40170	39302	22421	14921	12378	12361	14599	12427	11618	10221	4691
259	44825	55319	51585	34262	36634	26806	45117	24419	12871	14101	13764	10336	11068	11243	10578	5782
260	103539	47069	53660	38433	32600	39557	18548	33590	22564	19228	13001	18951	16051	16385	12314	12842
261	66501	88273	58490	47741	42516	40721	44504	29689	20318	14135	16405	17730	15621	14206	12451	10534
262	93589	52896	63467	36871	30036	46519	16202	33208	19651	18367	20011	16945	12097	13409	10071	14550
263	90703	78720	58428	50930	29212	25718	46362	37673	30786	22190	22119	18766	15191	18306	13101	23811
264	58094	70054	62238	49902	40415	27611	40714	28112	19485	19641	14680	11867	19156	13699	13761	10924
265	94225	82549	77162	56881	39227	27439	46056	34317	27991	18153	18540	19419	17423	15990	17040	13586
266	61799	75386	43954	39963	32901	22389	48683	26403	18279	16852	17712	12531	11822	11317	10143	6392
267	98002	48774	51831	34779	25760	29257	16281	28228	20611	16861	13083	15856	15343	14693	10078	6281
268	67872	41545	70179	44502	38241	39771	24668	26508	26351	23465	16381	16391	17212	16622	12337	6439
269	43879	32477	21900	28151	17766	20327	13005	25108	14063	11366	9173	9254	9638	9741	7496	2999
270	89276	54318	59969	37598	32468	34259	28636	24908	23431	18384	15231	16004	15768	13926	12517	8525
271	96475	66762	49798	52019	27706	22038	50630	32244	23192	18931	21946	14516	14539	18412	14472	20712
272	110923	64199	61198	61206	43242	48133	30073	36811	29561	26506	17609	15566	23453	15638	14942	14631
273	32324	18202	28151	23164	29045	26418	9529	12136	10187	7681	9599	10431	8211	7948	5975	1241
274	59018	85780	48722	48061	34669	23571	42075	26819	26049	21808	16570	17036	15107	10784	11663	7819
275	55994	45092	45400	46199	35976	32675	20873	24944	18829	17887	13086	15130	17108	17225	11331	4570
276	18144	18909	20840	17906	15282	10576	7923	13470	9006	9800	6367	7075	5459	5038	4627	2409
277	22378	27178	27184	32186	22224	34760	18044	12007	9230	8770	8112	8739	8472	7339	7313	1570
278	59693	35458	26004	24260	18456	14957	14623	25542	13687	8998	8087	9271	8940	9035	7443	9150
279	82299	80480	37256	35222	22790	21823	30526	35442	21042	11899	14721	14011	12195	9650	9247	14044
280	59108	51946	36841	34972	20013	22392	23342	23526	14044	10820	7044	8437	8333	10251	7116	9713
281	45079	33107	52386	29942	28140	35709	18895	14926	13588	13043	8860	12741	13003	9939	7742	3174
282	108702	88536	73121	53776	39863	39940	35877	38806	35036	18498	18079	19948	17895	16145	18705	22529
283	76661	35052	44302	33836	30442	38139	17918	19572	20903	14236	11359	13211	12370	10260	8700	7376
284	70266	71895	58112	46621	33965	37692	35953	21175	17988	12230	13440	15656	13484	11137	13895	17405
285	67737	58974	51184	39128	23974	19106	39512	26174	19171	13278	12613	13841	13136	11915	11590	11434
286	102869	59149	44009	40662	29643	30486	16415	29634	21764	17232	13669	15431	16359	12905	10412	19608
287	51596	52609	58162	29213	33487	26543	31385	21459	14952	12893	8702	14305	12429	11103	9761	10465
288	61829	25341	32855	28890	19913	16071	14988	19354	13934	14954	11962	10603	10800	10035	6711	3509
289	53316	44351	51740	41004	35539	35882	23550	19920	15701	18188	13258	11872	10767	13606	13129	2397
290	75918	70642	38674	34618	19598	23363	35349	23972	16587	13246	13435	13154	13052	11053	6761	16275
291	71338	29934	38613	29106	27342	30265	16265	22054	19465	17794	11033	18229	11214	15142	9727	9347
292	64740	29844	42429	27837	28269	15641	22945	20826	15469	15378	12542	11878	10989	9967	8362	6870
293	89304	41489	60124	48747	39455	41855	27302	25088	21473	19241	19133	20450	16825	18326	16411	12728
294	58109	24430	27882	25169	20645	16541	9989	12813	10511	8275	9315	6618	8259	7833	5684	2860
295	76021	34117	28669	31939	22070	21065	15130	19893	13800	11100	12293	8495	9875	10750	6433	8874
296	59144	40179	50634	26104	21842	24401	14072	19218	12765	10204	10647	10630	12559	9659	8552	10628
297	83314	36219	47016	37915	28689	32581	15041	27755	17200	13880	15988	14005	11985	11553	9264	7816
298	56403	37925	43713	36817	30843	19261	26401	20715	16596	16164	15412	12044	12506	10304	11359	5440
299	60813	46848	56751	45404	32548	36124	28863	21399	16972	16601	15556	14194	17881	12078	13282	3411
300	105744	79021	41529	40174	29023	22234	31400	28640	23600	16679	15296	16064	13295	16571	9474	20702
301	63094	77996	48057	57663	35810	47395	45001	24503	22256	16446	17238	16233	13411	13400	15617	11273
302	51859	40795	27157	31575	17238	19140	10003	17866	10548	10453	8378	8614	8659	7240	5868	5623
303	50162	24433	41693	27743	22006	16800	22281	24615	13855	13850	13116	8990	11386	12050	7668	715
304	70949	48372	45811	36679	25063	21536	20624	27114	24937	18901	14848	16200	10904	15615	10898	16689
305	74107	70496	56696	52606	35050	31463	40120	34777	23769	20065	18426	15177	14342	15965	13093	18356
306	33392	25864	31812	23583	26047	21984	20306	20018	10062	15407	12286	8774	11302	8495	7592	1751
307	38562	53183	36940	36232	23409	16130	33905	21203	19452	12197	10473	9924	10548	10042	7375	6180
308	72913	71160	53902	62336	35310	31698	54817	25749	18485	16617	19122	16248	15691	18897	14002	12793
309	57131	35636	41167	32045	26858	24316	20856	24167	15567	14924	11380	10687	11794	11352	9271	2167
310	59516	35561	28881	28384	23585	18060	14599	22249	13792	12904	11499	9816	9375	9407	9696	3769
311	59924	33310	51053	33897	31307	21538	27786	26742	17527	19221	13149	15515	13023	13012	9953	5555
312	73380	50151	40562	38684	29632	24916	22781	26171	18192	16725	14721	13529	13665	14375	11031	7991
313	92265	70160	38230	35281	24010	20971	35356	29443	16037	10028	11425	12529	11950	12771	9017	23690
314	79007	71950	52420	41751	29116	28106	45109	26993	24423	17277	19426	21856	15850	14819	11310	12127
315	75423	36987	32433	39563	23922	25037	24295	26264	19415	25170	14831	14959	13726	9133	10155	4295
316	98159	71917	57840	40566	27800	37211	30538	36769	20979	13533	17327	17534	15701	13578	11076	17748
317	35942	47292	34714	30820	21369	22831	40540	17144	11967	10847	9910	7292	10582	11696	6547	8444
318	93963	75246	55641	53530	39364	38779	32869	35291	33106	16483	21401	20650	13783	17674	12969	22957
319	54593	48526	71614	38073	31725	36154	27012	18694	12836	11757	11988	13983	14396	12640	11332	8040
320	99469	97653	67865	62482	47167	38849	40581	34003	34689	22072	19623	21440	18492	17593	15961	21195
321	84270	70077	34042	41760	29025	23445	39448	24746	14967	10863	13422	13707	11519	9321	9675	17165
322	55543	61702	45776	37355	30275	26678	31554	26448	18205	10607	12400	13485	12413	10976	12889	6321
323	55231	66909	67683	54586	47647	32429	39379	28148	22288	15393	15424	16148	16395	14472	23079	7572
324	47281	79173	41740	36693	25965	22248	47066	19546	15809	11260	13142	11985	11339	12374	9839	7373
325	49448	66280	64862	30191	25727	31920	27443	25271	12976	13321	14818	16607	11181	10164	11014	11138
326	61879	74009	52287	34781	22563	19576	45657	25841	19118	14667	17785	15154	10942	14330	10388	11034
327	54636	28374	27615	27428	21049	15720	14224	19283	13038	12921	10416	9337	12831	10319	8077	4080
328	99278	69300	64959	59497	34292	29697	58295	31641	19508	13930	14113	15533	14341	12367	12047	14200
329	66975	79695	46666	40249	31985	19652	43802	30366	19149	14219	14044	12731	14429	9902	12674	14499
330	31200	55944	45353	33708	24969	30726	24276	18961	13355	7881	11800	13574	11659	7727	6493	7225
331	46369	42022	38320	28618	31345	26969	24251	20917	13500	15603	13795	13318	12383	11460	7891	3209
332	54642	54330	36228	35240	21059	20829	37920	18791	19833	9822	10906	15682	10359	9940	8068	14589
333	36758	35640	47340	37766	35257	38362	25318	24247	13141	14330	12486	10887	12006	10825	13668	1633
334	83552	94410	58557	50642	40374	32913	48102	29500	18661	11924	14986	15102	12338	15217	15053	16474
335	44623	69435	40718	44255	28046	20389	46764	24866	16833	14075	13915	12629	13755	8689	11633	9169
336	74163	67408	67863	57930	35310	42521	33669	27495	21896	19452	19504	22555	18346	12799	12392	14238
337	80559	76204	47977	47684	36114	30376	41860	29926	17160	17169	14389	15988	15178	15458	13786	15325
338	65286	34152	42580	30876	22916	17520	19712	24713	17484	16022	13705	11365	12264	9362	9080	10845
339	40423	83086	57674	50115	44283	38508	46079	24634	13448	18949	14874	13750	14262	15038	11705	5180
340	64765	28589	35771	30033	19858	38422	13872	18523	12498	11327	9060	11586	11867	8543	6532	1501
341	79683	67722	51138	36585	24576	21118	34241	24871	19018	12581	14981	16062	11416	11890	9718	14145
342	47422	64812	44963	41654	27254	24220	42204	22110	17758	14460	14862	13168	11511	11260	6275	3984
343	90960	47450	53089	31591	29480	21845	25734	34428	21043	20064	18563	17602	15190	11819	9403	5745
344	89356	55409	59975	43385	33476	28996	29145	30844	22342	16441	15186	15252	17850	13169	14409	8997
345	30935	50599	30350	26215	25215	14033	41622	15329	11751	8873	11566	10465	7545	6540	6200	4833
346	87786	72764	39579	44737	35020	21608	49153	30786	23792	16779	14406	13075	13057	12471	12625	20857
347	29382	46697	47389	35601	31830	33552	22336	15729	16287	9922	10895	8691	10481	10666	10602	3974
348	73620	70497	39300	46945	23204	19686	34802	27495	18419	11113	13600	12481	12496	12097	10439	19164
349	94267	69371	36636	41288	27570	26049	44106	29482	24774	18395	19951	12160	14407	12055	14744	17444
350	51746	66584	59590	56109	35876	39222	45300	26747	18016	21211	17561	14724	17090	12098	16224	13107
351	46368	49051	58386	38098	30345	26157	23567	23026	18439	18855	15230	12773	15196	10211	12231	3567
352	95652	48172	46820	44765	25407	20004	23928	30910	23530	15807	18149	15594	13625	13419	11916	11354
353	51175	56067	31860	37433	21436	14265	27278	26971	19565	10367	14916	11472	9523	13590	8228	9387
354	72571	52140	48504	42704	35819	44753	25893	24158	20986	19005	15570	14389	15356	13414	10985	8710
355	102102	68655	69012	47799	40524	39329	33086	41320	25906	21221	18973	18835	21389	16394	12006	13279
356	68918	69488	59022	45249	30966	27129	44957	29451	20028	15899	15392	15329	15087	13225	8992	10346
357	56245	63537	42675	49297	38628	33796	36049	26171	16150	15308	13576	15527	15069	11935	10610	9200
358	56017	75841	50381	32383	30960	29282	30733	17187	17652	12447	11654	13606	12149	12339	7501	8231
359	82000	80487	72247	67345	37485	33165	52979	32890	34062	26373	19086	16475	18617	17143	15579	10460
360	53164	31326	37212	30876	21615	20662	15048	15416	19305	14634	9816	12279	10354	8843	7359	5879
361	90751	45962	38867	35750	24457	17745	14382	28096	22330	16398	11091	17132	11152	11453	9066	7749
362	82623	86564	65994	49553	34327	38508	37174	35679	24404	15344	16466	18675	18156	12105	14145	21466
363	65080	28060	41933	31718	24782	18941	16106	25881	17489	14825	12720	12906	13248	13362	8348	8366
364	62809	38283	34824	30949	22039	16010	13808	20697	15202	13655	11926	8515	10813	8311	7122	8683
365	43816	66280	46867	33440	24983	28814	31964	22797	11448	10739	10240	11916	8450	10927	8230	10148
366	50545	57896	49097	34037	19013	21105	40329	18577	14564	13324	12141	14731	10502	13046	7769	6798
367	90610	66701	46177	47916	34538	21893	46344	27858	16218	14303	13055	13475	10812	15413	12277	19144
368	47894	35476	32690	23882	23070	27807	16255	16478	12923	11903	13342	10557	9368	8521	6451	3098
369	104315	54597	45873	44037	35752	43911	30175	29806	18868	16969	14785	11820	19010	12320	11488	13631
370	80046	77985	51665	44981	26424	24618	48372	38657	20767	18531	19915	16279	15838	14642	15285	14019
371	55798	42758	57083	37383	34930	37296	18298	22890	16387	18242	14761	14054	15523	12213	10321	2359
372	89266	71856	26612	37658	20706	14552	36207	35369	21396	14041	13276	10981	9247	12326	8574	21514
373	73045	61799	52333	39217	24695	26584	33618	37992	21135	16996	15751	17437	13034	15222	10147	13598
374	60936	38795	33596	38604	24112	19052	21674	22747	14047	13690	10780	9641	10904	10469	7499	5696
375	53076	34402	53428	48377	32943	39142	22128	20169	20151	17993	13278	13100	13583	15292	14187	7641
376	29270	28536	43162	19624	27263	19977	9243	13351	10508	9489	7204	9251	8852	9875	6511	4988
377	91685	61070	39265	46304	22068	23705	39932	34172	24935	17189	15133	20695	12801	13857	9614	14378
378	49383	43088	52260	47694	35666	34839	32356	20975	18318	13672	13946	13395	15791	14962	11387	3547
379	41873	27241	42621	28826	22023	17740	21656	17499	11556	10559	11283	10537	8820	7232	8427	2750
380	14837	17019	16812	20287	11973	15024	8157	9181	5801	9424	6297	6585	5992	4513	3962	430
381	54809	59130	52096	37039	25154	16585	32049	24171	26338	12662	16278	14399	9988	15279	9913	13438
382	93393	46860	58989	39326	32254	44104	15989	41474	21712	18871	14158	14486	17286	11449	9875	12467
383	56797	64592	52786	53125	36432	39287	46351	21602	21705	18063	18853	14883	16423	15322	11092	8383
384	71834	88615	64572	36773	33729	42585	31068	30875	22186	15623	14290	15997	14335	12382	13508	14039
385	60000	50238	58802	43064	33062	24292	23117	29166	22683	23001	14717	16440	15659	14727	12651	4637
386	64440	65873	34825	51354	25533	23422	38697	22739	21964	20347	14839	12345	15267	9007	8177	7524
387	86300	68191	57573	48991	36411	36709	43317	34385	24719	23050	18260	17815	16100	16461	17422	18013
388	87917	91342	60826	55183	34357	45772	53266	28655	21901	15875	17036	14281	15177	12240	12696	16980
389	76986	71606	53236	60917	42276	32393	55634	32631	23446	22204	21460	19189	18484	13298	12242	10126
390	52804	24806	20881	24463	19939	13644	12079	21214	11297	9753	8918	10830	9241	7978	6743	3204
391	28221	18858	13184	16277	11920	8706	9392	9181	8693	5608	5998	4190	5070	4371	3389	5838
392	70392	50135	37647	36229	26316	18781	18383	35958	22501	15694	12591	14275	12331	11563	8837	14008
393	66013	28927	32430	29972	19552	23051	14177	14212	12474	15376	10430	8477	9017	7888	7584	2671
394	29284	20799	18871	18913	16063	11765	9266	18171	10188	9949	9328	8992	6688	6110	5048	1448
395	77911	67345	67845	56725	39776	46727	43692	38262	25061	18057	17551	17934	16043	17306	14843	22570
396	62201	40780	23031	31241	22938	18901	21441	22226	12050	16221	11495	9165	9982	10287	8207	3816
397	31709	19201	34180	23315	25023	32071	11325	12961	9094	8794	6985	6820	9224	7571	5903	1392
398	54435	89020	61532	47156	41746	40629	41425	29340	18186	14520	18266	11706	14805	14985	13476	7141
399	74437	71769	69962	42569	32899	39654	30131	30962	22476	14425	16728	17245	13170	13997	9334	14799
400	34310	53945	42930	46862	33182	25383	42400	18229	18327	14756	15806	11228	13094	9963	11372	5418
401	105168	46949	46505	41870	32730	38039	13646	28174	22523	17994	16342	19126	16203	13129	12717	14963
402	61547	64075	42633	42395	29226	21899	39410	23526	20534	13803	14078	13921	15195	12939	11861	8071
403	81876	77810	51459	54671	33473	28631	39924	38519	25314	16505	18454	13774	20496	14272	12624	11257
404	68392	85719	51323	50767	38878	27876	52134	28726	24508	18803	16552	12216	17277	12497	13182	10311
405	59671	36490	50975	37901	31242	26703	31133	18836	20735	14496	14297	21046	15513	10217	9255	6766
406	98124	86216	63557	46564	36112	27249	41522	32878	23240	16925	18618	16912	16338	11588	11319	14108
407	95679	52782	50691	39845	29140	37183	15210	29094	21843	15070	16605	20007	14006	11151	11607	11963
408	44086	27906	26373	27264	20100	23445	13661	20458	11459	13213	10440	11331	8738	10336	7439	2770
409	52757	48181	50132	35261	28637	30113	23407	26672	18542	16329	14746	16132	13934	11805	13027	3171
410	84134	40880	54575	32206	28654	38046	14384	18822	17699	12934	10355	13937	12384	9557	9143	8568
411	82534	36870	57258	37909	31235	39967	19925	28458	19792	12431	12854	17841	13482	13172	9870	12660
412	48389	65061	43415	40814	26093	22265	44276	20059	14764	20232	10785	10897	9488	10412	8397	9947
413	88825	72902	46459	49499	35802	21464	47241	26293	18252	21518	14288	11236	15238	10252	12343	17708
414	76617	41277	53012	38353	23812	33629	15776	23505	21005	16375	12741	17048	12216	17486	10609	10386
415	96941	42586	43571	31934	32740	26170	25861	33404	19814	22267	18418	19730	15380	12085	14165	6815
416	44703	31033	37263	27665	21381	18122	13237	16710	16807	9385	9341	11916	9166	9854	7954	4216
417	102857	85119	47474	47451	28513	20939	46153	24826	27666	15634	20479	15949	13262	16226	13216	22189
418	80440	84070	45318	56351	39355	37925	49442	24105	20219	18210	14161	16063	17974	12661	17627	17695
419	75919	33561	44613	37035	25825	27503	19752	25499	18654	15561	13688	17835	16572	10970	9779	8871
420	53004	33783	27579	26732	25308	22116	11717	16129	14272	13077	7376	11906	7751	8425	5719	8878
421	96086	78540	58327	54173	33071	29599	44397	45367	29785	22808	21157	21017	17344	17813	15296	10559
422	24002	23101	50619	35714	27973	32270	15131	10687	14269	10662	8503	8750	11289	9152	7203	630
423	79160	43689	49092	39043	29242	25112	23983	19714	16048	18522	16127	11361	12483	10077	10545	7680
424	77705	65128	60785	49910	29513	28296	52305	30654	20333	19017	17798	15440	16543	11803	17159	13063
425	52559	77716	48784	39574	21412	17576	42335	25268	19603	13640	16041	11636	11760	13157	8561	10296
426	83966	65364	50707	42987	29247	21211	36815	38082	28951	20256	16237	19379	16265	14112	9222	12522
427	66411	78046	67431	72209	46519	40300	66023	40312	29420	25184	20564	13318	19342	15905	15097	10583
428	60078	41098	39802	37524	28935	28246	25706	18504	13528	12468	10916	9464	12713	10886	8870	8115
429	77175	76275	55112	55844	40882	41636	60626	21724	21721	19203	16298	13950	13804	16709	13410	11258
430	37968	33039	44354	43176	37975	28108	23401	23709	14592	14934	13477	13930	13452	12136	12827	884
431	98313	70820	52169	52374	26747	24761	39525	38604	18871	20457	17819	15805	16559	15890	8923	19561
432	52805	57218	41700	37389	25241	17980	56818	25749	15271	11116	12665	14625	13092	10784	7893	6137
433	62202	34627	50744	34972	23928	38172	17228	17552	14843	11079	8769	13054	13056	12725	8763	2057
434	27328	64253	47323	36202	31986	22356	58766	21615	12505	12996	15438	9678	11413	10203	9588	3144
435	49255	25088	23403	28160	20907	14424	17018	15923	13694	15347	11564	11288	12059	8323	6279	1292
436	16497	14476	22822	13548	14301	10215	7835	9594	7840	6587	5339	7965	5272	5920	3883	509
437	50534	23147	34487	20895	20469	30162	10362	14313	8483	8475	7237	7334	8218	6878	5952	2871
438	60824	57674	59761	34847	27332	30857	27935	20978	15741	12722	14104	15156	13585	13863	6272	9201
439	49891	83952	29984	37904	21859	15593	27368	20901	13576	9171	11620	10873	8996	10573	6713	7408
440	58192	79115	52243	45238	31429	30890	28302	31095	21562	13279	18236	12214	13922	10337	8443	15216
441	59748	29984	29097	23156	19938	16323	13685	18164	12937	11081	9462	8252	9242	9569	6381	2245
442	63196	31181	34830	27238	20490	14887	13557	19007	16816	10205	9560	11032	11073	8069	7420	3555
443	42817	49117	50573	30167	27542	29002	28816	21476	17993	8280	10884	10298	11611	13696	8448	7899
444	90966	39648	59449	36218	31305	29377	25830	29966	18713	22788	11578	14433	17114	13633	11963	6745
445	16475	16128	23101	18753	16636	14573	8694	6029	6395	5506	6359	7255	6022	5086	4546	1021
446	72937	36901	38746	41272	36465	27992	26764	28970	16255	14417	14958	12357	17559	13571	12559	7334
447	37369	17002	24946	17574	14010	10657	12453	10601	9062	7099	6581	8586	6676	7562	4704	3777
448	48910	87189	41989	45036	32131	40959	32160	27610	15322	12231	14817	11192	11946	10605	11584	11193
449	115173	53118	47738	48770	31709	23777	23770	39171	25261	21909	16683	19502	15751	12721	13194	10986
450	67012	31582	42093	28562	22152	18584	11536	20243	15926	11232	14144	10283	10037	10295	8703	5366
451	71915	53251	51104	40985	23481	24577	23419	34456	22075	18575	16815	13921	15763	14123	12543	7362
452	51028	46576	43438	31942	34519	31804	24383	20448	14894	14392	12977	11015	13236	9053	8806	3477
453	58841	65258	63132	44187	27187	16378	37010	31072	18705	11583	15403	12514	11357	11714	11345	12282
454	97674	82878	47257	49819	31625	26072	36382	36722	25920	15948	17101	10648	16378	13932	11648	21554
455	99626	77662	56608	51470	41424	27892	43798	38420	24880	22283	19363	19487	17145	16740	16603	17539
456	30978	21758	21608	23949	20786	21211	15085	12635	9648	9179	6030	8792	10055	7358	4811	890
457	109945	45195	35664	37128	21257	16169	22212	28198	22265	13368	13642	14132	12146	10424	8591	18280
458	71090	75304	56529	52424	29925	30811	43179	29423	29173	15689	14303	17216	17091	14895	15350	17641
459	71334	36966	47333	28928	26926	37565	14814	24613	17451	13893	8939	18321	11682	12880	8267	6937
460	61857	32918	19848	28829	18589	14176	11704	17104	16522	16754	8924	11809	10984	9618	6736	14451
461	57941	28151	36094	27832	16859	16145	13657	14436	12754	8118	8431	8503	7549	6751	7116	7276
462	78610	74024	51343	45233	32608	31587	40206	42079	23579	14924	14857	19134	14789	12238	11328	18637
463	57509	32965	40569	33492	25821	35014	13750	18145	11565	10158	8688	10588	9986	6799	7744	2719
464	89942	47430	57413	47880	35424	46173	31383	26083	16900	18594	16853	11409	17458	14844	13175	9791
465	39053	53406	31899	32529	29241	17353	37220	18983	13922	10315	11019	8397	9252	11614	7308	10928
466	41659	71417	40439	45747	28539	26343	36876	24301	18252	12142	15319	9456	11191	8871	9920	9650
467	44022	19169	20543	19169	13906	9895	10857	10470	7053	5822	6671	8500	5261	7014	5607	3290
468	54878	25461	33880	23432	17477	13423	15080	17756	12056	10004	9164	9493	9775	8306	6771	2335
469	69169	31180	32730	36188	27474	24226	22391	28269	16588	14507	11026	11513	15090	11648	10118	9872
470	75028	82153	39509	44369	32204	26706	48936	33978	20072	19084	19384	12143	13613	13454	9472	12751
471	52404	30928	43655	28225	29029	30522	12548	22049	12861	11734	9980	11397	14032	10927	7105	4752
472	62712	80768	46298	51164	27032	19585	47627	31279	21055	21398	16565	16488	14810	15937	13114	14965
473	70897	68053	54211	41253	27202	24508	30580	29878	23555	16736	13149	15954	12287	14479	8615	13846
474	34436	30787	39260	31313	26342	18986	25550	16554	15436	11722	11845	10499	11288	13149	10150	1022
475	22445	21171	20949	16556	14780	11912	9334	10314	8941	7713	5778	5729	7321	6171	3819	3222
476	74059	33580	26714	32951	23422	23597	13432	19485	21049	17871	12630	12144	10990	8325	7740	10800
477	80031	84718	55834	42557	28354	27271	77317	38334	19923	17503	16027	16046	18638	14061	8735	9503
478	60019	78994	52956	37926	36704	35979	32676	26499	17894	11306	11972	12171	12293	11602	9696	13297
479	103710	61655	47780	44574	30445	31141	25183	35913	23911	18768	17871	17766	17003	14063	10540	16278
480	44254	36595	53077	46718	27184	25097	26964	14944	17061	15627	12561	10202	13729	10293	11395	6202
481	51352	82739	61535	45825	32884	31917	45461	21091	19261	13539	14706	12526	14100	11340	11050	9158
482	109946	49506	54650	40472	19410	20247	27688	27390	22944	15183	13032	13697	14455	12954	10289	15728
483	50873	56955	66339	38675	31244	24244	47450	26867	20715	14221	16984	15019	14537	11236	11762	13661
484	89728	42461	35600	40158	27204	41340	14439	26792	20859	18416	13441	16692	14589	12027	10913	11416
485	103968	36449	51329	43852	31860	29250	26545	27361	20858	16073	19875	18201	17502	14823	12717	10952
486	70300	34448	41786	33694	26012	30925	14347	27827	20804	13264	11198	11514	14023	12259	8437	7697
487	67607	35902	46663	35909	28006	36892	15485	19528	19296	16882	11010	11335	13396	11522	10004	7888
488	75418	47458	74722	55580	36718	37539	22959	29839	27292	25536	18081	20251	21340	18054	12812	9063
489	52621	80018	48886	50664	34411	29224	49825	25825	17944	13233	15587	12951	12597	15307	11898	6063
490	104294	39420	26444	38498	22374	16486	12875	29352	17510	16538	15147	12912	11220	10582	8011	12862
491	91074	53159	52264	37784	35160	36222	26283	30620	19967	23344	12360	13802	15604	9815	12201	7531
492	77147	42160	49162	44780	37755	43836	23450	28029	20439	14623	16308	14128	14598	16212	13933	16723
493	81450	69037	42163	45292	30564	23079	51726	29071	20528	15237	17568	15322	14949	12713	11780	8776
494	53705	62075	43816	36493	33572	33041	37634	23124	15320	13464	12094	14612	14741	15013	7726	11281
495	18415	17696	22709	23732	20736	19730	10410	13325	10177	9509	7614	8614	8113	7506	5663	837
496	42637	28275	29866	20966	15766	15748	11019	10655	9111	5987	8009	8062	6823	6939	5908	8084
497	46453	41262	24460	28444	23787	15662	23526	21626	14684	16695	11979	10076	10868	8519	6791	1094
498	78816	97929	49441	44648	32174	35097	34811	37794	25636	17636	20307	18225	19473	12073	12989	24767
499	57971	30311	47475	34055	36997	27870	24533	19154	14056	13005	11955	11233	13674	11274	9185	3443
500	36928	56209	37197	42069	28961	19460	35061	19894	13452	11283	14473	9994	9188	10011	6187	7142
501	57463	32127	37128	26201	21709	14487	17617	22300	14650	10628	12008	9767	10508	9219	6440	7160
