# Supplementary material for: Global thermal spring distribution and relationship to endogenous and exogenous factors
Source: Nat Commun. 2022 Oct 26;13:6378. doi: 10.1038/s41467-022-34115-w (PMC9606316; doi:10.1038/s41467-022-34115-w)
Supplement: Supplementary file 5 — Dataset 4 [file 41467_2022_34115_MOESM5_ESM.xls]

## Sheet: Complementary thermal springs
Longitude	Latitude	Reference
35.96	-2.01	Hochstein et al. (2000)
35.85	-2.53	Hochstein et al. (2000)
36.86	-2.92	Hochstein et al. (2000)
37.44	-2.78	Hochstein et al. (2000)
35.75	-3.36	Hochstein et al. (2000)
35.62	-2.96	Hochstein et al. (2000)
35.19	-3.41	Hochstein et al. (2000)
34.26	-1.45	Hochstein et al. (2000)
30.59	-1.05	Hochstein et al. (2000)
32.37	-8.24	Hochstein et al. (2000)
33.22	-8.7	Hochstein et al. (2000)
33.72	-9.1	Hochstein et al. (2000)
33.85	-9.16	Hochstein et al. (2000)
33.77	-9.49	Hochstein et al. (2000)
33.82	-8.47	Hochstein et al. (2000)
35.08	-5.03	Hochstein et al. (2000)
37.64	-7.4	Hochstein et al. (2000)
35.05	-5.17	Hochstein et al. (2000)
34.94	-5.48	Hochstein et al. (2000)
32.22	-26.41	Steinbruch and Merkel (2008)
32.31	-26.16	Steinbruch and Merkel (2008)
32.16	-26.16	Steinbruch and Merkel (2008)
32.16	-25.94	Steinbruch and Merkel (2008)
32.28	-25.97	Steinbruch and Merkel (2008)
32.28	-25.88	Steinbruch and Merkel (2008)
32.38	-25.69	Steinbruch and Merkel (2008)
32.66	-25.72	Steinbruch and Merkel (2008)
32.61	-20.88	Steinbruch and Merkel (2008)
32.86	-20.75	Steinbruch and Merkel (2008)
33.08	-20.38	Steinbruch and Merkel (2008)
33.3	-20.41	Steinbruch and Merkel (2008)
33.55	-20.22	Steinbruch and Merkel (2008)
33.05	-20.13	Steinbruch and Merkel (2008)
33.08	-19.94	Steinbruch and Merkel (2008)
33.37	-19.91	Steinbruch and Merkel (2008)
33.83	-19.91	Steinbruch and Merkel (2008)
33.3	-19.56	Steinbruch and Merkel (2008)
32.93	-19.22	Steinbruch and Merkel (2008)
33.62	-19.44	Steinbruch and Merkel (2008)
33.93	-19.5	Steinbruch and Merkel (2008)
33.81	-19.22	Steinbruch and Merkel (2008)
34.02	-19.19	Steinbruch and Merkel (2008)
33.96	-18.94	Steinbruch and Merkel (2008)
34.21	-18.91	Steinbruch and Merkel (2008)
34.31	-18.78	Steinbruch and Merkel (2008)
36.22	-17.75	Steinbruch and Merkel (2008)
36.44	-17.34	Steinbruch and Merkel (2008)
36.03	-16.72	Steinbruch and Merkel (2008)
35.41	-16.56	Steinbruch and Merkel (2008)
35.63	-16.38	Steinbruch and Merkel (2008)
35.97	-16.03	Steinbruch and Merkel (2008)
35.34	-17.25	Steinbruch and Merkel (2008)
38.19	-16.97	Steinbruch and Merkel (2008)
37.5	-16.66	Steinbruch and Merkel (2008)
37	-16.31	Steinbruch and Merkel (2008)
40.41	-15.09	Steinbruch and Merkel (2008)
38.19	-16.13	Steinbruch and Merkel (2008)
33.69	-16.13	Steinbruch and Merkel (2008)
31.07	-15.38	Steinbruch and Merkel (2008)
31.1	-15.56	Steinbruch and Merkel (2008)
31.29	-15.34	Steinbruch and Merkel (2008)
31.54	-15.34	Steinbruch and Merkel (2008)
31.41	-15.53	Steinbruch and Merkel (2008)
31.69	-15.56	Steinbruch and Merkel (2008)
34.76	-12.44	Steinbruch and Merkel (2008)
40.45	-13.06	Steinbruch and Merkel (2008)
34.21	-19.03	Steinbruch and Merkel (2008)
33.77	-9.94	Dulanya (2006)
33.78	-9.95	Dulanya (2006)
33.84	-9.94	Dulanya (2006)
34	-9.94	Dulanya (2006)
34.09	-10.21	Dulanya (2006)
34.09	-10.21	Dulanya (2006)
34.19	-10.68	Dulanya (2006)
34.03	-12.28	Dulanya (2006)
34.26	-12.89	Dulanya (2006)
34.29	-12.94	Dulanya (2006)
34.29	-12.94	Dulanya (2006)
34.29	-12.94	Dulanya (2006)
34.28	-12.96	Dulanya (2006)
34.24	-13.43	Dulanya (2006)
34.25	-13.43	Dulanya (2006)
34.78	-15.14	Dulanya (2006)
34.78	-15.11	Dulanya (2006)
34.82	-15.32	Dulanya (2006)
34.44	-15.93	Dulanya (2006)
34.45	-15.94	Dulanya (2006)
7.29	14.01	Le Maréchal (1976)
7.15	18.1	Le Maréchal (1976)
7.01	14.76	Le Maréchal (1976)
7.74	12.23	Le Maréchal (1976)
7.62	12.32	Le Maréchal (1976)
7.6	13	Le Maréchal (1976)
7.47	12.04	Le Maréchal (1976)
7.77	12.23	Le Maréchal (1976)
6.93	14.67	Le Maréchal (1976)
7.33	12.59	Le Maréchal (1976)
6.78	14.44	Le Maréchal (1976)
7.31	14.26	Le Maréchal (1976)
7.42	12.41	Le Maréchal (1976)
7.1	13.93	Le Maréchal (1976)
6.76	14.42	Le Maréchal (1976)
7.18	13.71	Le Maréchal (1976)
7.2	13.59	Le Maréchal (1976)
7.19	13.68	Le Maréchal (1976)
7.74	12.29	Le Maréchal (1976)
6.78	14.04	Le Maréchal (1976)
7.28	13.47	Le Maréchal (1976)
7.69	12.27	Le Maréchal (1976)
7.38	12.12	Le Maréchal (1976)
7.83	12.47	Le Maréchal (1976)
6.52	11.59	Le Maréchal (1976)
7.63	12.33	Le Maréchal (1976)
7.08	14.98	Le Maréchal (1976)
6.36	13.46	Le Maréchal (1976)
6.99	11.91	Le Maréchal (1976)
6.98	11.93	Le Maréchal (1976)
7.44	12.48	Le Maréchal (1976)
7.03	14.81	Le Maréchal (1976)
7.49	12.02	Le Maréchal (1976)
7.47	12.06	Le Maréchal (1976)
7.49	12.07	Le Maréchal (1976)
7.5	12.16	Le Maréchal (1976)
4.94	9.76	Le Maréchal (1976)
4.94	9.69	Le Maréchal (1976)
5.7	9.15	Le Maréchal (1976)
6.25	10.26	Le Maréchal (1976)
5.01	9.97	Le Maréchal (1976)
5.01	9.96	Le Maréchal (1976)
5.05	9.97	Le Maréchal (1976)
6.06	10.26	Le Maréchal (1976)
5.49	10.64	Le Maréchal (1976)
6.32	10.24	Le Maréchal (1976)
10.84	10.65	Le Maréchal (1976)
5.7	5.61	Le Maréchal (1976)
10.25	9.09	Le Maréchal (1976)
9.92	9.89	Le Maréchal (1976)
5.14	4.86	Le Maréchal (1976)
10.31	9.98	Le Maréchal (1976)
6.44	5.16	Le Maréchal (1976)
9.77	9.75	Le Maréchal (1976)
4.86	5.1	Le Maréchal (1976)
9.83	10.28	Le Maréchal (1976)
5	6.03	Le Maréchal (1976)
10.3	11	Le Maréchal (1976)
6.45	6.33	Le Maréchal (1976)
5.69	9.15	Le Maréchal (1976)
9.02	9.15	Le Maréchal (1976)
5.72	5.68	Le Maréchal (1976)
